# Supplementary material for: Comprehensive of N1-Methyladenosine Modifications Patterns and Immunological Characteristics in Ovarian Cancer
Source: Front Immunol. 2021 Oct 29;12:746647. doi: 10.3389/fimmu.2021.746647 (PMC8588846; doi:10.3389/fimmu.2021.746647)
Supplement: Supplementary file 6 [file DataSheet_1.zip]

Archive with 22 entries (20 files):
- raw data3/
- raw data3/CIBERSORT-Results.txt
- raw data3/GSE9891.txt
- raw data3/PCR/
- raw data3/PCR/ALKBH1.pzfx
- raw data3/PCR/ALKBH3.pzfx
- raw data3/PCR/TRM61A.pzfx
- raw data3/PCR/TRMT10C tissue.pzfx
- raw data3/PCR/TRMT6.pzfx
- raw data3/PCR/TRMT61B.pzfx
- raw data3/PCR/YTHDC1.pzfx
- raw data3/PCR/YTHDF1.pzfx
- raw data3/PCR/YTHDF2.pzfx
- raw data3/PCR/YTHDF3.pzfx
- raw data3/TCIA.txt
- raw data3/TMB.txt
- raw data3/geneCluster.txt
- raw data3/m1Ascore.txt
- raw data3/m1aCluster.txt
- raw data3/m1aGeneExp.txt
- raw data3/scores.txt
- raw data3/ssGSEA.result.txt
