# Supplementary material for: Comprehensive of N1-Methyladenosine Modifications Patterns and Immunological Characteristics in Ovarian Cancer
Source: Front Immunol. 2021 Oct 29;12:746647. doi: 10.3389/fimmu.2021.746647 (PMC8588846; doi:10.3389/fimmu.2021.746647)
Supplement: Supplementary file 6 [file DataSheet_1.zip › raw data3/CIBERSORT-Results.txt]

id	B cells naive	B cells memory	Plasma cells	T cells CD8	T cells CD4 naive	T cells CD4 memory resting	T cells CD4 memory activated	T cells follicular helper	T cells regulatory (Tregs)	T cells gamma delta	NK cells resting	NK cells activated	Monocytes	Macrophages M0	Macrophages M1	Macrophages M2	Dendritic cells resting	Dendritic cells activated	Mast cells resting	Mast cells activated	Eosinophils	Neutrophils
TCGA-04-1331	0.103840113	0	0.013362034	0.103401483	0	0.104548718	0	0.079247525	0	0	0	0.082047392	0.032972405	0.174439288	0.154340766	0.11436881	0	0.005563341	0.031868124	0	0	0
TCGA-04-1332	0.05088314	0	0.01899106	0.076898225	0	0.136515592	0	0.08121546	0	0	0	0.067640552	0.02500249	0.028902722	0.06333097	0.255091063	0.061389548	0.004754358	0.038287445	0.065636221	0	0.025461153
TCGA-04-1338	0.013805605	0.009351337	0.010330142	0.230935921	0	0.023001191	0.071069213	0.084969208	0	0.059547632	0	0.031533205	0.006002313	0.09433057	0.101773819	0.183225923	0	0.000741274	0	0.05679998	0.017988579	0.004594089
TCGA-04-1341	0	0.078911098	0.150641825	0.232458433	0	0.088763859	0.014020857	0.084225914	0.023537563	0	0	0.026344418	0	0.050703232	0.076759758	0.087464801	0	0.042603589	0	0.042761436	0	0.000803216
TCGA-04-1343	0.045862826	0.06007887	0.025874082	0.200706588	0	0.076191992	0	0.055617454	0.06993629	0.01394599	0	0.074164966	0.026765155	0.081943505	0.079890608	0.130604047	0	0	0	0.05419644	0	0.004221187
TCGA-04-1347	0	0.150310487	0.052239592	0.1956773	0	0.048912474	0	0.01799964	0.004845243	0	0	0.048298765	0.019450868	0.268855941	0	0.116587194	0	0	0.076822497	0	0	0
TCGA-04-1356	0.045326791	0.009360468	0.019213189	0.133235666	0	0.215379613	0	0.047972388	0.006442998	0.026171994	0	0.035790907	0.011386315	0.194826396	0.06042174	0.064606387	0.006149183	0.00481031	0	0.10396801	0	0.014937645
TCGA-04-1357	0.023302524	0.026830459	0.025455682	0.211561489	0	0.021376135	0	0.102637838	0.009647676	0.05057496	0	0.022474999	0.010823522	0.084706857	0.178787357	0.12564621	0.09636882	0	0.008555714	0	0	0.001249755
TCGA-04-1361	0.046043219	0	0.008275213	0.148669568	0	0.222909051	0	0.057609745	0.025455203	0	0	0.046386808	0.052983548	0	0.063170947	0.155391522	0	0.164704397	0.008400779	0	0	0
TCGA-04-1362	0.017866256	0	0	0.048320775	0	0.175695224	0	0.0608489	0.041442535	0	0	0.115151498	0.125953184	0	0.042694404	0.168468782	0	0.164325779	0	0.039232663	0	0
TCGA-04-1365	0.023477969	0.02361652	0.005666243	0.201641264	0	0.042749994	0.020778341	0.107345298	0.00778588	0.012180065	0	0.044363087	0.045520587	0.0900089	0.148516339	0.142675775	0.046516256	0.009181557	0	0.015255557	0	0.012720366
TCGA-04-1530	0.002116233	0.007206656	0.048213165	0.174304794	0	0.065029308	0	0.067658529	0	0	0	0.025355875	0.033022716	0.145215345	0.168083311	0.196003434	0.025243217	0	0	0.035744076	0.001364308	0.005439034
TCGA-04-1536	0.06378158	0	0.012985872	0.092945843	0	0.1455877	0	0.014631365	0.04949077	0.000603475	0	0.019041896	0.158877957	0	0.075384156	0.19333933	0	0.063746877	0	0.102310438	0	0.007272741
TCGA-04-1648	0.110701691	0	0.022672816	0.091135061	0	0.167648763	0	0.062504156	0.016845316	0	0.019697726	0.031568576	0.051976443	0.08031789	0.112144136	0.177245853	0.009400718	0	0.001092364	0.002222677	0	0.042825814
TCGA-04-1651	0.140333137	0	0.054253142	0.064368164	0	0.11276188	0	0.140539457	0	0	0	0.128450752	0.027661729	0	0.066816993	0.106756608	0	0.139082848	0	0	0.018975288	0
TCGA-09-0366	0	0.056470845	0	0.117529089	0	0	0	0.073990117	0.006239278	0	0	0.064183569	0.23961712	0	0.071768488	0.248654213	0	0.049330958	0	0.033084191	0.025325041	0.013807091
TCGA-09-0367	0	0.071853373	0.001524518	0.137537768	0	0.124453851	0	0.033772791	0.026682279	0	0	0.057970113	0.02025369	0.056781635	0.100723421	0.204270753	0.102086836	0	0	0.052288472	0	0.009800501
TCGA-09-0369	0.035561823	0	0.039683458	0.086655155	0	0.005244091	0	0.012407485	0.071718526	0	0	0.03097285	0.037582887	0.20680172	0.03957279	0.404882698	0	0	0	0.027761934	0	0.001154585
TCGA-09-1659	0	0.062563309	0.004486422	0.165608659	0	0.083807049	0.007197739	0.028395372	0.020288245	0	0	0.082357532	0.075060154	0.13411899	0.072974817	0.180459006	0.01806266	0.056215699	0	0	0	0.008404348
TCGA-09-1661	0.152686877	0	0.003186579	0.137253903	0	0.15627006	0	0.054817561	0.016659754	0	0	0.067763497	0.040316956	0.045132703	0.002037713	0.177311508	0	0.111749028	0.01175905	0.017221909	0	0.005832902
TCGA-09-1662	0.022880694	0	0	0.082830429	0	0.208301562	0	0.005384735	0.033055085	7.34E-05	0	0.10926551	0.049909127	0.139832112	0.081913915	0.189325464	0.021672339	0.011232693	0	0.005208104	0	0.039114853
TCGA-09-1665	0	0.036849198	0.039314006	0.112237922	0	0.108385879	0.024440177	0.07978808	0	0.021840607	0	0.069242051	0.01101852	0.11682187	0.137211151	0.155922798	0	0.06431267	0.022615072	0	0	0
TCGA-09-1666	0	0.002680549	0.003312517	0.048030016	0	0.105887203	0	0.071494893	0.050125777	0.028255465	0	0.04089473	0.002125997	0.131376651	0.259547773	0.195845935	0.031389731	0	0	0.019713877	0	0.009318885
TCGA-09-1667	0.069022154	0	0.016543758	0.113225826	0	0.075564075	0	0.098741916	0.026487546	0	0	0.060413075	0	0.131189863	0.188407541	0.168928855	0.036519587	0.006759533	0	0.002690113	0	0.005506156
TCGA-09-1668	0.124439074	0	0.024510835	0	0	0.112171157	0.023579204	0.024956028	0.064173719	0.028988664	0	0.026494559	0.009243791	0.144608223	0.197754705	0.112186787	0.064368021	0.016521033	0	0.013077462	0	0.012926735
TCGA-09-1669	0.065093791	0	0.063442378	0.268081297	0	0	0	0.147773635	0.024470361	0	0	0.048063837	0.026488536	0.107528912	0.113667142	0.118506579	0.009470704	0	0.00706614	0	0	0.000346688
TCGA-09-1670	0	0.057103163	0	0.039594844	0	0.153124216	0	0.041516037	0	0.000373903	0	0.060386856	0.154411261	0	0.106974216	0.289642689	0	0.055648932	0.005945823	0	0	0.035278059
TCGA-09-1673	0.039486031	0.034436806	0.027836864	0.095593933	0	0.085002918	0	0.017014071	0.050298662	0	0.006639335	0.015599337	0.095398883	0.013392871	0.047040451	0.265507296	0	0.177258321	0	0	0	0.02949422
TCGA-09-2044	0.113236392	0	0.01445392	0.14821328	0	0.055852184	0	0.042419126	0.055791704	0.007632654	0	0.068703646	0.0529796	0.133784482	0.094134404	0.179033487	0	0.016659643	0	0	0	0.017105476
TCGA-09-2045	0.083040591	0	0.015465425	0.144574606	0	0.091142745	0	0.031331664	0.065018997	0	0	0.045313053	0.019423607	0.038499488	0.088583955	0.215344706	0	0.120668266	0.011446106	0	0	0.030146791
TCGA-09-2051	0.086591881	0	0.004835655	0.070825564	0	0.164737769	0	0.101317386	0	0	0	0.072089422	0.024825505	0.05454116	0.122781825	0.135397388	0	0.114687165	0.030125623	0	0	0.017243658
TCGA-09-2053	0	0.014889858	0.114449576	0.192468525	0	0	0	0.06551473	0.007619848	0	0	0.078362965	0	0.106241595	0.187173499	0.200365062	0.02112834	0	0	0.011786001	0	0
TCGA-09-2054	0.126185427	0	0.070303474	0.089911054	0	0.036112498	0	0.137076027	0.008947512	0	0	0.046889964	0.034205191	0.110568238	0.09945328	0.228887939	0	0	0.011459396	0	0	0
TCGA-09-2056	0.020252617	0.01240103	0	0.175136359	0	0.17339242	0	0.015078326	0.004629962	0.021418523	0	0.045527132	0.049362372	0.037322796	0.095008106	0.136231545	0.084756131	0.028465435	0	0.073289995	0.007239818	0.020487432
TCGA-10-0931	0.037870833	0.027743501	0	0.172560961	0	0.089714995	0	0.093543599	0.0442246	0	0	0.06746412	0.02910632	0.094634178	0.058210374	0.119932349	0	0.080363009	0	0.066967285	0	0.017663876
TCGA-10-0936	0.110471878	0	0.056831393	0.211035636	0	0.02243219	0	0.089095666	0.073981012	0	0	0.08981246	0.009115245	0.027575289	0.128545049	0.134940294	0	0.04593332	0	0	0	0.000230567
TCGA-10-0937	0.007355755	0.005600256	0.017886485	0.209973325	0	0.067775409	0.03665483	0.110340811	0.043450901	0	0	0.065741698	0.074583081	0.056330471	0.090463091	0.150224016	0	0.060033794	0	0	0	0.003586077
TCGA-13-0714	0.271223305	0	0.014226062	0.154982451	0	0.115881183	0	0.033466269	0	0	0	0.028117194	0.053953447	0.099261839	0.100416642	0.112595311	0.015876296	0	0	0	0	0
TCGA-13-0720	0.135084197	0	0.103837358	0.00673649	0	0.099932257	0	0.126219282	0	0.045757965	0	0.075384439	0.00166752	0.140354081	0.04572766	0.040505101	0	0.166578035	0	0	0	0.012215615
TCGA-13-0724	0.141739175	0	0.018052847	0.242932096	0	0.018408911	0.007126394	0.073028868	0.042693515	0.000715503	0	0.037552289	0.022590085	0.092609461	0.050674111	0.144012575	0	0.105437065	0.002427107	0	0	0
TCGA-13-0725	0.176847877	0	0.061187855	0.125462107	0	0.025077075	0	0.056424285	0.051394904	0.010303407	0	0.006062763	0.002964828	0.041692518	0.06498219	0.238889487	0	0.099089409	0.001643506	0.003696808	0	0.034280981
TCGA-13-0726	0	0.015817129	0.002733678	0.118497012	0	0.201475993	0	0	0.046135371	0	0.002764548	0.146632227	0.007897419	0	0.118258511	0.246885419	0.026405452	0.020084939	0.046412301	0	0	0
TCGA-13-0727	0.056613524	0	0	0.057258401	0	0.12786365	0	0.016638896	0.032636536	0.006119934	0.01346367	0.00434444	0.03971131	0.110054168	0.033931396	0.456468237	0	0.001348439	0	0.037851475	0	0.005695922
TCGA-13-0730	0.057218653	0	0	0.270269382	0	0	0	0.019694672	0.058536037	0	0	0.073317527	0.02409734	0.087986899	0.025130587	0.143515936	0.141056031	0.075396634	0	0.023780303	0	0
TCGA-13-0762	0	0.084368674	0.056226204	0.058359994	0	0.20721366	0	0	0	0	0.009890348	0.087129245	0.034101602	0.251959468	0.022847043	0.139388211	0	0	0.048515552	0	0	0
TCGA-13-0765	0.006565819	0.011927393	0.02669161	0.163312791	0	0.12897845	0	0.020284336	0.073704019	0	0	0.035391734	0.104008042	0.176660549	0.023897045	0.099484123	0.020716639	0.018774821	0	0.089602628	0	0
TCGA-13-0766	0.04539883	0.039320098	0	0.167243417	0	0.015613673	0	0.059734004	0.060986259	0	0	0.088011202	0.020167646	0.027606632	0.112073127	0.173460906	0	0.166523835	0	0	0.004716744	0.019143628
TCGA-13-0768	0.089993568	0	0.068403013	0.191114487	0	0.009188736	0.031043463	0.087545514	0.030206329	0.049922883	0	0.028339953	0.003798441	0.044210378	0.134364427	0.129900096	0.030940032	0.026501893	0.037011713	0	0	0.007515073
TCGA-13-0795	0.067784994	0	0.030051544	0.243771106	0	0.051372162	0	0.047986265	0	0.01033001	0	0.042641089	0.112535983	0	0.089098511	0.247065314	0	0.039707544	0	0.011786336	0.005869143	0
TCGA-13-0797	0.00712959	0.052128607	0.048981499	0.22329146	0	0.08775872	0	0.12106274	0.03690706	0	0	0.059766507	0.04517597	0.014162139	0.066336923	0.137604559	0	0.07691598	0	0.020665086	0	0.00211316
TCGA-13-0804	0.033782888	0	0	0.143160799	0	0.041759694	0	0.024587023	0.044460358	0.06157702	0	0.055391502	0.038747656	0.025342102	0.123173995	0.306109209	0.05850651	0	0	0.028718778	0.003786991	0.010895475
TCGA-13-0883	0.095007139	0	0.004179731	0.130794631	0	0.099573367	0	0	0.012631635	0.008488724	0	0.00555179	0.010583264	0.133423843	0.078060577	0.211775474	0.081703855	0	0	0.100915643	0	0.027310327
TCGA-13-0884	0.100844475	0	0.030884976	0.281603405	0	0.029588068	0	0.09624531	0.062661853	0	0	0.067976659	0.013054184	0.066998265	0.113757686	0.067395679	0	0.050857699	0.01813174	0	0	0
TCGA-13-0885	0.012595322	0.040819839	0	0.146265662	0	0.087244753	0	0.056762367	0.040903788	0	0	0.062519053	0.010879392	0.042285053	0.197369692	0.214070367	0.041292159	0	0.030166662	0	0.008388438	0.008437452
TCGA-13-0886	0.043604349	0	0.010811998	0.130324519	0	0.127062386	0	0.092089691	0.014410596	0.010145969	0	0.045078708	0.028857862	0.120673245	0.131683038	0.157101125	0.048231197	0.03992532	0	0	0	0
TCGA-13-0887	0.130900597	0	0.021726553	0.106502404	0	0.085481535	0	0.050747334	0.012662903	0	0	0.065636005	0.016516425	0	0.046869291	0.187509971	0	0.190849746	0	0.076004469	0	0.008592768
TCGA-13-0891	0.004255542	0	0.005581174	0.208095435	0	0.011409923	0	0.103648659	0.003554714	0	0.004559057	0.103915448	0	0.177229209	0.121456765	0.202129009	0	0.038222412	0.015942652	0	0	0
TCGA-13-0893	0.048917901	0	0.009345229	0.15496852	0	0.106841489	0.022890988	0.027218449	0.086829092	0.033860748	0	0.066687406	0	0.063948691	0.13773809	0.123228631	0	0.068667386	0.04885738	0	0	0
TCGA-13-0897	0	0.009992959	0.000808854	0.18902205	0	0.080829519	0.017726377	0.067086878	0.038150737	0	0	0.08871595	0	0.043444521	0.164978	0.200929497	0.0253346	0.027447666	0.045532391	0	0	0
TCGA-13-0900	0.013763074	0.04376049	0	0.141132221	0	0.121709089	0.018660664	0.070369542	0	0	0.010412646	0.02071105	0.020407338	0.023416971	0.224310588	0.189995404	0	0.045854214	0.051984888	0	0	0.003511822
TCGA-13-0901	0.155812821	0	0	0.062058197	0	0.185285764	0	0.003865575	0.011579744	0.034078476	0	0.010200739	0.08043695	0.027661787	0.04769483	0.102371067	0	0.217538203	0	0.052391529	0	0.009024319
TCGA-13-0905	0.08340662	0	0.027009277	0.211345832	0	0	0	0.072794346	0.031076532	0.008152958	0	0.075624915	0.01680834	0.169666575	0.100683001	0.034049459	0	0.105882674	0	0.053943653	0	0.009555819
TCGA-13-0906	0.087265552	0	0.028670521	0.190841346	0	0	0	0.073085576	0.07988565	0	0	0.090161568	0.014570128	0.070194383	0.195255867	0.059944493	0.027675334	0.082449583	0	0	0	0
TCGA-13-0908	0.039449867	0.012577973	0.01172574	0.124442938	0	0.030535345	0	0.047719339	0.059297451	0	0	0.1018728	0.027636624	0.120850506	0.112070523	0.241316318	0.007352093	0.01967781	0.031605794	0	0	0.011868878
TCGA-13-0911	0.113668469	0	0.011087405	0.122512213	0	0.07006467	0	0.01933195	0.001638621	0	0	0.052688125	0.077074102	0.176484582	0.085631422	0.168299378	0.081303839	0.011150559	0	0	0.003368643	0.005696022
TCGA-13-0913	0.045311116	0.033942276	0.016607242	0.259825008	0	0.016507674	0.057527389	0.075688236	0.013680028	0.016585343	0	0.037337129	0.019701607	0.046903862	0.107779296	0.106693849	0.08313722	0.044064287	0	0.013557349	0	0.005151088
TCGA-13-0916	0.085014697	0	0.076620648	0.198445329	0	0.002488874	0.015872863	0.075389825	0.048528169	0	0	0.048800698	0.001567269	0.117776593	0.183078326	0.146416709	0	0	0	0	0	0
TCGA-13-0920	0.108717138	0	0.10007254	0.252597504	0	0.081399666	0	0.00027743	0.066707629	0	0	0.012746251	0.038163113	0.039097697	0.137377488	0.11100121	0	0.028239475	0.02360286	0	0	0
TCGA-13-0923	0.028515905	0	0.019952851	0.33550272	0	0	0	0.107868355	0.002450195	0	0	0.073330544	0.05482982	0.092146844	0.123460794	0.092775495	0	0.06657539	0	0	0.002591087	0
TCGA-13-0924	0.116560696	0	0.00692442	0.206118695	0	0.006493089	0.031025031	0.094720255	0	0.048112361	0	0.006630901	0.049683313	0.072022841	0.139700835	0.177483704	0.013989211	0	0	0.024778434	0.005756214	0
TCGA-13-1403	0.029069807	0	0.026269782	0.037765557	0	0.2056876	0	0.063281806	0.042889467	0	0	0.073174655	0	0	0	0.158582681	0	0.326591267	0	0	0	0.036687377
TCGA-13-1404	0.118419795	0	0.057645137	0.109942115	0	0.069862863	0	0.055193475	0.03914356	0.015442889	0	0.054740301	0.030642924	0.079173716	0.119000229	0.207422521	0.020876165	0.012903027	0.009591284	0	0	0
TCGA-13-1405	0.165969338	0	0.058401731	0.17490124	0	0.110292598	0.045373451	0.051936405	0	0	0	0.068159799	0.028094978	0.051796257	0.122440744	0.104555934	0.001567007	0	0.016510519	0	0	0
TCGA-13-1408	0.097782968	0	0.103580128	0.10880562	0	0.196930136	0	0.047532182	0	0	0	0.049460422	0.028554037	0.135480745	0.149724892	0.08214887	0	0	0	0	0	0
TCGA-13-1410	0.067721724	0	0.033194326	0.076079569	0	0.125083667	0	0.097316663	0	0.03541672	0	0.049191601	0.01309378	0.071352597	0.137175322	0.18672018	0	0.084152779	0	0.023501072	0	0
TCGA-13-1411	0.010486179	0	0.016336839	0.156980648	0	0.127198603	0	0.007548131	0	0	0	0.061219305	0.022898412	0.125360648	0.1169536	0.203663861	0.059187282	0	0	0.028152159	0	0.064014332
TCGA-13-1477	0	0.136568026	0.048998091	0.082054569	0	0.122952799	0	0.005709524	0.013596865	0	0	0.094687513	0.032086586	0.132551519	0.116702457	0.17807039	0.018429388	0	0	0.017592273	0	0
TCGA-13-1483	0.015893737	0.002049327	0	0.129041498	0	0.117145255	0	0.041308718	0.042082919	0	0	0.052356188	0.028087194	0.130858956	0.080597129	0.164893241	0	0.169729102	0	0.021906934	0	0.004049802
TCGA-13-1485	0	0.040671331	0	0.042941873	0	0.122333656	0	0	0.052490762	0	0	0.02411991	0	0.21577208	0.006162297	0.205054952	0.131041835	0.042533858	0	0.101994653	0.008743057	0.006139737
TCGA-13-1487	0.118294063	0	0.009360851	0.143469458	0	0.163821448	0	0.058305147	0.026421064	0	0	0.092199312	0	0.109714864	0.101612792	0.088872261	0.064791205	0.005371449	0.017766086	0	0	0
TCGA-13-1488	0.047633983	0.019861164	0.058163666	0.159787952	0	0.055548304	0.001793756	0.070716942	0.025464151	0	0	0.083234951	0.018585004	0.098994939	0.186658265	0.07465157	0.003417816	0.091743178	0.003450178	0	0	0.000294181
TCGA-13-1489	0.013875584	0.019439249	0.005703566	0.159150008	0	0.125635338	0	0.109392205	0	0.016573009	0	0.060197642	0.02607985	0.036277035	0.098033347	0.07011993	0.020306959	0.154900786	0	0.082286235	0	0.002029257
TCGA-13-1495	0.069303116	0	0	0.14388849	0	0.108757794	0.021347845	0	0	0.089306809	0	0.018323876	0.012075149	0.081181927	0.251843302	0.117677744	0	0.012064315	0	0.059477598	0	0.014752034
TCGA-13-1496	0.044153701	0	0.04593656	0.080591592	0	0.07641826	0.017882694	0.050207605	0.028920454	0.004387991	0	0.116924364	0.037456353	0.047364988	0.200265853	0.186948145	0.009547898	0.035456707	0	0	0	0.017536835
TCGA-13-1497	0.066142316	0	0.052441174	0.177121858	0	0.039161807	0	0.1062673	0.025076182	0	0	0.007599483	0.054244727	0.05314325	0.1205639	0.141292765	0	0.09614822	0	0.055382024	0	0.005414994
TCGA-13-1498	0	0.090640724	0	0.115070282	0	0.066426331	0	0.097753363	0.002439361	0.031234935	0	0.087257104	0.058165697	0.116753077	0.131459433	0.111793095	0.037005072	0.016884434	0	0.02555176	0.011565331	0
TCGA-13-1499	0.086384347	0	0.089695653	0.230904025	0	0.024607513	0.036353527	0.039855993	0.065765959	0.009304882	0	0.022455978	0.055055126	0.061852229	0.124590396	0.106703603	0.011424308	0.035046459	0	0	0	0
TCGA-13-1501	0.150114119	0	0.036796335	0.091836994	0	0.204482343	0	0.035758746	0.061981739	0	0	0.01889687	0.018148157	0.161644344	0.066698241	0.110253299	0.019980389	0.023162215	0.00024621	0	0	0
TCGA-13-1505	0.071410665	0	0.088389682	0.162878204	0	0.125487669	0	0.1109128	0.000559025	0.036175716	0	0.054715594	0.011591263	0.068158016	0.079277776	0.125562047	0.006674529	0.02009031	0.029758466	0	0	0.008358238
TCGA-13-1506	0.06924459	0	0.025474587	0.092687005	0	0.033555764	0	0.037586938	0.033894447	0	0	0.065478676	0.065863986	0.095499716	0.077087375	0.021660862	0	0.221802449	0	0.135883849	0	0.024279758
TCGA-13-1507	0	0.018960936	0.092603736	0.179181175	0	0.01766495	0.047900093	0.056099837	0.010881743	0.019811094	0	0.052475196	0.037345577	0.079489839	0.134177915	0.135855907	0.027933153	0.037682046	0	0.005348031	0.015642287	0.030946485
TCGA-13-1509	0.019655923	0	0.204852627	0.153641471	0	0.106747083	0	0.051479751	0.000598478	0.009710114	0	0.019590025	0	0.109896615	0.13114557	0.149045612	0.006888465	0	0	0.035809707	0	0.00093856
TCGA-13-1510	0.010158265	0	0.012713777	0.305155373	0	0.007682051	0.027594906	0.005194209	0.07227219	0	0	0.059023907	0.047327813	0.102037676	0.123627845	0.142878677	0	0.071267131	0.009781647	0	0	0.003284536
TCGA-13-1511	0	0.057011326	0	0.065910321	0	0.225270453	0	0	0.02953397	0	0	0.114592395	0.010360014	0.106338921	0.081848971	0.126627925	0	0.150500987	0	0	0	0.032004715
TCGA-13-1512	0	0.073483441	0	0.114370684	0	0.081777674	0.022426451	0.044618522	0	0.006410976	0	0.014675946	0.026201299	0.141338695	0.168574657	0.161138556	0.076096482	0.020921447	0	0.047206426	0	0.000758746
TCGA-13-2060	0	0.061410706	0.032343234	0.108300536	0	0.066197715	0.006532182	0.03643695	0.037293261	0.067666556	0	0.060081501	0.020659023	0.019955859	0.220521826	0.197514231	0.007844943	0.019363764	0.030371941	0	0	0.007505771
TCGA-13-A5FT	0.134660533	0	0.049888912	0.029045865	0	0.131388422	0.035672166	0.127291206	0.03392854	0	0	0.03541074	0.019283277	0.107739934	0.074375404	0.030435732	0	0.190879268	0	0	0	0
TCGA-20-0987	0.022835162	0	0.083505621	0.180975892	0	0.077055828	0.026121059	0.016836188	0.034571894	0	0.013143559	0.031053213	0.089294647	0.092299613	0.104861063	0.157814117	0.047790203	0.008389437	0.001007664	0	0	0.01244484
TCGA-20-0991	0	0.005891223	0.1015956	0.191400099	0	0.028865144	0.06358566	0	0.072193088	0	0	0.03018973	0.060557351	0.097508058	0.123027564	0.176846273	0.027757797	0.008749913	0.000490986	0	0	0.011341514
TCGA-20-1682	0.119279827	0	0.000819373	0.110760854	0	0.133600997	0.014181822	0.083495618	0.008851589	0	0	0.081240359	0.041231967	0.05949838	0.13602527	0.133720075	0.03175576	0	0.038827341	0	0.000242232	0.006468536
TCGA-20-1683	0	0.067896617	0.172470742	0.113003527	0	0.043358461	0.040683349	0.035173974	0.028282473	0.062817336	0	0.010956055	0	0.136934864	0.061557107	0.169590459	0	0.003226503	0.054048533	0	0	0
TCGA-20-1686	0.061626785	0	0.137898295	0.066559282	0	0.212416086	0	0.016490883	0.019350649	0	0.007837972	0	0.06018886	0.070154059	0.078398079	0.130553882	0	0.118322558	0.020202611	0	0	0
TCGA-20-1687	0.091957655	0	0.007257834	0.119460178	0	0.205195473	0	0.070477508	0.030371266	0	0	0.032512843	0.095724187	0.023335151	0.113782426	0.123628753	0.056247921	0.018109941	0	0.011938863	0	0
TCGA-23-1021	0.0164754	0.043735163	0	0.167015558	0	0.100568813	0	0	0.048458046	0	0	0.109384719	0.091696271	0.158837123	0.068956315	0.15689361	0	0.025111374	0.012867607	0	0	0
TCGA-23-1022	0.163696919	0	0.019870746	0	0	0.177971176	0	0	0.079560923	0	0	0.021033583	0	0.216412667	0.065144581	0.252185941	0	0	0.004123464	0	0	0
TCGA-23-1023	0.03846217	0	0	0.202320484	0	0.071938726	0	0.066811347	0.04091365	0	0	0.047504764	0.074088368	0.01643502	0.154447401	0.172525291	0	0.034181245	0.029736609	0	0	0.050634925
TCGA-23-1024	0.108091245	0	0	0.176594696	0	0.033903764	0	0.182938127	0.014055355	0	0	0.035872046	0.024031028	0.082802121	0.070512398	0.122587177	0	0.141633552	0.00697849	0	0	0
TCGA-23-1026	0.003220337	0	0.026210111	0.164367629	0	0.172924671	0.016394607	0.043896922	0.008563196	0	0	0.06893289	0.03793759	0.093412188	0.128380603	0.166909101	0.055893765	0.005745294	0	0.00369983	0	0.003511265
TCGA-23-1027	0.006188679	0.034047456	0	0.056081367	0	0.235045914	0	0.026711079	0.008981472	0	0	0.059006329	0.031620096	0.125672075	0.093831187	0.173016786	0.067760897	0.009307847	0	0.055451833	0	0.017276983
TCGA-23-1028	0.152184624	0	0.017899935	0.1020307	0	0.153584923	0	0.029191893	0.045648291	0.002883346	0	0.082457005	0.022449157	0.105006802	0.139345507	0.040677348	0	0.094535153	0	0.002620464	0	0.009484852
TCGA-23-1029	0.013515753	0.071009992	0	0.036549252	0	0.10172619	0	0.051334665	0.037336467	0	0	0.152610369	0.044092021	0.111860534	0.118621635	0.130561718	0	0.097237516	0.006020153	0	0	0.027523737
TCGA-23-1030	0.037319285	0	0.013990435	0.103425491	0	0.117504847	0.011477593	0.006122688	0.037556758	0.009080019	0.003449914	0.002829283	0.049632458	0.20376848	0.099846156	0.131621233	0.068888231	0.052933119	0	0.047495858	0	0.003058153
TCGA-23-1107	0.085162565	0	0.080290968	0.150524949	0	0.032597573	0	0.031300436	0.051389852	0.016597936	0	0.061558174	0.050415523	0.129290579	0.073758046	0.148911805	0.007954791	0	0	0.080246803	0	0
TCGA-23-1109	0.061729527	0	0.021883006	0.175401671	0	0.019620004	0	0.026588788	0.021065197	0	0	0.028327296	0.059319287	0.144981761	0.084041548	0.214830627	0.076991518	0	0	0.065219771	0	0
TCGA-23-1116	0.06034442	0	0.000700182	0.04577301	0	0.104723852	0.004601651	0.028484848	0	0	0	0.015036617	0.002383083	0.108410774	0.077549237	0.21945094	0.063545048	0.057474439	0	0.07891424	0	0.132607661
TCGA-23-1118	0	0.083859654	0.022770509	0.142565387	0	0.115156978	0	0	0.010191357	0	0	0.043479208	0.038507742	0.057270205	0.176071272	0.208124609	0.006626933	0.061762538	0	0.016084018	0	0.017529591
TCGA-23-1119	0.050350567	0	0.106187303	0.158731301	0	0.119528739	0.058482664	0.057573354	0.00402667	0.009628563	0	0.027348869	0.051196781	0.03026635	0.119354472	0.177189454	0.001602468	0	0	0	0.023116499	0.005415945
TCGA-23-1120	0.010029118	0	0.028414538	0.146661611	0	0.086198789	0.038169699	0.037409553	0.004009914	0	0	0.089170861	0.04368571	0.106711091	0.170724181	0.141211053	0.005801596	0.031832523	0.045365863	0	0	0.014603898
TCGA-23-1122	0.045633503	0.00985504	0.031588142	0.058506614	0	0.153403816	0	0.046381684	0.013467094	0	0	0.051947918	0.018227771	0.067086001	0.130077961	0.183672546	0.084963799	0.085046868	0	0.020141243	0	0
TCGA-23-1123	0.037803019	0.007675826	0.021353811	0.19210984	0	0.060006883	0.004582807	0.137306655	0	0	0.022709703	0.001888382	0.013364081	0.071454472	0.171426415	0.191351098	0	0.051192187	0	0.005420875	0	0.010353946
TCGA-23-1809	0.111153894	0	0.012582905	0	0	0.169262683	0	0.03997563	0.053224832	0	0	0.046144747	0.053377132	0.341245607	0.093602156	0.016893155	0	0.032583958	0.029953301	0	0	0
TCGA-23-2077	0	0.039658415	0.023612552	0.118847944	0	0.183593249	0	0.009359256	0.021723268	0.002234125	0	0.035964711	0.038745982	0.096551265	0.102831938	0.268189648	0.019865028	0.000153893	0.030203549	0	0	0.008465177
TCGA-23-2078	0.123248281	0	0.059851081	0.17968084	0	0.126703484	0.002563959	0.029958418	0.015182251	0	0	0.05175766	0.028981643	0.077043687	0.171643877	0.106839446	0.003126854	0.006398243	0.017020277	0	0	0
TCGA-23-2084	0	0.039774607	0	0.059195293	0	0.178490055	0	0.055919896	0	0	0	0.069945534	0.165904912	0	0.119171204	0.163617959	0	0.106918823	0.037297026	0	0	0.003764692
TCGA-24-0966	0	0.062365494	0.000277338	0.276304544	0	0.021653584	0.024768398	0.010136597	0.081047655	0	0	0.034333726	0.044552217	0	0.046544462	0.238970175	0.020919645	0.111488709	0	0.020882747	0	0.00575471
TCGA-24-0968	0.074029143	0	0.016007115	0.172627955	0	0.13195485	0	0.070632979	0	0	0	0.045531299	0.070499159	0.014073954	0.118378387	0.180238658	0.033739256	0.032072565	0	0.036624299	0.002941004	0.000649377
TCGA-24-0970	0.099272179	0	0	0.052326259	0	0.213888987	0	0.032704267	0.054158726	0	0	0.045461437	0.004620132	0.134182828	0.010472854	0.261446317	0	0.070208368	0	0.021252947	4.70E-06	0
TCGA-24-0979	0	0.014671815	0	0.228366136	0	0.135554698	0	0.108405543	0.032781754	0	0	0.075973662	0.049237648	0.079525415	0.114459917	0.082676522	0	0.078346889	0	0	0	0
TCGA-24-0982	0.067404016	0	0.162097309	0.161089384	0	0.103030952	0	0.015234323	0.053617926	0	0	0.045904039	0.023278212	0.139883448	0.097282306	0.107638245	0	0	0	0.023539839	0	0
TCGA-24-1103	0.017566831	0.030481336	0	0.173786819	0	0.111104687	0	0.130304122	0	0	0	0.130978843	0.035798091	0.055472883	0.105331722	0.028869014	0	0.12259499	0	0.049112517	0.008598146	0
TCGA-24-1104	0.01503871	0	0.085239351	0.14330973	0	0.178694675	0	0.047344834	0.063478947	0.001306465	0.013818601	0.016338577	0.034864505	0.005964337	0.101632558	0.169477926	0.008911916	0.01179539	0	0.090190694	0	0.012592785
TCGA-24-1105	0.058962087	0	0.021515049	0.177068535	0	0.021570538	0.01579482	0.017418727	0.009684588	0.039045807	0	0.026855626	0	0.179501779	0.153904574	0.25647975	0.000627167	0	0	0.021570951	0	0
TCGA-24-1413	0.004772261	0.068221795	0	0.021597304	0	0.026329758	0	0.10001757	0.033183385	0	0	0.060128928	0.04073055	0.094799437	0.07382563	0.19811369	0	0.247101475	0	0	0	0.031178218
TCGA-24-1416	0	0.038278882	0.005734932	0.032850388	0	0.182820493	0	0.08708406	0.027462484	0	0	0.0933473	0.054219031	0	0.063209105	0.205466838	0	0.094528648	0	0.089510721	0	0.025487118
TCGA-24-1417	0.092111846	0	0.033723863	0.120716316	0	0.104524436	0	0.060967249	0.019398576	0	0.012385985	0.025155527	0.01692552	0.108236002	0.116377589	0.186674391	0	0.075531784	0.010408151	0	0	0.016862765
TCGA-24-1418	0.118252339	0	0	0.076771087	0	0.296836739	0.016751952	0.022940951	0	0	0.00575577	0.007920007	0.02948439	0.053787941	0.104777364	0.141039465	0	0.082599713	0	0.017871542	0	0.02521074
TCGA-24-1422	0.032719986	0	0.010237356	0.161801747	0	0.131010657	0	0.057508794	0	0.00212524	0	0.085338075	0.022557988	0.071111081	0.05703775	0.274863532	0.026078577	0.03092364	0	0.028874123	0	0.007811454
TCGA-24-1423	0.111054659	0	0.009060024	0.073693599	0	0.091930616	0	0.074676404	0.0175676	0	0	0.108155561	0.034774032	0.119694807	0.169318748	0.154538111	0.001104463	0.02185382	0.012577556	0	0	0
TCGA-24-1424	0.082505945	0	0.037496119	0.040213288	0	0.116727248	0	0.059935695	0.031227818	0.005875624	0	0.067790557	0.030467412	0.110862165	0.145498399	0.217288244	0	0	0	0.016376884	0	0.037734602
TCGA-24-1425	0.021747624	0	0.038129808	0.039257976	0	0.186351474	0	0.057003623	0.034112047	0.016857661	0	0.046505326	0.008747389	0.158047185	0.144876399	0.241497252	0	0	0	0	0	0.006866236
TCGA-24-1426	0	0.159952189	0.013171268	0.027267967	0	0.114950177	0	0	0.036814279	0	0	0.012761226	0.094032519	0.018808485	0.046858842	0.336891591	0	0.09679809	0	0.024788964	0	0.016904403
TCGA-24-1427	0.066561478	0	0.067096505	0.205893169	0	0.148543769	0.015682094	0.038292841	0.034826477	0.030182385	0	0	0.037836334	0.035635951	0.080310463	0.20504236	0.002514647	0.00948971	0	0.003868265	0	0.01822355
TCGA-24-1428	0	0.016980841	0.058018501	0.10095478	0	0.084476573	0	0.045060259	0.077228607	0	0	0.05256267	0.042261321	0.198472344	0.124681101	0.161475929	0	0.035340536	0	0.0004542	0	0.002032337
TCGA-24-1431	0	0.019069172	0	0.243502723	0	0.108627337	0	0.025841192	0.007953289	0	0	0.011951698	0.027702042	0	0.093107982	0.405133634	0	0	0	0.025500124	0.021647756	0.009963051
TCGA-24-1434	0	0.01163446	0.003046135	0.055893092	0	0.262068346	0	0.039439319	0	0	0	0.043276958	0.093350198	0.133541248	0.105248789	0.161031597	0	0	0	0.077495503	0	0.013974355
TCGA-24-1435	0	0.06276054	0.001772064	0.127984502	0	0.098663483	0.004530164	0.010222869	0.025536674	0	0	0.066744761	0.016832814	0.067441405	0.1526814	0.173017614	0.066334361	0.076409956	0.037634134	0	0	0.011433258
TCGA-24-1464	0	0.032649765	0.001210165	0.30651059	0	0	0	0.083231182	0.04863733	0.026539287	0	0.1230586	0.034086772	0.018982585	0.080016444	0.187700578	0.01001292	0	0.041662585	0	0.005701197	0
TCGA-24-1467	0.028653757	0	0.006776353	0.186703357	0	0	0	0.117654965	0.026543926	0.003122038	0	0.081198257	0.058526586	0.120585622	0.101860443	0.194314504	0	0.015717006	0.058343186	0	0	0
TCGA-24-1469	0.103612317	0	0.09355951	0.123089496	0	0	0	0	0.06229842	0.027101088	0	0.043866725	0	0.233565496	0.18175439	0.065661771	0	0.009472555	0	0.052718095	0	0.003300138
TCGA-24-1470	0.038444403	0	0.024817662	0.17807819	0	0.021153069	0	0.138792737	0.031285915	0	0	0.010132732	0.026777905	0.077546685	0.194302035	0.155062588	0.089656689	0.005111095	0	0.000609915	0	0.008228378
TCGA-24-1471	0.032652664	0	0	0.115269354	0	0.245397071	0	0.038387324	0.005002166	0	0	0.033063886	0.1829169	0	0.102979037	0.159265661	0.041250124	0.020367753	0.012620978	0	0	0.010827081
TCGA-24-1474	0.004083013	0	0	0.024997659	0	0.150340572	0	0.064628689	0	0	0	0.087172366	0.181168835	0	0.036452598	0.362177421	0	0.05844476	0	0	0.01458089	0.015953198
TCGA-24-1546	0.102190995	0	0.01192696	0.051689915	0	0.121256921	0	0	0.015364667	0	0	0.061903246	0.039564249	0.196899138	0.062035583	0.146995143	0.11138397	0.014071066	0	0.031571402	0	0.033146742
TCGA-24-1549	0.023574268	0	0.013863806	0.140119488	0	0.094185455	0.056494876	0.071862344	0.04131556	0	0	0.067369218	0.018343463	0.10950557	0.112955192	0.078831828	0.026663528	0.098758037	0.046157368	0	0	0
TCGA-24-1550	0.072323565	0	0.123433505	0.023601016	0	0.144694151	0	0.045736762	0.001585381	0.017717368	0	0.032303942	0.014575043	0.18270609	0.099122799	0.194294823	0.005649414	0	0	0.014672435	0	0.027583707
TCGA-24-1551	0	0.018475837	0	0.153848584	0	0.12578149	0	0.036651399	0.04358718	0	0	0.046718341	0.052289927	0.12158075	0.126536127	0.167886369	0.048538614	0.004263602	0	0.029317101	0	0.024524678
TCGA-24-1552	0.045510519	0	0.023030044	0.122781317	0	0.050744187	0	0.024378815	0.067496175	0	0	0.067254645	0	0.259278478	0.079561673	0.207622149	0	0	0	0.044829587	0.002941595	0.004570816
TCGA-24-1553	0	0.056313887	0.042601906	0.242859367	0	0.032473304	0.00065076	0.059579764	0.072469743	0.060710798	0	0.056115353	0.051078716	0.084331499	0.117257943	0.119684797	0	0	0	0	0	0.003872162
TCGA-24-1557	0.103573343	0	0.044053789	0.011676969	0	0.143061501	0	0.040971567	0.010869587	0	0	0.072636492	0.084378403	0.104144077	0.165420387	0.219213885	0	0	0	0	0	0
TCGA-24-1558	0	0.06936752	0.028166192	0.049102661	0	0.081354514	0	0.039441565	0	0	0.002762138	0.015169327	0.026266955	0.270638595	0.075945527	0.20519435	0.073056028	0.014026566	0	0.049508061	0	0
TCGA-24-1560	0.105516006	0	0.022872953	0.081410444	0	0	0	0.144569745	0.016830378	0	0	0.08372068	0.017708203	0.169934832	0.087464526	0.115027611	0	0.152139613	0	0	0.000706021	0.002098987
TCGA-24-1562	0.043513065	0	0.014488645	0.085590414	0	0.199542681	0	0.037220589	0.076369333	0.028279338	0	0.065250554	0.019819336	0.136589196	0.075839364	0.119122891	0.063658388	0.008830929	0	0.025885275	0	0
TCGA-24-1563	0	0.084742496	0.014554328	0.080594466	0	0.247034652	0	0.015951107	0	0	0	0.052237839	0.024541464	0.096094666	0.068681023	0.117179067	0.054175211	0.032740546	0	0.067589636	0	0.0438835
TCGA-24-1565	0.075427157	0	0.009631762	0.216713307	0	0.032570626	0	0.006325737	0.079650139	0.029019265	0	0.068900572	0.030077513	0	0.057673414	0.251966732	0.066242431	0.008901414	0.047085093	0	0	0.019814836
TCGA-24-1603	0.047373533	0	0.000129934	0.021360056	0	0.091123268	0	0.093625648	0	0.049981946	0	0.046941717	0.041904976	0.115054538	0.116878134	0.163696739	0	0.132509878	0	0.056774023	0	0.02264561
TCGA-24-1604	0	0.051205831	0.006896612	0.048727071	0	0.220482913	0	0.079560157	0.003584219	0	0	0.091864224	0.048815168	0	0.097938108	0.187939504	0	0.128572356	0	0	0	0.034413838
TCGA-24-1842	0.06032487	0	0.015227004	0.191582567	0	0.115509273	0.009176408	0.059631489	0.036915186	0	0	0.055140268	0.045782962	0.143488331	0.123218294	0.105795936	0.031907137	0.006300275	0	0	0	0
TCGA-24-1843	0	0.048126639	0.114718075	0.189412869	0	0.062842858	0	0.017402058	0.043025266	0.001200523	0	0.079920751	0.032731573	0.137627987	0.083826296	0.156111593	0.015418807	0	0	0.003354888	0	0.014279817
TCGA-24-1845	0	0.041071859	0.034529149	0	0	0.122210503	0	0.037358796	0.047451751	0.01215314	0	0.068525477	0.075824525	0.107999039	0.177712396	0.146878965	0	0.055687658	0	0.039050176	0	0.033546566
TCGA-24-1846	0.023476017	0.000594258	0.009084272	0.083554577	0	0.173218519	0	0.032500692	0.014094203	0	0	0.066702713	0.01258937	0.205010783	0.126529988	0.173334669	0.036412302	0	0.039738019	0	0.003159618	0
TCGA-24-1847	0	0.026037307	0.018608703	0.237133582	0	0.078795944	0.044893933	0.063666802	0.056307564	0	0	0.024789728	0.026498421	0.062006639	0.161555576	0.143949045	0.025389147	0.01119143	0.012482307	0	0	0.006693873
TCGA-24-1850	0.053167457	0	0.04474977	0.173618412	0	0.071211006	0	0.050544833	0.049130951	0	0	0.04145016	0.004193583	0.04505002	0.149853194	0.186261557	0.095623527	0	0	0.028020725	0	0.007124805
TCGA-24-1924	0.054731798	0	0.053174694	0.124990023	0	0.079156402	0	0.088080815	0.012088461	0.00710244	0	0.054808692	0.044763165	0.018138445	0.173485479	0.182376691	0.03670741	0.002446169	0	0.026521733	0	0.041427586
TCGA-24-1928	0.030701351	0	0.021551518	0.153962145	0	0.232786107	0	0.063595435	0	0	0	0.048847302	0.063105943	0	0.130391124	0.195835285	0.004864251	0.007923381	0	0.04167332	0	0.004762838
TCGA-24-1930	0.071163291	0	0.110824883	0.038701459	0	0.126819719	0	0.063792944	0.038278897	0	0	0.04823043	0.023025685	0.066358752	0.138764117	0.223468719	0.011704017	0.003341944	0	0.013028964	0	0.022496181
TCGA-24-2020	0	0.021300085	0.0174359	0.060158674	0	0.09227346	0	0.014999279	0.006388407	0	0.030820257	0.018756591	0.018367366	0.362543399	0.081238824	0.237512823	0	0	0	0.038204935	0	0
TCGA-24-2023	0.051007882	0	0.011500872	0.156364875	0	0.156138234	0.011709592	0.057212757	0.031781861	0	0	0.090915472	0.020185113	0.011563861	0.116835801	0.186663147	0.005793726	0.08026626	0	0	0	0.012060548
TCGA-24-2024	0.047943185	0.020830374	0.003938513	0.075949481	0	0.10048992	0	0.075238222	0	0	0	0.026579836	0	0.231298233	0.088815528	0.183052677	0.021026963	0	0	0.083510201	0	0.041326866
TCGA-24-2026	0.049773995	0	0.062443685	0.123309077	0	0.113480625	0	0.102738561	0.003926666	0	0.03343187	0.017952963	0.040188002	0.084455158	0.175719148	0.153676679	0.002616711	0	0	0.031943566	0	0.004343294
TCGA-24-2033	0.027916525	0.023068554	0.005051177	0.107993002	0	0.013517007	0	0.072265167	0.001674681	0	0	0.0638256	0.024216533	0.122195099	0.086590496	0.29003867	0	0	0	0.134405014	0.009829465	0.01741301
TCGA-24-2035	0.075382755	0	0.025948711	0.121564674	0	0.10548145	0.014854217	0.027890545	0.036216736	0	0	0.033226512	0.052003061	0.034596474	0.096456469	0.220222995	0.043804614	0.003027309	0.065044906	0	0	0.044278573
TCGA-24-2254	0	0.032868632	0	0.000566389	0	0.108273215	0	0.021015423	0	0	0	0.046455989	0.093810547	0.157674392	0.021712617	0.210428057	0.085530145	0.02541439	0	0.166103459	0	0.030146743
TCGA-24-2261	0.033574422	0	0.026112434	0.169322173	0	0	0	0.130352677	0.060653866	0	0	0.067419067	0.036828939	0.037587955	0.168260191	0.219245088	0.013895121	0	0.026997369	0	0	0.009750699
TCGA-24-2262	0.046764069	0	0.040843889	0.146791351	0	0.067241016	0	0.119230998	0.072299076	0	0	0.020304644	0.035201615	0.167900417	0.165906948	0.048877004	0.002406537	0.000967324	0	0.050234458	0	0.015030653
TCGA-24-2267	0.072135243	0	0.089104431	0.068279838	0	0.094528366	0	0.096800355	0.009014799	0.008336697	0	0.067032342	0.02184209	0.12181437	0.186252077	0.133704938	0.012231934	0.00903852	0.009883999	0	0	0
TCGA-24-2271	0.069927877	0	0.080820244	0.131363436	0	0.168351013	0	0.101995407	0.012140869	0	0	0.05332011	0.048053004	0.058345987	0.1207285	0.068483699	0.054989745	0.012639197	0	0.018840912	0	0
TCGA-24-2280	0.141436393	0	0.081702405	0.162434162	0	0.075323274	0	0.04085793	0.011861601	0.006321304	0	0.02660489	0.038806798	0.142776764	0.025967739	0.205857184	0	0	0	0.040049557	0	0
TCGA-24-2281	0.033844722	0	0.033265658	0.147406048	0	0.032219297	0	0.092776683	0.023111939	0	0	0.06074766	0.009748207	0.176428863	0.140889	0.16605636	0.063902924	0	0	0.016734225	0	0.002868414
TCGA-24-2288	0.081506774	0	0.103626575	0.181894125	0	0.093250594	0	0.131739707	0.005418542	0	0	0.024028432	0.012457149	0.030777553	0.170597279	0.142516714	0	0.011087343	0	0.010121578	0	0.000977633
TCGA-24-2289	0.054782438	0	0.03307424	0.035767366	0	0.215337927	0	0.027216209	0	0.014864369	0	0.050536279	0.120327826	0.027793318	0.050654775	0.212974048	0	0.019338925	0	0.109137631	0.008097714	0.020096935
TCGA-24-2290	0.025042682	0.011803138	0.011759965	0.047068969	0	0.089687472	0	0.035380989	0.030164585	0	0	0.021853091	0.038684271	0.118547355	0.066967997	0.197816806	0.069735712	0.147799599	0	0.042044263	0	0.045643105
TCGA-24-2293	0.049287614	0	0.029795941	0.124340487	0	0.218873899	0	0.002535953	0	0	0.000268795	0.030544962	0.082384486	0.109901931	0.106852479	0.171713472	0.02448596	0.02365215	0.009849807	0	0	0.015512064
TCGA-24-2298	0.086128089	0	0.04031046	0.128173419	0	0.092782359	0	0.074415854	0.024860761	0	0	0.03957124	0.018382621	0.090530067	0.050469843	0.109831896	0	0.175496258	0	0.046386415	0	0.022660719
TCGA-25-1312	0.099920474	0	0.008688445	0.122269444	0	0.059345704	0	0.007777225	0.037604684	0	0	0.074739357	0.03656658	0	0.1196903	0.362025672	0.012916762	0.009804941	0.017126192	0	0.003980381	0.027543839
TCGA-25-1313	0	0.052624768	0.033123197	0	0	0.152712252	0	0.034415411	0.008144855	0.013903481	0	0.07051216	0.051227433	0	0.0760655	0.298354187	0	0.128468107	0	0.024096223	0	0.056352425
TCGA-25-1316	0.033566291	0	0.013595383	0.36574154	0	0.061817261	0	0.085614335	0.030968314	0	0	0.05614034	0.026749877	0.02489552	0.119787467	0.145554313	0.008421846	0	0.027147512	0	0	0
TCGA-25-1317	0.167523615	0	0.068724099	0.115387666	0	0.103760863	0	0.01394085	0.009249919	0	0	0.067298426	0.032064083	0.126872577	0.123219168	0.10747855	0	0	0	0.04282212	0	0.021658064
TCGA-25-1318	0	0.026867072	0.002804625	0.029834381	0	0.139611526	0	0.072706053	0	0	0	0.077865873	0.048118769	0.116595489	0.113500905	0.268414238	0.032312199	0	0	0.054380572	0	0.016988297
TCGA-25-1319	0.013105539	0.011421041	0	0.15907459	0	0.06690559	0	0.060322807	0	0	0	0.058698494	0.048531541	0.066661226	0.141011394	0.257143581	0	0.051738741	0.052524477	0	0	0.012860977
TCGA-25-1320	0.11755095	0	0.030379066	0.112399427	0	0.10264607	0	0	0.017614057	0	0	0.063494551	0.024100673	0.122890912	0.060108667	0.126441873	0.142860664	0.023672464	0	0.035814069	0	0.020026558
TCGA-25-1321	0	0.094879028	5.75E-05	0.00709984	0	0.189545988	0	0.048081687	0.012687836	0	0	0.057838255	0.045576459	0.023256906	0.103959721	0.215842468	0.063782431	0.014302862	0	0.091914488	0	0.031174501
TCGA-25-1322	0.107632837	0	0.005053688	0	0	0.136831117	0	0.076061543	0	0	0	0.058130658	0.072546379	0.15556651	0.068247824	0.179715079	0	0.077556718	0	0.03057074	0	0.032086908
TCGA-25-1323	0.11304619	0	0.024584552	0.033354948	0	0.087213285	0	0.055420714	0	0	0	0.150079279	0.037280224	0.112239803	0.083392438	0.195330646	0	0	0	0.081695417	0	0.026362505
TCGA-25-1326	0.069267804	0	0.020093532	0.115502381	0	0.174978326	0	0.022325551	0.003434403	0	0	0.066432515	0.010630542	0.104958343	0.15549747	0.220834495	0.005011184	0	0.001211206	0	0	0.029822249
TCGA-25-1328	0.075964645	0	0.017646623	0.086579784	0	0.205525242	0	0.000141963	0.018432006	0	0	0.065010064	0.053900328	0.120468339	0.057564704	0.168150836	0.120121748	0	0	0.005413885	0	0.005079834
TCGA-25-1329	0.127302726	0	0.040280587	0.187713599	0	0.09040046	0	0.031744176	0.052346941	0	0	0	0.038904577	0.151292954	0.063141638	0.166999898	0	0.014445697	0.008525591	0	0	0.026901154
TCGA-25-1623	0.05484185	0	0.117247054	0.047555649	0	0.162278802	0	0.045872054	0.023590356	0.053940969	0	0.069858714	0.033717991	0.077390081	0.126458203	0.138588682	0.006230156	0.012168863	0.004802075	0	0	0.025458502
TCGA-25-1626	0.099786515	0	0.025130777	0.18524571	0	0.147254033	0	0.025284638	0.005969674	0.002071079	0	0.05869899	0.030129714	0.035913543	0.068043434	0.140376956	0.044906435	0.023845037	0	0.070890813	0.007308511	0.029144143
TCGA-25-1627	0.161843914	0	0.020322186	0.035790733	0	0.196121348	0	0.01349452	0.004609757	0.003127808	0	0.095279143	0.027100865	0.142235749	0.046315349	0.135317911	0.0708926	0	0	0.045340053	6.17E-05	0.00214633
TCGA-25-1628	0.077301485	0	0.022070157	0.24954509	0	0.095412259	0.009663201	0.037494416	0.034034173	0	0	0.044380326	0.010016299	0.04678545	0.173485488	0.124067224	0.042458434	0.010679018	0.02120892	0	0	0.001398061
TCGA-25-1630	0.035519798	0.011849755	0	0.036250989	0	0.111358769	0	0	0.0214812	0.023124595	0	0.044013872	0	0.119949152	0.073389761	0.20460377	0.079607557	0	0	0.098287572	0	0.14056321
TCGA-25-1631	0.130777467	0	0.004995691	0.116238305	0	0.10550098	0	0	0.057224465	0	0	0.036087204	0.025193865	0.057420352	0.035652761	0.245571347	0	0.115710818	0	0.050134207	0	0.019492538
TCGA-25-1633	0.099324793	0	0.009866984	0.205215479	0	0.084352966	0.065250201	0.077074727	0	0.024359836	0	0.019847973	0.022447624	0.01691983	0.107613918	0.181755127	0.003799976	0.025987314	0	0.014299875	0.00934714	0.032536238
TCGA-25-1635	0.098811657	0	0.016062163	0.161516987	0	0.212326994	0	0.011068498	0.060080318	0	0	0.015158529	0.045763955	0.06205721	0.082638391	0.17698614	0	0.026293349	0.025037432	0	0	0.006198378
TCGA-25-1870	0.083349169	0	0	0.035388233	0	0.084114593	0	0.081884561	0.005945309	0	0	0.100461149	0.048909772	0.0315946	0.057420007	0.281877012	0.018352244	0	0	0.168772046	0	0.001931305
TCGA-25-1877	0.073739185	0	0.006412084	0.170106526	0	0	0.014963938	0.045890926	0.022826854	0.036991955	0	0.099865663	0.004160851	0.117917673	0.162102208	0.172877295	0.044160453	0	0.027984389	0	0	0
TCGA-25-2042	0.08280145	0	0.045772658	0.093265659	0	0.242487612	0	0	0	0.0083508	0	0.06504208	0.024065981	0	0.033761781	0.22791588	0	0.035831607	0	0.061950658	0	0.078753833
TCGA-25-2391	0.091875737	0	0.003768166	0.135657134	0	0.054275325	0	0.07281903	0.058140071	0	0	0.078017512	0.036330167	0.044670665	0.057525761	0.129531713	0	0.182338193	0	0.004097042	0	0.050953485
TCGA-25-2392	0	0.04232619	0.018527035	0.071971986	0	0.142731612	0	0.031971935	0.035513659	0	0	0.022057363	0.128859847	0.03227967	0.102058118	0.322308742	0.005155951	0.007360145	0.021347266	0	0	0.015530482
TCGA-25-2393	0.084783709	0	0.021449934	0.155774817	0	0.090846521	0	0.019265294	0.020102469	0	0	0.025633188	0	0.143536199	0.088271311	0.176370959	0.013622334	0	0	0.085379302	0.027365573	0.047598391
TCGA-25-2396	0.074082584	0	0.004227736	0.179911593	0	0.064715339	0	0.025902247	0.03558217	0.035796807	0	0.098477317	0.056085488	0.051513613	0.174189218	0.156969909	0.019001768	0.010043563	0	0.013500646	0	0
TCGA-25-2398	0	0.028756416	0.007390119	0.079778183	0	0.210331876	0	0	0	0	0	0.076126984	0.045246549	0.226841268	0.099216313	0.159343507	0.043048818	0.021478709	0.00244126	0	0	0
TCGA-25-2399	0.007039992	0	0.029110765	0.146669192	0	0.142960308	0.030646137	0.032917551	0	0	0	0.112735285	0.05356578	0.071019783	0.11932771	0.197531189	0	0.044287584	0.006713517	0	0.001537475	0.003937731
TCGA-25-2400	0.120005404	0	0	0.09816203	0	0.104161171	0	0.081528615	0	0	0	0.084354023	0.082624536	0.006395121	0.131738418	0.21906496	0	0.06483809	0	0	0	0.007127632
TCGA-25-2401	0.065112713	0	0.018729971	0.132553993	0	0.092944839	0.026611625	0.048055497	0.017079666	0	0	0.028629908	0.063282779	0.125161549	0.118255079	0.176990603	0.017981839	0.050943246	0.000197423	0	0	0.01746927
TCGA-25-2404	0.088973833	0	0.018551402	0.193319921	0	0.031051516	0	0.0882782	0.019975107	0	0	0.078631827	0.024985897	0.105974408	0.165128645	0.128990479	0	0.023183805	0	0.010543982	0.000793216	0.021617762
TCGA-25-2409	0.063009227	0	0.015956395	0.112130419	0	0.089149653	0	0.046050494	0.057301241	0.006328314	0	0.064555593	0.042190957	0.030260717	0.175022201	0.24293115	0.015873314	0.01255474	0.006482205	0	0	0.02020338
TCGA-29-1688	0.036224643	0.003474783	0	0.111124594	0	0.113942977	0	0.067298407	0.030252864	0	0	0.093668848	0.031120073	0.077396025	0.154814873	0.23668575	0	0.014106172	0.011573128	0	0	0.018316863
TCGA-29-1690	0	0.002221297	0.003525662	0.082266835	0	0.209988687	0.035961465	0	0.009169307	0.018922665	0	0.010890368	0.106653254	0.074133891	0.024273161	0.175510742	0.114101702	0.071604194	0	0.009195777	0.030393909	0.021187085
TCGA-29-1691	0.135778645	0	0.015136379	0.142801201	0	0.076040982	0	0.06171927	0.07617971	0	0	0.0389896	0.032026853	0.044220638	0.129524393	0.213270783	0	0	0.022305818	0	0	0.012005727
TCGA-29-1693	0	0.016952148	0.014044586	0.12920704	0	0.137471359	0	0.03477477	0	0	0	0.088478902	0.017663828	0.117378666	0.112071313	0.139564943	0	0.153821659	0.014633816	0	0	0.02393697
TCGA-29-1694	0.116958712	0	0.021525949	0.084822079	0	0.230887274	0.005460003	0.010741917	0.007176642	0	0	0.059717162	0.020013836	0.090555635	0.069836883	0.057508595	0.10367545	0.064927253	0.045738524	0	0	0.010454085
TCGA-29-1695	0.05682998	0	0.022464984	0.112371477	0	0.069216269	0	0.02419405	0.015610248	0	0	0.058970323	0	0.230952225	0.111585026	0.190296047	0.057772437	0	0	0.03472611	0	0.015010824
TCGA-29-1696	0.005872285	0	0.00907455	0.072397509	0	0.131054623	0	0.0812748	0.075339717	0	0	0.070820529	0.082008986	0.019701404	0.109077884	0.198488231	0.011476331	0.048533911	0.062332444	0	0.022546795	0
TCGA-29-1697	0.023183862	0	0	0.179501707	0	0.001855856	0	0.150761724	0	0	0	0.081612484	0.00998163	0.056352317	0.128001259	0.16806647	0	0.200682691	0	0	0	0
TCGA-29-1701	0.051041845	0	0.014136618	0.210737803	0	0.106542768	0.044562277	0.043283832	0.013316527	0	0	0.00605354	0.012014792	0.033593347	0.093686668	0.204249019	0.056212681	0.035789973	0	0.029593334	0.010353849	0.034831127
TCGA-29-1703	0.01869914	0	0.002379177	0.161570116	0	0.168975261	0.013007336	0.005340143	0.061699958	0	0	0.055031851	0.032425041	0.122896526	0.125747076	0.121577434	0.061507935	0.007905108	0	0.038171995	0	0.003065902
TCGA-29-1705	0.042810671	0	0	0.196341161	0	0.067195194	0	0.007241914	0.023213555	0	0	0.073636341	0.035872618	0.198042837	0.076567106	0.21556915	0.022989431	0	0	0.031952215	0	0.008567807
TCGA-29-1707	0.012273493	0.012804905	0.00910997	0.045450248	0	0.100479856	6.68E-05	0	0.040720956	0	0.055277994	0	0.047371946	0.211029492	0.088196464	0.067113927	0.042695272	0.149016396	0	0.099655433	0	0.018736842
TCGA-29-1710	0.047252065	0	0.088313861	0.114439442	0	0.10032642	0	0.055699024	0.032910774	0.003967088	0	0.056104829	0.012175079	0.058797155	0.100396292	0.128434243	0.160415398	0.001219969	0.03322691	0	0	0.00632145
TCGA-29-1711	0	0.023949531	0.021087741	0.142240288	0	0.033030004	0	0.073588738	0.028705948	0	0	0.098428863	0.03380744	0.072188494	0.194537655	0.185257572	0.038705765	0.02059678	0.03240435	0	0	0.001470831
TCGA-29-1761	0.056431749	0	0.012640381	0.140426739	0	0.06454379	0	0.058121828	0.001657998	0.073124343	0	0.059663411	0	0.13508109	0.137553364	0.209149681	0.039932134	0	0.005155999	0	0	0.006517494
TCGA-29-1762	0.052255771	0	0	0.011965103	0	0.176524226	0	0	0.00500981	0	0	0.061727349	0.161258015	0.100806861	0	0.297955673	0	0	0	0.085085308	0.015145846	0.032266037
TCGA-29-1763	0.136534192	0	0.006655	0.03303295	0	0.156412019	0	0.029329154	0.028959763	0	0	0.075299139	0.042530608	0.090093711	0.106565128	0.215901509	0	0.05600753	0.000723314	0	0	0.021955982
TCGA-29-1766	0	0.067905646	0.073966663	0.156155063	0	0.089225562	0	0.045243412	0.000638323	0.055339975	0	0.06942758	0.01531187	0.083107091	0.089074027	0.157915026	0.022334927	0.039431168	0	0.034923666	0	0
TCGA-29-1768	0.053660196	0	0.010003008	0.154422932	0	0.162657387	0	0.006701749	0.012762535	0	0	0.063891363	0.031467154	0.070582677	0.114130649	0.152634349	0.046266887	0.023150125	0.079820799	0	0	0.017848191
TCGA-29-1769	0.084692606	0	0.004165573	0.103920942	0	0.210503371	0	0.0671172	0.001920975	0.026563368	0	0.054925589	0.13182309	0.007329455	0.078662464	0.126752444	0	0.086185839	0	0.005962637	0	0.009474447
TCGA-29-1770	0	0	0.000227163	0.071731458	0	0.178289773	0	0.00129026	0	0	0	0.082631737	0.066318671	0.207781947	0.024355375	0.182742901	0	0.084814404	0	0.074789324	0.009652877	0.015374109
TCGA-29-1776	0.120089497	0	0.054681034	0.163862295	0	0.167836155	0	0.067007654	0.015949294	0	0	0.014277485	0.074440355	0	0.049831137	0.143673299	0	0.093420192	0	0.03350788	0	0.001423723
TCGA-29-1777	0.031057303	0	0.022497885	0.19229474	0	0.06712213	0	0.08053913	0.013872676	0.010770544	0	0.053572901	0.036606303	0.06452133	0.103438548	0.136493477	0.055244611	0.041203106	0	0.066743078	0.024022238	0
TCGA-29-1778	0	0	0.157396693	0.145442402	0	0.079498422	0	0.039222178	0.060885324	0	0	0.059829047	0.008883541	0.040631468	0.076868709	0.179884992	0.032653598	0.087513756	0.026546175	0	0	0.004743695
TCGA-29-1781	0.004735029	0	0.128943086	0.211247476	0	0	0.009894925	0.065336976	0.031339644	0.002177149	0	0.03111077	0.024303573	0.084506265	0.150480986	0.17246211	0.077626734	0	0	0	0	0.005835276
TCGA-29-1783	0.035097595	0	0.050503357	0.117504075	0	0.175201251	0	0.03964183	0.022298841	0	0	0.045615114	0.034138257	0.077527133	0.117308138	0.160818295	0.085568152	0	0	0.013787408	0	0.024990555
TCGA-29-1784	0	0.026798913	0.125651079	0.091764722	0	0.141894948	0	0.023045253	0.050315263	0.017920279	0	0.026967084	0.040218147	0.065568854	0.147917404	0.188927435	0.04545642	0	0.002289251	0	0	0.005264948
TCGA-29-1785	0.028310739	0.016453905	0	0.183877061	0	0.005603412	0	0.061078848	0.042970274	0.007923392	0	0.085853171	0.004925418	0.013702882	0.19348566	0.256147133	0.045729876	0	0.034529	0	0	0.019409228
TCGA-29-2414	0.119973699	0	0.037424127	0.180230262	0	0	0	0.120030746	0.041262687	0	0	0.039591941	0.011104614	0.09184424	0.101499326	0.171705008	0.06923652	0.013922304	0	0	0	0.002174526
TCGA-29-2425	0.07251143	0	0.044130632	0.131563565	0	0.092774613	0.034928135	0.04196767	0	0	0.005383263	0.049067509	0	0.15397398	0.1343845	0.162665062	0.062612024	0	0	0.014037617	0	0
TCGA-29-2427	0.007990097	0.009246052	0.021920034	0.178575974	0	0.090468668	0	0.055106408	0.0446386	0.014979859	0	0.04497097	0.006600471	0.069312353	0.165428039	0.244634553	0.024171215	0	0.016106256	0	0.005850451	0
TCGA-29-2428	0	0.011796927	0.044402735	0.189438791	0	0.004738037	0.046846158	0.061680075	0.056577021	0.059078617	0	0.014245621	0.007682325	0.083240739	0.125673317	0.165501779	0.126107526	0.002508757	0	0.000481576	0	0
TCGA-29-A5NZ	0	0.058676124	0.135845157	0.050438332	0	0.218482584	0	0.024246942	0	0	0	0.046243001	0.009531177	0.184071701	0.076326869	0.093030178	0.065422207	0.009921688	0	0.027764041	0	0
TCGA-30-1714	0.084689661	0	0	0.094181448	0	0.140320059	0	0.068559902	0	0	0	0.11795204	0.068198113	0.060875449	0.036950153	0.228888395	0.016861119	0.002027472	0	0.073894501	0.006601688	0
TCGA-30-1718	0.107444383	0	0.05776513	0.115575733	0	0.166172701	0	0.066869186	0.010937754	0.003430154	0	0.043692893	0.021730485	0.0644211	0.118419626	0.168960559	0	0.042035911	0	0.005713324	0	0.006831062
TCGA-30-1857	0	0.041283894	0.01606344	0.232036196	0	0.09347859	0	0	0.052305418	0	0	0.034733439	0.059314734	0.1258657	0.150453522	0.137782766	0.043831914	0	0.002816435	0.003089543	0.006944409	0
TCGA-30-1860	0.059665919	0	0.03024914	0.142656731	0	0.020973617	0	0.092949111	0.047855571	0.023480236	0	0.057877745	0.040585312	0.04517726	0.221449474	0.155252585	0.061827299	0	0	0	0	0
TCGA-30-1861	0.056502421	0	0.019098078	0.090141819	0	0.258973819	0	0.007814994	0	0	0	0.033322584	0	0.111397478	0.1242181	0.22639186	0.013040106	0	0	0.059098743	0	0
TCGA-30-1862	0.025101102	6.74E-06	0.118970813	0.163806322	0	0.216124967	0	0.025007443	0.018831452	0.027873753	0	0.047752786	0.006010799	0	0.108524715	0.17877429	0	0.010163416	0	0.052239238	0	0.000812167
TCGA-30-1866	0	0.085926756	0.005267322	0.260464706	0	0.065738651	0	0.096080995	0.001172074	0	0	0.047091866	0.061271516	0.055742951	0.123805153	0.17385179	0	0.010136534	0.013449687	0	0	0
TCGA-30-1891	0.117798955	0	0.008013791	0.244573729	0	0.064295104	0	0.023823856	0.019032218	0	0	0.063673689	0.025891876	0.111703592	0.084312531	0.159710936	0.038044371	0	0	0.020632709	0.002904149	0.015588496
TCGA-30-1892	0.088587878	0	0.019215582	0.143437723	0	0.214468393	0	0.034856549	0.008050241	0	0	0.032910081	0.071254386	0.152604009	0.082598231	0.137650886	0	0	0	0.005225421	0.006216824	0.002923797
TCGA-31-1944	0.064376327	0	0.049529171	0.106302209	0	0.170569192	0.038045634	0.046266681	0.008678238	0	0	0.023403812	0.016426194	0.153352688	0.079682127	0.125416494	0.068065427	0	0.01107574	0	0.008653392	0.030156675
TCGA-31-1946	0	0.02554581	0.02660571	0.079232785	0	0.09971191	0	0.035720906	0.041813437	0	0	0.03924785	0.029307825	0.172801558	0.130980145	0.216575138	0.04329836	0	0	0.059158566	0	0
TCGA-31-1950	0.056604362	0	0.054021531	0.169343609	0	0.005515741	0	0.135430057	0	0	0	0.037403675	0.057427489	0.031208647	0.226858762	0.207363507	0	0.010995528	0.00782709	0	0	0
TCGA-31-1951	0.036827517	0	0.015065471	0.11453611	0	0.142430111	0.005064753	0.067795143	0	0	0.016527212	0.04740757	0.035456819	0.098739709	0.158938653	0.161679216	0.016267265	0.073327733	0	0	0	0.009936717
TCGA-31-1953	0.022184231	0	0.001159113	0.121553115	0	0.123126245	0	0.049254775	0.001922212	0.00075882	0	0.077657081	0.062033357	0.116146988	0.123843438	0.138459684	0.142080469	0	0.009815741	0	0	0.010004732
TCGA-31-1956	0.000742078	0	0.107212012	0.137567285	0	0.120655887	0.04444644	0.001085995	0.029186802	0.013253894	0	0.033615515	0.028324059	0.067434213	0.117512905	0.160342893	0.102252483	0	0.019543349	0	0.005185305	0.011638886
TCGA-31-1959	0.074035515	0	0.02022433	0.10780179	0	0.146947185	0	0.055982172	0.015779192	0	0	0.041482019	0.029397086	0.089931604	0.084082789	0.196256651	0.063330087	0.027441199	0	0.021912095	0	0.025396286
TCGA-36-1568	0.033241591	0	0.031935634	0.103429102	0	0.157287415	0	0.009638557	0.06485563	0	0	0.093433258	0.012621504	0.128143752	0.09044051	0.154673147	0.057455574	0	0.055899802	0	0	0.006944525
TCGA-36-1569	0.156719935	0	0.010262749	0.124140682	0	0.117898832	0	0.080374671	0.017907985	0.002234699	0	0.060912047	0.035605388	0.125231759	0.107004474	0.07436074	0.035349873	0	0.015460968	0	0	0.036535198
TCGA-36-1570	0	0	0.021729616	0.076496596	0	0.106585635	0	0.07343598	0.043996977	0	0	0.092729038	0.045316299	0.105405129	0.117304199	0.228259082	0	0.074278216	0	0	0	0.014463234
TCGA-36-1574	0.042656195	0	0.011390184	0.026219442	0	0.277853513	0.007145039	0	0.016046449	0	0	0.043325321	0.025048645	0.12218958	0.150464833	0.131828833	0.064212661	0.071913203	0	0	0.004913531	0.004792572
TCGA-36-1576	0.038757531	0	0.034598273	0.180979981	0	0.130315341	0	0.038667736	0.026461278	0.022218404	0	0.046022764	0.028660559	0.103400587	0.108556654	0.200413455	0.026073951	0	0.008128069	0	0.001127731	0.005617687
TCGA-36-1580	0	0	0.009213233	0.169301048	0	0.172843001	0.004952925	0.004293148	0.027597937	0	0	0.057046437	0.034147786	0.10576573	0.108777154	0.155932349	0.090315148	0.012231441	0.032596973	0	0.008032501	0.006953189
TCGA-36-1581	0.121537209	0	0.068184908	0.151511769	0	0	0	0.101082154	0.030846675	0	0	0.039863544	0.002418808	0.117307641	0.164353535	0.125574051	0.008778	0.020827677	0.039956322	0	0	0.007757706
TCGA-57-1582	0.096784747	0	0.03117988	0.134901664	0	0.131858648	0.039612776	0.025911618	0.02986958	0	0	0.000990899	0.046523149	0.094600531	0.113376216	0.195123	0.008256599	0	0.042859277	0	0.008151416	0
TCGA-57-1583	0	0.094624454	0	0.056836644	0	0.066404884	0	0.108048956	0.010816318	0	0.050259809	0.009088956	0	0.282539789	0.089579595	0.110863191	0	0.092154894	0	0.023176191	0	0.005606319
TCGA-57-1584	0	0	0.005863844	0.124259406	0	0.157876415	0	0.044283453	0.035196444	0	0	0.072164263	0.150611584	0	0.080047728	0.192818786	0	0.079697795	0.057180282	0	0	0
TCGA-57-1585	0.074383615	0	0.057326468	0.174660736	0	0.049033517	0	0.043561768	0.020393097	0.001614161	0	0.033454306	0.02066301	0.142446991	0.082383299	0.205356827	0.035319918	0	0	0.044004074	0.015398213	0
TCGA-57-1586	0.133341534	0	0.033141675	0.109458626	0	0.086479457	0	0.061368546	0.057540631	0	0	0.05458212	0.018986211	0.100124698	0.172374394	0.166855597	0	0.005672298	7.42E-05	0	0	0
TCGA-57-1993	0	0.106465868	0.007275566	0.033502965	0	0.017873556	0	0	0.002887752	0.017920266	0	0.012993937	0	0.270522665	0.091649963	0.359600142	0.019703168	0	0.047190632	0	0	0.01241352
TCGA-57-1994	0.082515763	0	0.056467331	0.25604588	0	0.063581977	0.008923794	0.063094754	0.034767291	0	0	0.026552814	0.013207214	0.104450686	0.113356116	0.164933831	0	0	0	0.006897889	0	0.00520466
TCGA-59-2348	0.082039239	0	0.106192759	0.072425871	0	0.110922244	0	0.110582666	0.002622453	0	0	0.034373045	0.029894403	0.136569723	0.124359117	0.13897002	0	0	0.025622954	0	0	0.025425509
TCGA-59-2350	0.009865163	0	0	0.084723929	0	0.028416373	0	0.086989949	0.047163164	0	0	0.089194701	0.022019433	0.214789038	0.137286991	0.194905943	0	0.08129497	0	0	0	0.003350346
TCGA-59-2351	0.049361927	0	0.183107305	0.070723918	0	0.099615084	0.00446605	0.015230354	0.015583159	0.02939055	0	0.079855573	0.001922967	0.118340506	0.092008815	0.184361685	0.022492668	0	0.033539438	0	0	0
TCGA-59-2352	0.085189885	0	0.112220041	0.025475068	0	0.10504513	0	0.043684166	0.044451204	0	0	0.110259859	0.018106866	0.160882053	0.165704891	0.103459114	0.01605603	0.002292655	0.00717304	0	0	0
TCGA-59-2354	0.126710612	0	0.03221032	0.099388303	0	0.051067109	0	0.059311209	0.0747203	0.068313618	0	0.061210235	0.001745385	0.085941587	0.111229007	0.192521895	0.021220576	0.007617406	0.003960189	0	0	0.002832247
TCGA-59-2355	0.074423727	0	0.014893826	0.171230043	0	0.134714763	0.031139142	0.040725091	0.053562708	0	0	0.066033949	0.020302682	0.044700851	0.150652823	0.127677844	0	0.053823171	0.01611938	0	0	0
TCGA-59-A5PD	0.086742849	0	0.013532201	0.092637906	0	0.241245372	0	0.024478954	0.014795329	0	0	0.03819682	0	0.291291725	0.113684225	0.083394619	0	0	0	0	0	0
TCGA-5X-AA5U	0.040830641	0	0	0	0	0.227094071	0	0.076788718	0.067056447	0	0	0.019308555	0.037641216	0.439526399	0.004882516	0	0.019704752	0.033960801	0	0.029055295	0.004150589	0
TCGA-61-1721	0.081518758	0	0.010528931	0.136238595	0	0.127574988	0	0	0.033208887	0.003699706	0	0.033473547	0.007830539	0.043109344	0.011556242	0.38348279	0.015354545	0	0.095227522	0	0	0.017195605
TCGA-61-1724	0.052942184	0	0.087146666	0.056090104	0	0.221572464	0	0.021171227	0.023103082	0	0	0.067817232	0.03874126	0.140264067	0.119660768	0.161881447	0	0	0.007518641	0	0	0.00209086
TCGA-61-1725	0.051114285	0	0.005395035	0.224985167	0	0.060145059	0	0.056685898	0.010891894	0	0	0.072328332	0.006257494	0.041785771	0.143937189	0.178001355	0.006182489	0.012215532	0.083539852	0	0.001453343	0.045081305
TCGA-61-1728	0.001296472	0.022866031	0.006263479	0.024486209	0	0.170037452	0	0.035421511	0.022980323	0	0	0.080514815	0.011529438	0.208086795	0.074858206	0.1907693	0.054014912	0	0	0.070933423	0	0.025941634
TCGA-61-1733	0	0.06058949	0	0.171648679	0	0.1069173	0	0.07781451	0.006066198	0.015290376	0	0.013225848	0.075346958	0.103749678	0.084204305	0.21648607	0	0.048190556	0	0.020470032	0	0
TCGA-61-1736	0.0457379	0	0.016048935	0.08826991	0	0.19925571	0	0.005424557	0.071206762	0	0	0.090767415	0.087203873	0.054694272	0.043578922	0.17712951	0.020911165	0.049879426	0	0.034252913	0	0.015638731
TCGA-61-1737	0.04698036	0	0.017193463	0.106376461	0	0.188281674	0	0.006122467	0.016325394	0	0	0.053703628	0.015289564	0.084435933	0.120840976	0.209411857	0.09147631	0	0	0.038454007	0	0.005107905
TCGA-61-1738	0.090400259	0	0.057508149	0.107672885	0	0.046458443	0	0.057932998	0.027279688	0	0	0.009997734	0.051920807	0	0.103976718	0.151311239	0	0.190119767	0	0.060947573	0	0.044473741
TCGA-61-1741	0.035439646	0	0.091649993	0.067751346	0	0.107570488	0	0.090739593	0.054475755	0.010798227	0	0	0	0.164608846	0.160384276	0.209203342	0.007378488	0	0	0	0	0
TCGA-61-1907	0.064302131	0	0.019529613	0.176445701	0	0.013691431	0.000100146	0.045559161	0.040435227	0.078986907	0	0.059539124	0.010195161	0.0768748	0.139627916	0.178992395	0.061255633	0.015396505	0	0.004623469	0	0.014444681
TCGA-61-1910	0.013411445	0.009606534	0	0.030386559	0	0.078547369	0	0.035433749	0.071744674	0	0	0.053069597	0.020438106	0.176147978	0.119319422	0.210158239	0.00308137	0.081265541	0	0.079925628	0	0.017463788
TCGA-61-1911	0.069043927	0	0.088892568	0.227552381	0	0.057473054	0.025243236	0.046290632	0.039423234	0.027291975	0	0.055680223	0	0.06519101	0.135010851	0.146643005	0.005033355	0.00214825	0.00556365	0	0	0.003518648
TCGA-61-1914	0.03830883	0	0.035348562	0.045187048	0	0.108915114	0	0.073116835	0	0.018923312	0	0.095907888	0.058597033	0.083697028	0.172549823	0.225118517	0.018852433	0.000200011	0	0.005384054	0.000396354	0.019497158
TCGA-61-1918	0.01500558	0	0.009891848	0.086907287	0	0.139239694	0	0.009968998	0.065341822	0	0	0.075050489	0.036670854	0.071698799	0.135333791	0.209999293	0.131466265	0	0	0	0	0.013425279
TCGA-61-1919	0.076856513	0	0.033364736	0.103836857	0	0.051519198	0	0.016454892	0.01359972	0.022805565	0	0.054827019	0.030128354	0.116801653	0.110392111	0.168322737	0.13346597	0	0	0.040499033	0	0.027125642
TCGA-61-1995	0	0.021167594	0.000827732	0.080024131	0	0.202937475	0	0.021028149	0.075462395	0.017147412	0	0.053104456	0.029050277	0.101428287	0.106406591	0.240882502	0.03066633	0	0.008436838	0	0	0.011429831
TCGA-61-1998	0.030664794	0	0.003499331	0.039650699	0	0.167836057	0	0	0	0	0	0.061975999	0.060551874	0.189397204	0.083198618	0.264979945	0.052614282	0	0	0.027004257	0	0.018626939
TCGA-61-2000	0.06253202	0	0.013314073	0.07455476	0	0.201719034	0.024390458	0.043440214	0.016696014	0	0	0.121633648	0.024719496	0.108006428	0.057470424	0.106251262	0.080092052	0.037831819	0	0.006175276	0	0.02117302
TCGA-61-2002	0.115534672	0	0.01528465	0.136348688	0	0.102053345	0	0.043250618	0.034908527	0	0	0.085321946	0.049905922	0.063277492	0.133754637	0.127957392	0.043669942	0.006538007	0.022123798	0	0	0.020070363
TCGA-61-2003	0.052218396	0	0.009340237	0.126853791	0	0.170359954	0	0.015363878	0	0.031173127	0	0.005782023	0.031483846	0.207952539	0.071672545	0.161775616	0.105729345	0	0.010294701	0	0	0
TCGA-61-2008	0.037855485	0	0.042700866	0.212386265	0	0.097820211	0.020788485	0.073542062	0.04531256	0	0	0.050837291	0	0.02762319	0.129754667	0.17927804	0.070044433	0	0	0.006156174	0	0.005900269
TCGA-61-2009	0.064908087	0	0.009236305	0.150317782	0	0.103465372	0	0	0.023787557	0.047328282	0	0.032309099	0.00973652	0.079308799	0.130801649	0.184995309	0.110831871	0	0.044234439	0	0	0.00873893
TCGA-61-2012	0	0.036272561	0.127266362	0.131579966	0	0.009485575	0	0.049459286	0.049088695	0.040273483	0	0.031528101	0.018386886	0.134633371	0.150088517	0.103739848	0.007029768	0.009763506	0	0.04673145	0	0.054672626
TCGA-61-2092	0.185769904	0	0.150180842	0.023504878	0	0.182546762	0	0	0.086379486	0	0	0.051752232	0	0.153342241	0	0.115674987	0.001011859	0.025975294	0	0.005937522	0	0.017923992
TCGA-61-2097	0	0.080256044	0	0	0	0.177649985	0	0.031344725	0	0.000292642	0	0.092829976	0.040911799	0.112923437	0.043185024	0.154125359	0	0.1112503	0	0.085526795	0.027323883	0.042380033
TCGA-61-2101	0.057778981	0	0.008730415	0.073452523	0	0.239317827	0.016482905	0.012950306	0.017089969	0	7.08E-05	0.012269248	0.015855991	0.099370465	0.09268317	0.143942907	0.149220573	0.000116665	0.056122049	0	0	0.004545209
TCGA-61-2102	0	0	0.002556142	0.069679984	0	0.036019707	0	0.028672852	0.021684683	0	0	0.059412316	0.061038533	0.248684559	0.011195667	0.395568477	0	0.016929668	0.040289915	0	0	0.008267496
TCGA-61-2104	0.073897118	0	0.062207082	0.074180891	0	0.144635981	0	0.060204617	0.007975328	0	2.25E-05	0.009433811	0.02670044	0.090176006	0.159110174	0.172110423	0	0.073907695	0	0.024834928	0	0.020603047
TCGA-61-2109	0.071233513	0	0.025678729	0.0626653	0	0.196944384	0	0	0.069444882	0	0.000233095	0.060716459	0.021942964	0.180765769	0.02252051	0.176757314	0	0.065339647	0	0.039353325	0	0.006404108
TCGA-61-2111	0.117531309	0	0.035544141	0.13596393	0	0.126316286	0	0.014137915	0.067863748	0	0	0.037907562	0.006828436	0.098594382	0.047431429	0.200684116	0.058647492	0.004270261	0.039604265	0	0	0.008674728
TCGA-61-2113	0.081354888	0	0.034861804	0.102457744	0	0.13474317	0	0.090689278	0	0	0	0.036057338	0.022117299	0.082622062	0.13981008	0.145247315	0.001103522	0.068578502	0	0.039142881	0	0.021214118
GSM249718	0.022246951	0.001521916	0.002985607	0.051992489	0	0.109748524	0	0.011624044	0.020599924	0	0	0.053408382	0.067177767	0.096308047	0.00899694	0.312010456	0	0.116202595	0.054945385	0.008586192	0.058383297	0.003261485
GSM249720	0.024672323	0.009455372	0.003196965	0.167230925	0	0.196360202	0	0	0.080218274	0	0.030356151	0.020137931	0.016195237	0.033363393	0.061195428	0.275392644	0	0.008282668	0	0.048499182	0	0.025443306
GSM249721	0.005731448	0.004484296	0	0.035090446	0	0.155113774	0	0.012594693	0.016184932	0	0	0.040373651	0.318138847	0.1150984	0	0.022911759	0.202754417	0.070955115	0.000568223	0	0	0
GSM249727	0.028371881	0	0	0.043281818	0	0.17306594	0	0.018665759	0.000543279	0	0	0	0.118654727	0.082228627	0.054928785	0.126203509	0.19033984	0.014080793	0	0.111554891	0.00274547	0.035334681
GSM249728	0.021140079	0	0	0.087785232	0	0.292184183	0	0	0.019164229	0	0	0.061944731	0.05014843	0	0.001683182	0.1872999	0.117737255	0.102776474	0	0.046484496	0	0.011651808
GSM249729	0.024006646	0	0.007704069	0.115148501	0	0.189548844	0.016420386	0	0.065393203	0	0.064663405	0.017979769	0.039801101	0.055312963	0	0.210983397	0.097047987	0.040734445	0.002107696	0	0	0.053147589
GSM249735	0.016752026	0	0.018199733	0.235019323	0	0.015525116	0	0.119637923	0.001599136	0	0	0.063682698	0.075026321	0.079739652	0.175133043	0.095356738	0.024106269	0	0.076137148	0	0.004084875	0
GSM249737	0.038428208	0	0.008607095	0.063684235	0	0.243342276	0	0.09036708	0	0	0	0	0.041406303	0.164434436	0.073510391	0.017390572	0	0.002149646	0	0.256679759	0	0
GSM249739	0.046477831	0.00172441	0	0.073058708	0	0.125827075	0	0.013673886	0.004832657	0	0.014646988	0.029565574	0.00644415	0.301593462	0.101933861	0.120361768	0.00513851	0.11729098	0	0.037430141	0	0
GSM249740	0.087622683	0	0.11288556	0.153090853	0	0.244392503	0	0	0.016565879	0	0	0.005129863	0.018181887	0.172774176	0.064100041	0.078752194	0	0.036758177	0	0.009746182	0	0
GSM249741	0	0.044487865	0	0.148235825	0	0.105107119	0	0.057245863	0.019010083	0.001477824	0	0.089087475	0.053021589	0.219719248	0.10638461	0.087979627	0.004446496	0	0.063796375	0	0	0
GSM249742	0.054161094	0	0.006291394	0.164331318	0	0.152559888	0	0.059565497	0.040843238	0	0	0.037707519	0.029743204	0.106695499	0.106743305	0.228208302	0	0	0	0	0	0.013149743
GSM249743	0.084716048	0	0	0.088533949	0	0.084667551	0	0.019167456	0.053309769	0	0	0.059237997	0	0.245387947	0.085203419	0.208403342	0	0.013617393	0	0.051735494	0	0.006019634
GSM249745	0.043575125	0	0.112479061	0.20148253	0	0	0	0.048051163	0.001705809	0	0	0.101410144	0.042863618	0.04292982	0.117067486	0.191924753	0.004774054	0.036479762	0.054940841	0	0.000315836	0
GSM249746	0.043746913	0.024072262	0	0.154412983	0	0.057084626	0	0.045212015	0.1265926	0	0	0.181284739	0.021365557	0.027560157	0.053133508	0.107075902	0	0.098910579	0.054299999	0	0	0.005248159
GSM249747	0.121069794	0	0.041708782	0.153042063	0	0.039358518	0.019225667	0.126823737	0.032064705	0.007435279	0	0.027942502	0.05821076	0.025512055	0.167662774	0.129469927	0.008397795	0.008140774	0.014679144	0	0	0.019255723
GSM249748	0.080111386	0	0.037651468	0.106177619	0	0.114140839	0	0.053300189	0.030068978	0	0	0.045119764	0.021486182	0.223618348	0.058333836	0.133373081	0	0.000172717	0	0.093420148	0	0.003025444
GSM249749	0	0.019633738	0.020107261	0.089218819	0	0.12754693	0	0.005869753	0.041964917	0	0	0.106364913	0.041006634	0.176241239	0.117891665	0.228857728	0.004272112	0	0.021024291	0	0	0
GSM249750	0.011097965	0	0.00771377	0.150244033	0	0.076415145	0.03374801	0.132711981	0.012883155	0.065668272	0	0.037143085	0.004099763	0.078318795	0.215718376	0.134164271	0.002989163	0	0.025587416	0	0	0.0114968
GSM249751	0.038288126	0	0.080451009	0.107642964	0	0.063108389	0.134482461	0.032744322	0	0	0.014618526	0.037441942	0.001159261	0.111338245	0.191758886	0.067865746	0.013493656	0.068900585	0.036705884	0	0	0
GSM249753	0	0.034196222	0.115399324	0.106909889	0	0.099007374	0.018066249	0.081796462	0.002523943	0.013948957	0	0.025322547	0.028679237	0.221191106	0.143760427	0.102255552	0	0	0	0.006942713	0	0
GSM249756	0.046170501	0	0.08027514	0.178363102	0	0.024445506	0.039180669	0.012021045	0.042362599	0.018259443	0	0.083415291	0.001760676	0.13113239	0.091264701	0.191459237	0.005571902	0	0	0.048205733	0	0.006112065
GSM249757	0.066466691	0	0	0.068600082	0	0.150776767	0	0.076760352	0.014434164	0	0	0.094925161	0.039300674	0.094823186	0.143391047	0.161576969	0.014914412	0.002930571	0	0.054439034	0.007722592	0.008938297
GSM249758	0.044229257	0	0.049101969	0.278390016	0	0	0.002309519	0.115482933	0.006372349	0	0	0.063253482	0.023069938	0.065065367	0.206870808	0.094767548	0.001579239	0.002902134	0.028823084	0	0	0.017782358
GSM249759	0	0.004420989	0.304277137	0.158104717	0	0.093825208	0.030608827	0.02914291	0	0.03316027	0	0.046439294	0.013934453	0.068420577	0.103993083	0.099898059	0	0	0	0.011724136	0	0.00205034
GSM249760	0	0.052144262	0	0.075229555	0	0.142920957	0	0	0	0	0.034831539	0	0.007333196	0.203660342	0.04327745	0.101244544	0.077412046	0.084415853	0	0.122455101	0	0.055075157
GSM249761	0.006232011	0.04233382	0.007639635	0.125661827	0	0.168541892	0	0	0	0.023991183	0	0.000724261	0.005381159	0.221074551	0.102119165	0.149644359	0.001955695	0	0.088543596	0.023006755	0.019822793	0.013327297
GSM249762	0	0	0.035102596	0.162571468	0	0.067499125	0.113080049	0.058294528	0.027011776	0.147042465	0	0	0	0.121324619	0.082131424	0.119297941	0.030497049	0	0	0	0.03614696	0
GSM249763	0.020166468	0	0.093812988	0.281888993	0	0	0.043831544	0.068424311	0.022573284	0	0	0.078255362	0.034835856	0.075577583	0.084283105	0.138378166	0	0.016942008	0.036585322	0	0	0.004445012
GSM249764	0.021044214	0	0.051579225	0.102195935	0	0.133748761	0.128629129	0.019381921	0	0.056415963	0	0.004746061	0	0.085969894	0.146222558	0.120523921	0	0.067023627	0.041478191	0	0	0.0210406
GSM249765	0.142531795	0	0.061957568	0.130089936	0	0.051202565	0	0.053160213	0.054898118	0	0	0.090293222	0.082142197	0.031161349	0.079737203	0.143019123	0	0.041077458	0	0.023802392	0	0.014926861
GSM249767	0.116126746	0	0.012718645	0.106894992	0	0.079692725	0.043484507	0.053690662	0	0	0	0.053178719	0.052666196	0.044816447	0.087565865	0.130530856	0	0.166228766	0.027929676	0	0	0.024475198
GSM249768	0.066417017	0	0.045591189	0.120553856	0	0.140767793	0	0.020980683	0.020780646	0.050611167	0	0.042075562	0.021707175	0.004658777	0.055152853	0.128903885	0.258560574	0	0.023238822	0	0	0
GSM249771	0.021743418	0	0.025100985	0.28412081	0	0.153352494	0	0.054608213	0.024658842	0.073982268	0	0.043254631	0	0.037082119	0.108861022	0.089005629	0.051009591	0	0	0.030475235	0	0.002744742
GSM249773	0.038021758	0	0.0179206	0.074629494	0	0.12802963	0	0	0.042946812	0	0	0.051156449	0	0.157740749	0.019392098	0.219281861	0.104838912	0.013871781	0	0.051654675	0	0.080515181
GSM249774	0	0.044587918	0.004491042	0.132016975	0	0.082697289	0	0.08828705	0.007886254	0	0	0.097282341	0.039917806	0.036470013	0.115734764	0.191980134	0	0.119263597	0.012302395	0	0	0.027082422
GSM249775	0	0.044900096	0	0.127450898	0	0.124463309	0	0.04072092	0.079915657	0	0	0.145857445	0.049269034	0.101403616	0.101893666	0.165735547	8.16E-05	0	0.015372108	0	0	0.002936139
GSM249777	0.115377457	0	0	0.132589845	0	0.016236038	0	0.062318607	0.0620554	0	0	0.025122921	0	0.262079667	0.1458973	0.178322765	0	0	0	0	0	0
GSM249778	0.065232124	0	0.071115312	0.180573952	0	0.011829474	0	0.05226132	0.034815493	0	0	0.007567264	0	0.204779537	0.107454502	0.237806125	0.000911127	0	0	0.025653768	0	0
GSM249779	0.133989679	0	0.115413149	0.223304433	0	0.112152937	0	0.016878654	0.004779928	0	0	0.007938016	0.039074552	0.118700612	0.016725842	0.03515573	0.038141963	0.030391626	0	0.10693475	0	0.000418128
GSM249781	0.053582894	0	0.036482218	0.113907955	0	0.188343287	0	0.022386816	0.063029238	0	0	0.070154981	0.059732814	0.045895954	0.077118869	0.12914476	0	0.129063557	0.000363953	0	0	0.010792703
GSM249782	0.031718307	0	0.096088268	0.139764959	0	0.108316477	0	0.090812745	0.011339215	0.041689699	0	0.049068234	0.002288393	0.163103671	0.149636613	0.096932307	0	0	0	0.017718372	0.00152274	0
GSM249784	0.041161562	0	0	0.074222105	0	0.162843489	0	0.018581887	0.012338638	0	0	0.06068323	0.149441684	0	0.124361011	0.305554457	0	0.012595109	0.038216828	0	0	0
GSM249788	0.092639103	0	0.086181996	0.154954535	0	0.039033077	0	0.031460325	0.111186037	0	0	0.047564538	0.021167151	0.056297621	0.165628005	0.18142657	0.007531251	0	0	0	0	0.004929789
GSM249789	0.083862889	0	0.019864976	0.084628349	0	0.140665164	0	0.052323637	0.04050517	0	0	0.047787455	0	0.275957469	0.074692284	0.146373418	0	0.014072014	0	0.019267174	0	0
GSM249791	0	0.013531843	0	0.201019764	0	0	0	0.010832417	0.051858604	0	0	0.06168625	0.047933918	0.0155405	0.071404518	0.264467457	0.217867947	0.018723353	0	0.02513343	0	0
GSM249792	0.020847554	0.023885633	0	0.078993716	0	0.181332191	0	0.019282769	0.04251623	0	0	0.053369518	0.025482261	0.055354743	0.0437284	0.344081655	0.039684672	0.01612556	0	0.022971066	0	0.032344032
GSM249793	0.002766759	0	0.002378935	0.043004012	0	0.108584986	0	0.015905397	0.066127814	0	0	0.069568931	0.005530628	0.284586015	0.137796013	0.156943318	0.059127604	0.017170246	0	0.030509342	0	0
GSM249795	0.078951341	0	0.052019905	0.085059032	0	0.088864023	0	0.035710866	0.019275116	0	0.078678689	0.114477298	0.008717454	0.059924106	0.140199851	0.134080616	0.003961144	0.000451177	0.090722068	0	0	0.008907313
GSM249796	0.014622862	0.031144785	0	0.125418591	0	0.167225506	0.023856686	0.038981667	0.061497121	0	0	0.037930799	0.020092947	0.036101645	0.138439433	0.178488737	0.078206967	0.025012919	0.022979333	0	0	0
GSM249797	0.064950673	0	0	0.228401925	0	0.096847184	0	0.026466022	0.067934227	0	0	0.066588836	0.001669733	0.164993294	0.062235155	0.165296917	0	0.049948846	0.00212571	0	0	0.002541479
GSM249800	0.056981713	0	0.184073836	0.091518493	0	0.030918145	0.007206114	0.086969453	0.015548652	0.018723051	0	0.044652405	0	0.104749537	0.197709408	0.143765664	0.009489196	0	0	0	0.007694332	0
GSM249801	0	0.022971795	0.003356609	0.260758897	0	0.006328201	0	0.063012843	0	0	0	0.009595351	0.061605416	0.127730652	0.142490464	0.216004264	0	0.013757518	0	0.059184295	0	0.013203695
GSM249803	0.162993613	0	0.045293554	0.069072525	0	0.152696544	0	0.077628572	0.005269398	0	0	0.026903097	0.0084672	0.110125384	0.144810835	0.146330462	0	0	0	0.032063033	0	0.018345783
GSM249805	0.069379096	0	0.031893336	0.028726936	0	0.139976349	0	0.072275566	0	0.002367999	0	0.021282174	0.098184613	0.069186797	0.113841682	0.200422245	0	0.058374516	0	0.029397462	0	0.064691229
GSM249806	0.046187319	0	0.018884975	0.089053109	0	0.169997042	0	0.002230046	0	0.014777074	0	0.021797497	0.201317938	0.018575835	0.055746505	0.190192412	0.074341568	0.030868554	0	0.043951683	0	0.022078444
GSM249807	0.058776392	0	0.118253603	0.065856459	0	0.052377114	0.000447821	0.12553606	0.014769523	0.030105434	0	0.032976922	0.089915095	0.049029653	0.150965516	0.141452343	0	0.008212395	0	0.012144511	0.010654246	0.038526913
GSM249808	0	0.04335382	0.055159334	0.129187512	0	0.083044189	0.001926411	0.056283739	0.043777107	0.014818559	0	0.061045707	0.017607972	0.062686044	0.190089417	0.19652229	0.035077714	0	0	0.009420186	0	0
GSM249809	0.005265815	0.013407971	0.007592469	0.099101079	0	0.097512881	0	0.030576111	0.011762175	0.013280785	0	0.040688665	0.010100267	0.299362182	0.076278615	0.205623199	0.062842553	0.013542864	0	0.007420534	0	0.005641834
GSM249810	0.067869903	0	0.023654567	0.174750923	0	0.162607573	0.003271063	0.023745752	0.018130906	0.006417413	0	0.042735533	0.010807163	0.095336069	0.103300694	0.250426214	0.005429524	0	0	0	0	0.011516703
GSM249811	0.004118512	0.028609825	0.00195622	0.075463004	0	0.169737984	0.113360236	0.008310241	0	0	0.016015135	0.011009367	0.025288648	0.107099189	0.068412282	0.19328109	0.018869632	0.098603298	0	0.031383901	0.005320967	0.023160469
GSM249813	0.002013828	0	0.008925008	0.100806885	0	0.087469404	0.039006212	0.135135121	0.027936021	0.003798447	0.002965293	0	0.086781621	0.050672065	0.263745012	0.099177141	0.003231071	0.025975905	0.00603895	0	0	0.056322016
GSM249814	0	0.079455967	0.021611519	0.148369708	0.004929349	0	0.207853954	0.035121097	0	0.071498823	0	0.032643449	0.031119857	0.017137896	0.154406159	0.122403451	0.007434701	0	0.03670437	0	0	0.0293097
GSM249815	0.114854522	0	0.026757335	0.09649623	0	0.139303086	0.058729276	0.030196176	0.007122025	0.032129107	0	0.034716211	0.096780905	0.014650239	0.183787247	0.131232136	0	0.009232951	0.013722087	0	0.000893751	0.009396715
GSM249816	0.017440041	0.061051037	0.100607117	0.035938979	0	0.171410306	0	0.00742507	0.01364693	0.024677819	0	0.021412143	0.021857648	0.128826869	0.096003676	0.176228091	0	0.022083349	0	0.053095297	0	0.048295627
GSM249817	0.083038229	0	0	0.072978817	0	0.251639834	0	0	0.018655575	0	0	0.065181187	0.01951687	0.135670237	0.067021273	0.184673622	0.031629207	0	0	0.046391606	0	0.023603542
GSM249818	0.076702653	0	0.057217878	0.139509866	0	0.053756218	0.057259265	0.07838665	0	0.026027072	0	0.046539274	0.004460278	0.030716624	0.160034289	0.177040914	0.050616896	0	0.034216471	0	0	0.007515653
GSM249819	0.017456953	0.01540629	0	0.065947269	0	0.066679183	0	0.067790586	0.034614868	0	0	0.057192621	0.004951752	0.396621727	0.022088937	0.118162977	0	0.068125108	0	0.06496173	0	0
GSM249820	0.04841882	0	0	0.044046463	0	0.147421262	0	0.026461041	0.010774418	0.100604506	0	0.025027775	0.019632838	0	0.146318118	0.28575735	0.005358835	0.068197344	0.018882089	0	0	0.053099143
GSM249821	0.064420854	0	0.049496598	0.09345794	0	0.215554496	0.000939616	0.00578181	0.001159136	0.116094121	0	0.042840822	0.021205738	0.077874247	0.112086219	0.145715931	0.003462616	0	0.028609601	0	0	0.021300254
GSM249822	0	0.048909435	0.01763114	0.073394737	0	0.182079534	0	0	0.039381007	0	0	0.014419937	0.006419264	0.176062074	0.075363493	0.211358133	0.079785888	0.003649404	0	0.047660006	0	0.023885948
GSM249823	0.148418663	0	0.022355339	0.047583106	0	0.100413335	0.09974378	0.010242884	0.008530171	0.031444869	0	0	0.170259644	0.012352572	0.177969382	0.055435778	0	0	0	0.031705098	0.037834719	0.045710662
GSM249825	0.050945929	0	0.037490596	0.187867197	0	0.052526343	0	0.087101826	0	0.004810898	0	0.044094693	0.004432172	0.100444481	0.169503274	0.209270283	0	0.023134825	0	0.001466544	0	0.02691094
GSM249826	0	0.038174964	0.009564303	0.100168451	0	0.128222699	0	0.012034205	0.051057082	0	0	0.037399078	0.122437849	0.13355656	0.017415939	0.231217149	0.04279086	0.003590633	0	0.055556698	0.009490793	0.007322737
GSM249828	0.100941218	0	0.040049651	0.112372143	0	0.062608671	0	0.077809766	0	0.006948752	0	0.03395313	0.003120266	0.136267478	0.109131678	0.222199873	0	0.048816495	0.037050134	0	0	0.008730745
GSM249830	0.075003225	0	0.022208035	0.200286416	0	0.119172242	0	0.040499646	0.044120922	0.032903217	0	0.05622807	0.017036791	0.052308337	0.12180319	0.200210185	0	0.001480408	0.007682575	0	0	0.009056741
GSM249831	0.077971034	0	0.207363012	0.141515437	0	0	0.07377183	0.034496284	0	0	0.003718658	0.040252111	0.003207021	0.110142909	0.129353918	0.137468587	0	0.016040949	0.014346925	0	0	0.010351326
GSM249832	0.012544245	0.060499557	0	0.074563948	0	0.14527897	0	0.01625874	0.029281018	0	0	0.034491469	0.030883344	0.064641702	0.024456938	0.27258705	0	0.109973002	0	0.111950071	0	0.012589945
GSM249834	0.141573839	0	0.09499853	0.199639693	0	0.103145424	0	0.059311353	0.010025376	0.02041989	0	0.039835619	0.018575629	0.047672801	0.073858358	0.164609317	0.007681511	0	0	0	0	0.018652661
GSM249835	0.01382911	0.006088396	0.063325126	0.097994489	0	0.121190268	0	0.07653183	0.005599958	0.029301621	0	0.061459264	0.033569347	0.124788564	0.181196406	0.072569413	0.083913274	0	0	0.020260554	0	0.00838238
GSM249836	0.006064852	0.011257195	0.004997922	0.073529229	0	0.162117166	0	0.020253857	0.022801284	0	0	0.080733096	0.004699914	0.208175239	0.094068135	0.189150235	0.015156654	0.06692048	0	0.005147295	0	0.034927447
GSM249837	0.020622013	0.036479401	0	0.157576032	0	0.048848096	0	0.033147805	0.051627778	0	0	0.136649748	0.030406834	0.111054205	0.032033854	0.201050339	0	0.09728945	0.030214975	0	0	0.012999471
GSM249838	0	0.02030561	0.030612526	0.144529402	0	0.154398838	0.114347996	0.062971811	0.006418875	0	0.030892696	0.039183908	0.034776282	0.116916509	0.072820238	0.104997673	0.017727881	0.001174308	0	0.025995931	0	0.021929516
GSM249840	0.13291434	0	0.017928456	0.236466974	0	0	0.066712433	0.056433213	0.037158821	0.156519626	0	0	0.019287337	0.022561154	0.085553829	0.092544593	0.051374378	0	0	0.019425462	0.002867025	0.002252357
GSM249842	0.049012628	0	0.085537215	0.286753744	0	0	0.03069115	0.053323678	0.038753459	0.003909595	0	0.004945657	0.008231691	0.143744591	0.116290987	0.095380418	0.053827548	0	0	0	0.02959764	0
GSM249843	0.125843719	0	0.037660977	0.04036104	0.078755363	0	0.112571925	0.008002718	0	0.04819941	0.0265746	0	0.070543578	0.077985955	0.046687624	0.068928378	0.055969086	0.098307774	0	0.056388655	0.005684108	0.041535088
GSM249844	0.142071051	0	0.074218131	0.072542102	0	0.204967221	0	0	0.073820879	0	0	0.02961106	0.068090953	0.087718724	0.016327252	0.163310106	0	0.02627909	0	0.037659638	0	0.003383793
GSM249845	0.128072029	0	0.033422274	0.161592217	0	0.013411935	0	0.030966727	0.052565079	0	0	0.069284405	0.010583114	0.089127981	0.053089684	0.269709647	0.034332555	0	0.028582168	0	0	0.025260185
GSM249846	0.011752605	0	0.019045307	0.319639005	0	0.019254682	0.037672312	0.053561004	0	0.142679706	0	0.029790498	0	0.073521191	0.103618903	0.156810455	0.009228747	0	0.015637519	0	0	0.007788064
GSM249848	0.017617059	0	0.024666169	0.097998611	0	0.169515093	0.001259681	0.048812372	0.032687661	0.021668642	0	0.03368862	0	0.16636498	0.185662999	0.163327037	0.002177619	0	0	0.025705597	0	0.008847864
GSM249849	0.048444597	0	0.012785003	0.26094699	0	0.054878049	0.017450044	0.105722023	0.046660239	0	0	0.004219217	0.018198724	0.048497726	0.202886377	0.103102513	0	0.072223782	0	0.000557148	0	0.003427568
GSM249851	0	0.163761994	0.017384673	0.059956229	0	0.081608562	0	0.030830821	0.007012644	0	0	0.125628891	0.014548078	0.13204817	0.124173646	0.120587403	0.0152912	0	0.101068442	0	0	0.006099246
GSM249852	0	0.004353859	0.02943706	0.297448152	0	0	0.091297394	0.055990603	0.024470867	0.00577246	0	0.060566693	0.018305969	0.049598454	0.188492032	0.146236948	0.002348832	0	0	0	0	0.025680676
GSM249853	0.036592293	0	0.026886585	0.229951422	0	0.05573931	0.101907132	0.016788026	0	0.11992485	0.004073851	0	0.144045197	0.094460197	0.097610489	0.037708334	0	0	0	0.020087868	0	0.014224446
GSM249854	0.093046878	0	0.034673257	0	0	0.097314193	0.075602675	0.066185336	0	0.110757401	0	0	0.113916836	0	0.166159583	0.101642034	0	0	0	0.050482488	0.009272589	0.080946728
GSM249856	0.033513871	0	0	0.161225215	0	0.151178461	0	0.014938464	0.026905698	0	0	0.070265821	0.129596097	0.052943855	0.071467349	0.22537395	0	0.011720045	0.034417911	0	0.008163342	0.00828992
GSM249858	0.005273825	0	0.002058536	0.226436281	0	0.039915506	2.49E-05	0.039481159	0.032968264	0	0	0.022681314	0	0.172670251	0.095370432	0.261618397	0.013631763	0	0.085185617	0	0	0.002683756
GSM249859	0	0.025290788	0.009751779	0.131601667	0	0.17174188	0	0.024701476	0.022715854	0.013061711	0	0.070865708	0	0.190540003	0.119139689	0.164249231	0.018949716	0	0	0.021589414	0	0.015801085
GSM249860	0	0.01040476	0.008013656	0.179322168	0	0.1018951	0.046803521	0	0	0.015763719	0	0.041004667	0.009691987	0.156406741	0.147426935	0.158465756	0	0.05053781	0.064087965	0	0	0.010175215
GSM249862	0.001175874	0.008522559	0.007343541	0.146534009	0	0.081400708	0	0.081477965	0.05916022	0	0	0.060844738	0	0.119607866	0.189612582	0.204407084	0.033214451	0	0	0	0	0.006698403
GSM249863	0.06048722	0	0.069542318	0.188704111	0	0.214121359	0.005840783	0.012175369	0	0.025856036	0	0.004243645	0.048110137	0.011294982	0.1088727	0.175693802	0	0.060456077	0	0.003435341	0	0.011166121
GSM249865	0.0150107	0.005983252	0.015741759	0.137409685	0	0.134905748	0.01589719	0.096053109	0.007879028	0	0	0.045941219	0.023474788	0.01671794	0.214802498	0.178990063	0.004991161	0	0.056689458	0	0	0.029512403
GSM249866	0	0.063141143	0	0.166906817	0	0.057569139	0	0.029884818	0.083216014	0	0	0.097394712	0.030961827	0.118901178	0.059629611	0.225487516	0	0.04262362	0	0.009049164	0	0.015234439
GSM249867	0.003135178	0.002392371	0.043861285	0.169425074	0	0.033880323	0.005287062	0.036585465	0.018189669	0.000962198	0	0.020303607	0.017588881	0.107964976	0.122565195	0.1802439	0.105289411	0.040576567	0	0.064958629	0.011125532	0.015664676
GSM249871	0.020178235	0	0.191962648	0.192861267	0	0.027700508	0.058745645	0.045498579	0.007841374	0	0	0.022169568	0.028760878	0.051181511	0.192187743	0.118865871	0.018281331	0.000815687	0.022775372	0	0	0.000173784
GSM249872	0.081208119	0	0.028400718	0.153346275	0	0.149160629	0	0.03868744	0	0	0	0.045688233	0.042194609	0.080108353	0.054022201	0.096095194	0	0.064736985	0	0.147848867	0	0.018502375
GSM249873	0	0.049814142	0.01968757	0.115403908	0	0.127800104	0.050626001	0.049339619	0	0	0.02348033	0.037238333	0.040932843	0.099530167	0.084686987	0.169856965	0	0.118946837	0	0	0	0.012656195
GSM249874	0	0	0.016473955	0.256584586	0	0	0.171437874	0.015535185	0.006571703	0	0	0.047030913	0.036306635	0.073034071	0.148636045	0.143484172	0.026521807	0.002641972	0	0.036641002	0	0.019100081
GSM249876	0.074269529	0	0.028263797	0.195963488	0	0.106472176	0	0.057519861	0	0.0661567	0	0.051144785	0.063589155	0	0.070542653	0.101444948	0.07989392	0.002786788	0	0.074326677	0.012006289	0.015619232
GSM249877	0.065966356	0	0.210981171	0.120942119	0	0.042687858	0.049097777	0.039274384	0.045053174	0	0	0.026153349	0	0.085097586	0.123142549	0.121786314	0.002848155	0	0	0.053224648	0	0.013744562
GSM249878	0	0.04256973	0	0.077720103	0	0.166141098	0	0.07309996	0	0	0	0.032425328	0.089316711	0.048919511	0.062280821	0.257447261	0	0.06184949	0	0.0866972	0	0.001532786
GSM249879	0.013371795	0	0.004751063	0.097170655	0	0.163877335	0	0.071738998	0.004574766	0	0	0.052846107	0.069607946	0.031847692	0.151068009	0.319737274	0	0	0	0	0	0.019408361
GSM249880	0.037095966	0	8.53E-05	0.112232406	0	0.092573042	0	0.053606932	0.038081201	0	0	0.107461516	0.010577138	0	0.155283939	0.277469036	0.023226401	0.030979157	0.036217319	0	0	0.025110679
GSM249883	0	0.029593003	0.152415134	0.081325653	0	0.119117783	0	0.089385339	0.028675346	0	0	0.063592749	0.011407112	0.015448672	0.155876291	0.230193082	0.022969835	0	0	0	0	0
GSM249884	0.038570213	0.0238285	0.012131503	0.130918816	0	0.260810176	0	0.070142522	0.022088934	0	0	0.080671839	0.028636449	0.029261846	0.118386454	0.119443151	0	0.024644684	0	0.018573028	0	0.021891885
GSM249885	0.001570771	0.010394514	0.005060461	0.117818602	0	0.019815103	0	0.050051175	0.019481369	0	0	0.044581392	0.038059244	0.200582293	0.199604917	0.208210167	0.057563932	0.005598784	0.014240549	0	0	0.007366727
GSM249886	0.024378193	0.069118435	0	0.056448785	0	0.130525859	0	0	0.099535669	0	0	0.089023042	0.01665162	0.226138853	0.023691714	0.145481343	0.001928401	0.070092515	0	0.04698557	0	0
GSM249887	0.143224291	0	0.014579746	0.137733938	0	0.124050084	0.08941965	0.024262342	0.010046209	0.038034789	0	0	0.098320896	0	0.117926071	0.19854957	0.001920401	0	0	0	0	0.001932014
GSM249888	0.051898485	0	0.006469547	0.084626728	0	0.190723402	0.083623564	0.030591473	0	0.104762341	0.000607873	0	0.025522455	0.033514325	0.151988887	0.207616704	0.015347559	0	0.012706657	0	0	0
GSM249889	0.02949524	0	0.018228364	0.250329576	0	0.013477744	0.054272403	0.03629128	0.046548289	0.035064415	0	0.099417571	0.019993195	0.114232339	0.110984819	0.139538396	0.005319872	0	0.023155782	0	0	0.003650714
GSM249890	0.022356036	0	0.049737306	0.034299952	0	0.180453117	0	0.075501913	0.024542441	0	0	0.044622454	0.13082081	0.108771039	0.189702461	0.094085413	0.012683799	0.012485769	0.014326719	0	0.00561077	0
GSM249893	0.023481387	0	0.032155103	0.163711602	0	0.101963325	0.01176873	0.090415697	0.002505964	0.01030564	0	0.028304105	0.004972008	0.208515675	0.131373303	0.139687525	0.047251289	0	0.003588646	0	0	0
GSM249894	0.054402582	0	0.017563008	0.243386228	0	0	0	0.114264797	0.048821734	0	0	0.12995175	0.030535534	0.075012975	0.166042326	0.093179751	0.006683768	0.009820676	0.010334872	0	0	0
GSM249895	0.02303531	0	0.012566574	0.116093857	0	0.119220345	0	0	0.013849078	0	0.019422264	0	0.035007854	0.267701241	0.055398313	0.246821088	0.006797482	0	0	0.034640724	0.00687833	0.042567541
GSM249896	0.016404107	0	0.013721845	0.141470956	0	0.149632932	0	0.027932225	0.005521213	0.02546256	0	0.019114232	0	0.244200659	0.054733809	0.183211673	0	0.06175566	0	0.049550365	0.00274742	0.004540344
GSM249897	0	0.079893682	0	0.118572534	0	0.120265341	0	0.017118201	0.016731019	0	0	0.036215137	0.190693523	0	0.046981438	0.315952019	0.002398428	0.016316492	0.009263808	0	0	0.029598377
GSM249899	0	0.090357969	0.000453283	0.043382215	0	0.107955889	0	0	0.030038914	0.001169757	0	0.156350923	0.030940457	0.051671836	0.06676975	0.247610666	0	0.161308371	0.011989969	0	0	0
GSM249900	0.039015312	0	0.108748707	0.243230491	0	0.02687956	0.029079003	0.118456986	0	0	0	0.054093507	0.047668758	0.104597206	0.12812519	0.09500048	0	0	0	0	0	0.005104799
GSM249901	0.017797222	0.009294245	0.108704762	0.249286706	0	0.044158898	0.006469681	0	0.119665687	0	0	0.055048629	0.031722492	0.021527168	0.127542219	0.157072823	0.042334361	0	0	0.007644565	0	0.001730541
GSM249903	0.038364551	0	0.05302386	0.102595208	0	0.084766665	0.047994382	0.068864463	0	0	0	0.030937948	0.007030956	0.123789257	0.122502079	0.144019609	0	0.139613812	0.015635097	0	0	0.020862111
GSM249904	0.023472923	0.012762942	0.01496181	0.096259924	0	0.005010796	0	0.078604621	0.036054506	0	0	0.039381762	0.048631888	0.005626322	0.120493715	0.264754085	0	0.238853267	0	0	0	0.01513144
GSM249905	0.021778967	0.013311456	0	0.13467853	0	0.103548771	0	0.087184182	0.082546489	0	0	0.075333953	0.045330859	0.015025296	0.039147284	0.184747731	0	0.197366482	0	0	0	0
GSM249906	0.018309429	0.037869987	0	0.321799294	0	0.04322187	0	0.028229723	0.026547268	0.046457829	0	0.066480593	0.051766966	0	0.076232932	0.158428705	0.08399557	0	0	0.024541132	0	0.016118702
GSM249907	0	0.017127539	0.003232031	0.017766825	0	0.187541274	0	0.078142131	0	0	0	0.044084928	0.068482599	0.074871888	0.111801355	0.17169629	0	0.207854476	0	0	0	0.017398666
GSM249908	0.001667845	0.031651292	0	0.171236132	0	0.061495333	0	0.026585152	0.068746578	0	0	0.068121337	0.032491549	0.120606992	0.06436236	0.154106717	0.049243971	0.115918926	0.000186583	0	0	0.033579231
GSM249909	0.096794076	0	0.088872443	0.130004189	0	0.182172215	0	0.033152221	0.03922712	0	0	0.067489157	0.009378455	0.068204483	0.066264289	0.141529899	0.013106147	0	0.061605187	0	0	0.002200119
GSM249910	0.002205159	0.021329583	0	0.101582873	0	0.073424884	0	0.00560634	0.028939267	0	0	0.048064551	0.305685437	0.12971596	0.012809631	0.137156476	0.106173298	0.02036964	0	0.006936901	0	0
GSM249911	0.109573227	0	0.049185108	0.069588777	0	0.071807261	0	0	0.071188375	0	0	0.040157433	0.004692693	0.226880108	0.119163066	0.182428858	0	0.01012927	0.041958292	0	0	0.003247531
GSM249912	0.035693238	0	0.076765549	0.130934145	0	0.094695721	0	0.067068207	0.051376389	0	0	0.08172021	0.015970561	0.140531576	0.146574598	0.113241322	0.045428486	0	0	0	0	0
GSM249913	0.008658067	0.006724359	0.033905233	0.118138973	0	0.039023396	0	0.040698852	0.017307776	0.015089697	0	0.03569512	0	0.309225311	0.121841862	0.178316217	0.017270066	0	0	0.047808972	0	0.010296098
GSM249915	0	0.020101735	0.020704491	0.135853093	0	0.041802482	0	0.122531502	0	0	0	0.076228705	0.026623077	0.165859324	0.251794025	0.053186463	0.008212636	0.002623113	0	0.065171669	0.009307686	0
GSM249917	0.041920836	0	0.038234859	0.074056306	0	0.132820623	0	0.072812509	0.001195345	0.027456513	0	0.010524616	0.024949773	0.199166866	0.110206689	0.255479147	0	0	0	0.010467729	0	0.000708188
GSM249919	0.040670541	0	0.015014612	0.151659136	0	0.125697644	0	0.069248048	0.009489797	0	0	0.077525225	0.009151534	0.098338583	0.049912714	0.184692655	0	0.105493426	0	0.038107111	0	0.024998975
GSM249921	0	0.065216681	0	0.096506241	0	0.135320157	0	0	0.050098068	0	0	0.078026361	0.197842096	0	0.097689097	0.236778168	0.027805104	0	0.012173647	0	0	0.002544381
GSM249923	0.023594793	0	0.010641042	0.100018635	0	0.136881908	0	0.014287361	0.021303842	0	0	0.057604762	0.134790809	0.063057844	0.08769092	0.203236109	0	0.07821516	0	0	0	0.068676814
GSM249924	0.079844343	0	0.029030897	0.175220809	0	0.136400155	0	0.056770413	0.065222296	0	0	0.015773618	0.026191727	0.009399708	0.096515852	0.17116705	0	0.061793827	0	0.06426161	0	0.012407695
GSM249925	0.029564883	0	0.082673464	0.193513077	0	0.033112544	0.006504197	0.06445365	0.058255838	0.010861478	0	0.070145965	0.018298125	0.040271964	0.169794395	0.165689353	0.022116816	0	0	0.010628525	0.01544004	0.008675685
GSM249926	0.021274774	0	0.014044894	0.188262244	0	0.028196457	0.055074216	0.06288775	0.028787527	0	0	0.049295753	0.068220678	0.020977906	0.205380971	0.211257392	0	0.014805152	0.03143332	0	0	0.000100968
GSM249927	0.031556775	0	0.001434128	0	0	0.139006602	0	0.013577873	0.020690695	0.02950321	0.004802155	0.001871572	0.123988814	0.210779456	0.041108648	0.083128108	0	0.112254464	0	0.050779001	0	0.135518501
GSM249929	0.00655376	0.063360029	0	0.104508252	0	0.057239392	0	0	0.112678323	0	0	0.13954488	0.001670992	0.26121268	0.013281898	0.082880657	0.015961774	0.026316003	0	0.114791361	0	0
GSM249930	0.039046772	0	0.105089971	0.123753258	0	0.017490866	0	0.072168921	0.075381106	0.008518779	0	0.104816321	0.048879666	0.128632884	0.118431058	0.123129909	0	0.019437904	0.015222586	0	0	0
GSM249931	0.060328179	0	0.016646935	0.169073373	0	0.242365928	0	0.014438895	0	0.014969331	0	0.130125675	0.040353678	0.030523653	0.036892212	0.131636116	0	0	0	0.080013737	0.008309951	0.024322336
GSM249933	0.027224764	0	0.055294911	0.242055116	0	0.030814136	0	0.107503875	0	0.086406119	0	0.052300913	0	0.06578287	0.150337013	0.173374434	0.007183128	0	0	0.001722721	0	0
GSM249934	0.056224307	0	0	0.019926702	0	0.175480502	0	0.070098277	0.034842951	0	0	0.083519314	0.063165193	6.28E-05	0.047808742	0.171976731	0	0.261369565	0.01552487	0	0	0
GSM249935	0.053235194	0	0.186492649	0.105833807	0	0.052685426	0.000380145	0.009465531	0.079937532	0	0	0.050872503	0.029886477	0.090249945	0.077422776	0.144762054	0	0.081529662	0.026686653	0	0	0.010559645
GSM249936	0	0.052294707	0.049855051	0.159028198	0	0.080952139	0	0.117932418	0.001906756	0	0	0.061118087	0.02584665	0.049560448	0.181943234	0.140831525	0.006587189	0	0	0.064436027	0.007707573	0
GSM249938	0	0	0.095262109	0.147185468	0	0.005193137	0.11841336	0.026847734	0	0	0.03619977	0.007316951	0.016790253	0.259144886	0.119706857	0.165400797	0	0	0	0	0	0.002538677
GSM249939	0.042240883	0.004912153	0	0.107568204	0	0.136972001	0	0.089624661	0	0	0	0.075806432	0.081838377	0.009731062	0.071586481	0.251659512	0	0.071441211	0	0.043189408	0	0.013429614
GSM249943	0.122221821	0	0.028818836	0.110119681	0	0.102721356	0	0.025557839	0.051033459	0	0	0.14541586	0.063070621	0.033097031	0.061106012	0.120596425	0.005625487	0.119959153	0.00381599	0	0	0.00684043
GSM249944	0.079138644	0	0.031525026	0.224123994	0	0.141738361	0	0.0486954	0.012077322	0	0	0.039482486	0.117405785	0	0.094976202	0.176366695	0	0.004417114	0.015417506	0	0	0.014635465
GSM249945	0.017785318	0	0.073391449	0.194128184	0	0.073429803	0	0.015951886	0.024105557	0.063075903	0	0.042117949	0	0.082426703	0.051385462	0.32593662	0	0	0.004570375	0.005202432	0	0.026492359
GSM249946	0	0.019091511	0	0.116016225	0	0.09597989	0.030305857	0.005377058	0	0	0	0.084793653	0.032773867	0.295077851	0.098732738	0.16453262	0.008706107	0	0	0.025860506	0.011749689	0.011002427
GSM249947	0.057910309	0	0.042718862	0.143334195	0	0.148329289	0	0.094754326	0.009552887	0.0034658	0	0.025238911	0.023234255	0.110818507	0.120988808	0.18120039	0.009778922	0	0	0.028674538	0	0
GSM249948	0.015288571	0.008310462	0.130008624	0.141273016	0	0.108661393	0.026307471	0.041805886	0.070243124	0.035800606	0	0.000177405	0.002536029	0.227180461	0.093337412	0.079738377	0.006557001	0	0.012774162	0	0	0
GSM249949	0.044280822	0	0.017485016	0.223428254	0	0	0.066673429	0.021056727	0.004077022	0.032746543	0	0.073724933	0	0.189882551	0.13497867	0.12117188	0.051326853	0	0.016844229	0	0.002323072	0
GSM249950	0.069321029	0	0.037630753	0.057637791	0	0.114879858	0.055584404	0.033321723	0	0.012980822	0	0.03237289	0	0.226566666	0.081599251	0.115927035	0	0.04005973	0	0.061391785	0.040593744	0.02013252
GSM249951	0.000737782	0.010465581	0.010833583	0.148751852	0	0.184596783	0	0	0	0	0	0.058582175	0.03531016	0.055308049	0.163537998	0.27853648	0	0	0.026778083	0	0	0.026561474
GSM249954	0.025680351	0.023467814	0	0.091047704	0	0.053454665	0	0.026252396	0.027693638	0	0	0.045825428	0.05195165	0.238170831	0.111478926	0.240403281	0.006869207	0.057704109	0	0	0	0
GSM249955	0.048654298	0	0.004837873	0.0984389	0	0.193855558	0	0.043574962	0.037898619	0	0	0.070363104	0.016625394	0.094485286	0.07322329	0.175137379	0	0.114944637	0	0.008601111	0	0.019359588
GSM249956	0.013129592	0	0.006568941	0.091184839	0	0.242631794	0	0.028913472	0	0.030454072	0	0.09004791	0.024666664	0.09636442	0.132683655	0.142288556	0.03222727	0.014529603	0	0.032395127	0.001303616	0.020610467
GSM249957	0.054354419	0	0.023477473	0.14282128	0	0.22091043	0	0.054727198	0.004035075	0	0	0.035788313	0.034165877	0.020778394	0.184062287	0.147686259	0	0.039693264	0.030185789	0	0	0.007313941
GSM249958	0.01570276	0.020623954	0.001773371	0.147554394	0	0	0.010471335	0.076787218	0.018387463	0	0	0	0.024723624	0.012456642	0.109061266	0.335483798	0	0.178008062	0	0	0	0.048966112
GSM249959	0.000312954	0.029192421	0.115751399	0.221058955	0	0.094459559	0.009117859	0.09130388	0.050487623	0	0	0.037547479	0.034758514	0.028522669	0.131499598	0.12443358	0	0.030900751	0.000652758	0	0	0
GSM249960	0.059652439	0	0.134777468	0.123438124	0	0.019074829	0.035657949	0.075209392	0.009735316	0	0.000155488	0.032070005	0.006754632	0.178258351	0.156351287	0.115493589	0.003897202	0.020796519	0	0	0.024685765	0.003991644
GSM249961	0.000547648	0.034373703	0	0.121948609	0	0.164141815	0	0.050738375	0.005467251	0	0	0.082991447	0.069166835	0.05876938	0.077035559	0.127838371	0	0.078853436	0	0.111909524	0.013480667	0.002737379
GSM249962	0.088544532	0	0.012891262	0.097094869	0	0.087551967	0	0.052709714	0.012470947	0.069875479	0	0.04105077	0	0.124225936	0.072241286	0.201489688	0	0.096295705	0	0.016578022	0	0.026979823
GSM249963	0.314934201	0	0	0.189274546	0	0.071568188	0.040873464	0.015670537	0.052825362	0.039350111	0	0	0	0.058636768	0.114560491	0.093045776	0	0	0	0	0	0.009260556
GSM249964	0.043913481	0	0.009659679	0.160415525	0	0.031749263	0.019065605	0.08013366	0	0.059890488	0.036972354	0.008464458	0.06262633	0.067719679	0.120986527	0.224917588	0.012722803	0.050397166	0	0.00665427	0.000665861	0.003045264
GSM249965	0.085624366	0	0.060974853	0.268152877	0	0.029755666	0.012239215	0.073512624	0.061470899	0	0	0.034081392	0.020173324	0.071889833	0.154353562	0.119183136	0.008588253	0	0	0	0	0
GSM249966	0.008592726	0.022005925	0	0.080618432	0	0.119143837	0	0.016492623	0.028931674	0	0	0.008556372	0.049952336	0.026321513	0.067509422	0.086429208	0.458070025	0	0	0.027375907	0	0
GSM249968	0.078707193	0	0.083429936	0.066083046	0	0.141123535	0	0.062461626	0.047655605	0	0	0.034833518	0.026420379	0.062730431	0.113151446	0.159588634	0	0.111548915	0	0.009935658	0	0.002330078
GSM249970	0.0628943	0	0.008062273	0.313858483	0	0.033049302	0	0.088645077	0.014240621	0	0	0.036321172	0.072765145	0.010417327	0.135258138	0.216624601	0	0	0	0.000234908	0	0.007628651
GSM249973	0.044785903	0	0.06856512	0.097801336	0	0.075508261	0	0.064515756	0.054085067	0	0	0.075507644	0.015103679	0.083417919	0.083771313	0.179276789	0	0.152534807	0	0	0	0.005126406
GSM249974	0.048875296	0.002997135	0	0.070194383	0	0.03756591	0	0	0.109399969	0	0	0.051216979	0.004794703	0.349751786	0.007596628	0.265636378	0	0.035671384	0	0	0	0.01629945
GSM249977	0.05517864	0	0.051660848	0.104110775	0	0.146183903	0.012679724	0.06097164	0.009816596	0	0	0.042435037	0.07573211	0.034352565	0.064714608	0.137135103	0	0.174705441	0	0	0	0.030323011
GSM249978	0.04187997	0	0.044952439	0.234483662	0	0.026626399	0.055109408	0.058700017	0.009302884	0.02687138	0	0.050281785	0.012638414	0.028065778	0.216856154	0.115922034	0.023700893	0	0.039207409	0	0	0.015401372
GSM249979	0.014696321	0.021135957	0.011682272	0.143346793	0	0.169895015	0	0.018408056	0.01011571	0	0	0.030299833	0.03244556	0.062658779	0.094781036	0.252035249	0.025036618	0.064407678	0	0.042051837	0	0.007003286
GSM249982	0.033489931	0	0.023310754	0.097614851	0	0.163069457	0	0.049291682	0.024962335	0	0	0.061155909	0.044976382	0.022143604	0.095247023	0.259277165	0	0.097789036	0	0.009571308	0	0.018100563
GSM249984	0.065463819	0.005442725	0.157455632	0.118052564	0	0.067729025	0	0.063580352	0.044434302	0.019524084	0	0	0.030000785	0.115995137	0.128637667	0.135548933	0.01369759	0	0	0.031651587	0.002785799	0
GSM249986	0.013442922	0.021268771	0.001027289	0.090541282	0	0.166486927	0	0.025854312	0.029161894	0	0	0.08386236	0.082571237	0	0.053752773	0.252186856	0	0.131192111	0.031315417	0	0	0.017335851
GSM249988	0.039533983	0	0.00990202	0.141668273	0	0.234796053	0	0.006351359	0.023922056	0	0	0.028345685	0.032854996	0.025664643	0.086504532	0.322191945	0	0.010273665	0	0.00715878	0	0.030832011
GSM249989	0	0.043153628	0.003043856	0.143236589	0	0	0.064747296	0.043347115	0.026197705	0	0	0.079465424	0.011580456	0.087771638	0.212444447	0.161748314	0.054799918	0	0.059956274	0	0	0.008507339
GSM249990	0.112254968	0	0.064589999	0.07332703	0	0.113647172	0	0.043425265	0.031380835	0	0.008254827	0	0	0.284967294	0.053643156	0.154202906	0	0.017108402	0	0.029939999	0	0.013258149
GSM249992	0.005244747	0	0.002257298	0.058358513	0	0.282010192	0	0.027411277	0	0	0	0.028532199	0.025191308	0.18840429	0.090445215	0.149155367	0.037403817	0.014675281	0	0.072975574	0	0.017934922
GSM249993	0.004524358	0	0.014809958	0	0	0.13359852	0	0.12908426	0.000134803	0	0.032484766	0.043290026	0.03283258	0.209883038	0.23763984	0.038259743	0	0.083007681	0.024264391	0	0	0.016186035
GSM249994	0.013036468	0	0.004652502	0.043140045	0	0.319781073	0	0.066548068	0.024578914	0.022670217	0	0.054213231	0.003361547	0.018953335	0.207301156	0.169073505	0.006653104	0	0.041401729	0	0	0.004635105
GSM249997	0	0.070741388	0.039977915	0.205663376	0	0.144179985	0.010141567	0	0	0.009818467	0	0.042447301	0.018616891	0.066615343	0.066438302	0.201678009	0.021453533	0.008536331	0.07091851	0	0	0.022773085
GSM250000	0.03433688	0	0.020684523	0.211679197	0	0.088748392	0.141182273	0.006957822	0	0.022446519	0	0.035077347	0.042862739	0.031085547	0.118794232	0.157650627	0.023128407	0	0.026568351	0	0	0.038797145
GSM250001	0.091781526	0	0.090043746	0.140445123	0	0.057606782	0.042158231	0.03533942	0.017558006	0	0	0.065304779	0.000851147	0.135800673	0.164316564	0.116019977	0	0.011118102	0.004112555	0	0	0.027543368
