# Supplementary material for: Comprehensive of N1-Methyladenosine Modifications Patterns and Immunological Characteristics in Ovarian Cancer
Source: Front Immunol. 2021 Oct 29;12:746647. doi: 10.3389/fimmu.2021.746647 (PMC8588846; doi:10.3389/fimmu.2021.746647)
Supplement: Supplementary file 6 [file DataSheet_1.zip › raw data3/GSE9891.txt]

geneNames	GSM249714	GSM249715	GSM249716	GSM249717	GSM249718	GSM249719	GSM249720	GSM249721	GSM249722	GSM249723	GSM249724	GSM249725	GSM249726	GSM249727	GSM249728	GSM249729	GSM249730	GSM249731	GSM249732	GSM249733	GSM249734	GSM249735	GSM249736	GSM249737	GSM249738	GSM249739	GSM249740	GSM249741	GSM249742	GSM249743	GSM249744	GSM249745	GSM249746	GSM249747	GSM249748	GSM249749	GSM249750	GSM249751	GSM249752	GSM249753	GSM249754	GSM249755	GSM249756	GSM249757	GSM249758	GSM249759	GSM249760	GSM249761	GSM249762
A1BG	4.76065	4.81999	5.21941	4.72542	4.93394	5.34872	4.93766	4.98166	4.79606	4.88715	4.61517	5.23777	5.08956	4.91356	4.85117	5.00444	5.00705	4.90583	5.14692	5.13099	5.14536	5.12666	5.39268	5.53094	5.31872	5.64828	5.34858	5.42702	5.74113	5.29408	5.28341	5.26442	5.12252	4.97517	5.3666	4.97878	5.52052	5.72436	6.06701	4.83198	5.14461	5.67084	5.29608	5.02694	4.97953	5.5057	5.25376	5.02476	5.09314
A1BG-AS1	4.25553	4.40189	4.57173	4.09863	4.45101	4.6606	4.65139	4.78989	4.26239	4.43703	4.75662	4.56108	4.49599	4.22731	4.1734	3.99649	4.27306	4.4623	4.52872	4.27411	4.54625	4.57525	4.15406	4.7269	4.46901	4.37196	4.50376	4.59882	4.8163	4.68352	4.62055	4.35009	4.77379	4.48892	4.11025	4.7259	4.65856	4.93028	5.28132	4.75262	4.48732	4.5291	4.82253	4.40999	4.53123	4.48013	4.91409	4.3267	4.31532
A1CF	3.62019	3.70089	3.827455	3.475795	3.54774	3.69286	3.765605	3.42235	3.31717	3.375635	3.5519	3.67457	3.50465	3.57589	3.488465	3.6932	3.55213	3.46452	3.56446	3.522885	3.638195	3.401955	3.63755	3.476145	3.6587	3.620635	3.422175	3.531785	3.40209	3.727095	3.508705	3.716295	3.609565	3.463725	3.52941	3.65543	3.53759	3.542085	3.554685	3.60799	3.53259	3.492595	3.620125	3.52179	3.499415	3.46616	3.77433	4.388005	3.319225
A2M	6.92741	6.804285	6.95922	7.120815	7.25308	7.23312	7.447005	6.7767	6.39448	6.741115	7.01813	6.73845	6.98069	6.826295	6.896075	6.755935	6.91901	6.846955	7.179695	6.98382	7.169835	7.736945	7.23276	7.309395	7.083135	6.959825	6.884615	6.961225	7.08387	8.04594	7.055075	7.60867	7.822605	7.41627	7.611965	7.598145	7.52615	7.319875	7.273475	7.6865	6.97372	6.996815	7.39784	7.46131	7.22192	7.473885	6.88379	7.663215	7.4576
A2M-AS1	4.93905	4.03908	4.51897	5.7323	4.198	4.4657	4.62353	4.22031	5.15345	4.42428	4.38473	3.96964	5.28963	4.63645	4.40193	4.13307	4.65083	4.36905	4.91443	5.44122	4.14814	5.33644	3.92998	4.83428	5.36869	4.1961	5.42825	4.00422	4.43671	4.76696	5.65555	4.19248	5.13154	5.47921	5.20756	5.06688	4.40156	4.57435	4.73539	5.47088	5.19651	6.42846	5.06137	5.40369	5.58123	4.77756	4.01539	4.67969	4.99981
A2ML1	3.750715	3.73768	3.641485	3.695625	3.772085	4.29092	3.891615	3.612365	3.591785	3.6466	3.61275	3.74886	3.77922	3.78654	3.62624	3.74411	3.6342	3.639275	3.67868	3.82825	3.65133	3.67534	3.492425	3.67925	3.68689	3.893645	3.69055	3.537385	3.82488	3.790145	3.71082	3.852865	3.861445	3.84879	3.64032	3.570185	3.497575	3.835	4.368245	3.554155	3.716975	3.623715	3.707955	3.52365	3.58271	3.619245	3.728965	3.735525	3.62607
A2MP1	3.73316	3.7617	4.21024	3.7346	3.58499	3.83526	3.87127	3.52751	3.41124	3.82616	3.61443	3.66999	3.96253	3.86095	3.60481	3.69428	3.57372	3.50458	3.82708	3.69344	3.69835	3.65896	3.8591	3.91611	3.63012	3.67512	3.55649	3.58611	3.73335	3.78251	3.36302	4.15321	4.00351	3.66359	3.75679	4.03837	3.63475	3.55374	3.44139	3.65266	3.99954	3.81978	4.24295	3.36778	3.82437	4.08845	3.4698	3.7575	3.76783
A4GALT	6.2636	7.1218	7.19811	5.83592	7.08206	7.44484	6.69924	7.49693	6.26228	6.86474	7.24173	7.81048	5.99443	6.97885	7.0876	7.27326	7.05852	6.93381	6.06747	6.33193	7.42255	6.40236	6.68451	6.3598	6.27442	6.41099	6.13963	6.03813	6.40465	6.58675	6.4449	6.89303	6.63126	6.40677	6.53809	6.42685	6.10285	6.83815	6.04504	6.81251	5.99403	5.49362	6.03226	6.10757	5.56953	6.16763	6.08849	5.95285	5.23474
A4GNT	3.90323	3.93271	4.25921	3.86062	4.07745	3.99227	3.86396	3.75138	3.91437	3.75324	4.11711	3.87256	3.94316	3.85641	3.8288	3.88015	3.79642	3.4843	3.7483	3.94071	4.00927	4.01584	3.8199	4.19092	3.75372	3.98388	3.84512	3.46892	4.07418	4.07832	3.81346	4.19219	4.26053	3.81346	3.77675	4.09042	3.67115	3.9204	3.70147	3.80637	3.9027	4.08087	4.16978	3.76375	3.92074	3.61158	3.96483	4.00233	3.94762
AA06	4.38039	4.40834	4.84251	4.25381	4.29525	4.75689	4.63426	4.45909	4.35036	4.15265	4.33216	4.36193	4.58514	4.25367	4.25182	4.76923	4.3347	4.35678	4.18964	4.68724	4.53889	4.49111	4.75178	4.61151	4.49476	4.42397	4.41452	4.53761	4.46682	4.68923	4.45919	5.03237	4.74866	4.711	4.20962	4.57073	4.69365	4.59323	4.3832	4.48654	4.80092	4.70938	4.64559	4.2809	4.45358	4.49686	4.16497	4.32829	4.72775
AAAS	7.00168	7.55598	7.15874	7.05833	7.32945	7.53819	7.54737	7.53241	7.61825	7.36875	7.25035	7.5176	7.68835	7.19119	7.18468	7.22029	7.51699	7.60651	7.70268	7.47253	7.58516	7.80351	7.51668	7.69078	8.1378	7.42382	8.02189	7.66954	7.93404	7.72806	8.37839	7.85893	7.47009	7.39932	7.61713	7.90945	7.6049	7.7936	7.75956	7.8889	7.68925	7.33095	7.64485	7.40762	8.38318	7.84352	7.91549	7.27237	7.60171
AACS	7.37042	7.72693	7.40518	7.83946	7.49731	7.13147	7.50652	7.95097	7.89453	7.56921	7.8466	7.46592	7.27011	7.93836	7.48992	7.58916	7.54189	7.70897	7.77677	7.44729	7.75404	7.54623	8.40552	7.51902	8.43565	7.41002	7.30312	7.26835	7.04705	7.58199	7.4943	8.76204	6.7345	7.59014	7.31151	6.94079	7.15342	6.88835	7.98823	7.48114	7.05992	7.43917	7.81081	8.37878	8.54552	7.10815	8.29592	7.78997	7.85926
AACSP1	3.22551	3.35238	3.38672	3.15436	3.38227	3.10679	3.10729	3.2511	3.09583	3.13505	3.48132	3.04006	3.29379	3.22396	3.33625	3.08604	3.19729	3.27423	3.64324	3.10439	3.24081	3.10925	3.40566	3.62615	3.72891	3.13122	3.31098	3.11479	3.22471	3.13778	3.22102	3.33673	3.48668	3.1999	3.27605	3.21885	3.32197	3.05783	3.27491	3.26717	3.15614	3.10923	3.37524	3.28918	3.5003	3.02732	3.02909	3.12769	4.6656
AADAC	5.07624	8.07096	5.40274	4.34761	6.60376	6.74475	5.61494	7.72383	5.88416	5.82088	5.2125	6.75414	5.45112	5.94736	6.45924	4.77132	4.74321	4.40623	5.6277	4.98719	4.86046	6.73202	4.47684	6.68518	4.82082	5.76969	5.86199	6.67402	4.95019	7.65294	5.5122	9.30355	6.67985	6.17167	8.29585	7.97612	5.42088	6.46351	4.74398	7.7927	8.80313	6.08962	6.96976	7.68923	9.15253	8.05806	6.31555	6.022	10.25451
AADACL2	3.06763	3.05404	3.1312	2.90609	3.07976	3.26542	3.12712	2.80773	3.07275	2.92521	2.93008	3.19482	2.91685	2.95257	3.01184	3.51333	2.93076	2.9281	3.01328	2.89578	3.07835	3.08999	3.01012	3.22165	3.15593	3.13791	3.0828	3.11244	3.06621	3.23093	2.98961	3.15302	3.1296	3.01449	2.97068	2.97969	3.11352	3.11369	3.04589	3.04005	3.08692	3.17003	3.04455	2.9426	2.89647	3.07402	3.04602	2.92744	3.05154
AADACP1	3.62594	6.01062	3.92628	3.44994	5.48556	5.01706	3.52318	5.9977	4.99704	5.08732	4.82439	5.12904	3.38354	4.16402	5.02305	3.03648	3.78801	3.90342	3.00805	3.4814	4.58198	3.0403	3.27167	3.83018	3.19641	3.25883	3.12763	4.44018	3.31975	5.17963	2.89827	6.04602	3.4298	3.26467	3.2505	5.08047	3.5233	4.50252	3.69952	4.14538	7.97386	3.52417	3.37884	8.09526	4.60579	6.41746	4.3671	3.41176	5.98293
AADAT	6.08568	6.28534	5.61998	6.09072	5.95299	5.8846	5.6066	6.26447	6.77047	7.08566	6.17811	6.25131	5.33471	6.7292	5.39175	5.87062	5.72477	6.49572	5.41661	5.08944	6.01697	6.06968	5.9453	5.40417	5.02145	5.46248	6.11433	6.38578	6.03835	5.88962	6.42088	5.279	4.90773	6.09445	5.26108	5.76976	6.22006	5.39227	5.79054	5.08694	6.59945	5.94071	6.58098	6.46614	4.70227	5.52177	6.03706	6.54403	5.97693
AAED1	6.72234	6.96486	6.82369	7.02778	7.38732	7.20637	7.32712	7.31316	6.55084	7.45068	7.13011	7.12997	6.23557	6.81993	6.44944	6.31264	6.96225	7.08877	7.15776	6.52632	7.04288	7.11366	5.54017	7.02916	8.51139	6.91577	8.04342	6.93672	7.44444	7.41489	7.55895	6.69684	6.2246	8.03353	6.83861	7.48806	7.26422	7.41861	7.91049	6.88999	7.11833	6.93551	6.35966	7.35658	7.52093	7.61482	7.11657	6.78336	6.91225
AAGAB	6.27229333333333	6.25229333333333	5.91093333333333	5.94084	6.38874333333333	6.30847	5.84607333333333	6.29146333333333	6.42507666666667	6.09528333333333	6.33168333333333	6.40667333333333	5.88857	6.08616666666667	6.26708	6.09794333333333	6.15695333333333	6.22816333333333	6.88194	5.68753666666667	6.12740333333333	6.12534	6.47307666666667	5.94849333333333	6.06173	6.28082	6.71134666666667	6.79129666666667	6.00938333333333	6.17679	6.78158666666667	6.04871333333333	6.65145	6.36721	6.06688666666667	6.13225	6.39970666666667	6.42124	6.20963666666667	6.52075666666667	5.84382333333333	6.11279333333333	5.75780666666667	6.62891666666667	6.71054	6.10996666666667	6.69467333333333	5.80609666666667	6.08371333333333
AAK1	5.63242285714286	5.27700142857143	5.71933714285714	5.27952428571429	5.41246714285714	5.56779857142857	5.50257428571429	5.16503857142857	5.65785857142857	5.10433857142857	5.29842571428571	5.22956571428571	5.39423857142857	5.27214	5.44121285714286	5.45315571428571	5.29164571428572	5.27774857142857	5.20581857142857	4.97957285714286	5.26725571428572	5.32376	5.04478142857143	5.39457285714286	5.29901857142857	5.39012857142857	5.52152857142857	5.28003428571429	5.30906142857143	5.36266142857143	5.06026142857143	5.75107285714286	5.54727	5.52864714285714	5.7015	5.46730714285714	5.33934857142857	5.65216428571429	5.67966285714286	5.32475142857143	5.86462	5.53882142857143	5.68952285714286	5.56229571428571	5.70015571428571	5.85685	5.48668857142857	5.58863285714286	5.49368285714286
AAMDC	5.89299666666667	5.66475	5.75644	5.77386333333333	5.88100666666667	6.02104	6.07568333333333	5.74377333333333	5.88457333333333	5.64300666666667	5.74465666666667	5.69718333333333	6.09635666666667	5.62079333333333	5.78456333333333	5.83660666666667	5.84167333333333	5.84078333333333	6.07711666666667	6.07024666666667	5.82917	5.86554	5.87439333333333	6.07039	5.99996666666667	5.94608	6.69479	6.11642	6.04961	5.84769333333333	6.02077	5.88515666666667	5.8394	6.32541333333333	5.70045	6.35814666666667	6.18050666666667	5.97601333333333	5.79077	5.89850333333333	7.04916	6.02647	5.85015333333333	6.34806	5.68677	6.35328333333333	6.33187333333333	6.04077333333333	6.01388666666667
AAMP	8.15352	8.49088	8.18813	8.00282	8.11486	8.30763	8.57108	8.4934	8.17302	8.15443	7.86844	8.43235	8.59846	8.02617	8.10466	8.32822	8.41258	8.3629	8.97669	8.65322	8.63254	8.825	9.1461	9.63229	9.28417	8.79397	8.60178	9.02777	8.5007	8.62901	9.73165	8.58666	8.2938	8.53229	8.82172	8.76253	8.98898	8.96193	8.80981	8.63121	8.52321	8.39346	8.70218	8.65879	8.39337	8.06559	8.63284	8.23939	8.7772
AANAT	3.07186	3.43925	3.69844	3.11766	3.43898	3.45933	3.4855	3.62663	3.17537	3.37838	2.93388	3.26717	3.31171	3.39697	3.28498	3.5684	3.39493	3.20521	3.48798	3.51785	3.31304	3.46272	3.63611	3.74906	3.48773	3.9125	3.41723	3.65797	3.56083	3.92571	3.41504	3.85414	3.81744	3.3013	3.64304	3.64704	3.51761	3.55381	3.24214	3.50397	3.48613	2.97023	3.26407	3.12669	3.55452	3.18522	3.20633	3.44635	3.36061
AAR2	7.83857	7.81055	7.6613	7.86646	7.89064	7.84122	7.56945	7.71495	7.97104	7.83986	7.79144	7.7989	7.87567	7.92083	7.66584	7.96351	7.72708	7.71882	8.24452	7.89711	8.14516	7.3622	8.3546	7.97662	8.6159	8.13326	7.94495	8.18613	7.92624	7.98797	8.75728	7.44902	7.91124	7.99795	8.10094	8.02461	7.64433	7.89253	8.58627	7.8889	8.47715	8.27758	7.99968	7.8778	8.56173	8.01527	7.9048	8.28669	7.60993
AARS	8.69653	8.71029	8.66712	8.72846	8.79598	9.13799	9.06571	8.76725	8.74815	8.88058	8.73986	8.75503	8.80893	8.83194	8.43866	8.22576	8.75572	8.91953	8.78842	8.95077	8.89217	9.00309	9.39786	8.89244	8.85769	9.99286	8.75478	8.70594	8.85286	9.14233	8.28544	9.06828	8.62806	9.90309	9.49314	9.30055	9.09356	9.38584	9.19009	9.3291	9.03309	9.17274	9.4551	9.36808	9.4111	9.19135	9.03104	9.43809	9.07607
AARS2	7.014435	6.6612	6.835755	6.926165	6.380725	6.504465	6.55245	6.6745	6.991695	6.698315	6.447725	6.387765	6.634875	6.99958	6.490965	6.70735	6.52317	6.895005	6.789525	6.716465	6.47371	6.637975	8.041525	6.54951	7.497445	6.433105	6.865725	6.9777	6.969735	6.79382	7.00354	6.411915	6.620995	6.419225	6.783575	6.938255	6.74468	6.61906	7.671495	7.889465	7.740255	7.07292	6.79224	6.8665	7.047205	6.645435	6.599795	6.85136	6.83041
AASDH	7.11143	6.19052	7.027705	6.79851	6.72278	6.05707	6.29474	7.3437	6.952925	7.12383	6.6976	7.183865	7.36686	7.1614	6.91441	6.1531	6.50115	7.222675	6.38178	7.324005	7.362045	6.92103	6.530485	6.14863	7.1317	6.349035	6.530605	7.10504	6.24199	5.915495	6.799125	5.24634	6.002725	7.09496	5.792065	6.80372	6.19245	7.621655	7.207565	6.407245	6.70437	6.650025	6.67976	6.126745	6.51364	6.51877	6.009325	6.597895	6.455765
AASDHPPT	6.72341666666667	6.38120333333333	6.63662333333333	6.50909666666667	6.64638	6.41645333333333	6.24312666666667	6.76729333333333	6.56425666666667	6.87768333333333	6.70366333333333	6.80284666666667	6.94309333333333	6.70903666666667	6.5914	6.28183666666667	6.53005333333333	6.73034666666667	6.72943666666667	6.87706333333333	6.91892	6.79975333333333	7.27036333333333	6.34140666666667	7.24118333333333	7.02527666666667	6.96614333333333	6.64183333333333	6.77543333333333	6.98707666666667	6.67023333333333	6.32914333333333	6.46509	6.88153	6.19307	7.17715333333333	7.21425666666667	6.76984333333333	6.57757333333333	6.28417333333333	7.01219333333333	6.88355333333333	6.66038	6.95240333333333	6.63044666666667	6.64726	6.78466333333333	6.46749333333333	6.71603666666666
AASS	5.56623	4.840925	4.50417	5.60231	4.12291	4.55601	4.81867	4.795875	5.77562	4.92376	4.81622	4.745775	6.13944	4.91449	4.755975	4.372365	4.935985	4.85598	4.72309	4.93242	4.332155	3.663745	3.99635	5.05112	4.097705	3.96856	4.84357	4.31601	4.75088	3.95321	4.34308	3.801975	3.74344	5.178405	4.335205	4.961245	4.584635	4.32708	4.92009	4.401125	5.55396	5.8526	4.927	4.46536	3.814095	4.96811	3.79546	4.860915	4.60152
AATF	8.73186	9.1134	8.85567	8.38386	8.64194	8.63098	8.35424	8.92845	9.01081	9.07203	8.8984	8.75634	8.3886	9.00533	8.78567	8.98226	8.78855	8.86839	8.1048	8.85268	9.0121	8.33635	8.64584	8.10273	8.0663	8.03233	8.18738	8.15835	7.89195	8.47367	9.05344	8.25456	8.75491	8.99784	8.52021	8.49182	8.66469	7.97746	8.24149	9.30371	8.52324	7.94638	7.8663	8.25214	7.91267	8.16984	8.65084	8.50166	8.38236
AATK	5.26392	5.37664	5.40453	5.71804	5.12633	5.81402	5.88155	5.30328	5.14751	5.57652	5.51297	5.60999	5.82573	5.47239	5.51738	5.41725	5.27232	5.37296	5.76625	5.72907	5.76421	5.52974	5.75196	5.68556	5.86322	6.1064	5.55658	5.59448	5.67401	5.91005	5.80724	6.53005	5.723	5.51351	6.40085	5.54904	6.41388	5.85858	5.80426	5.91097	5.84769	5.71242	5.72745	5.11138	5.34604	5.95482	5.61288	5.74956	5.2889
AB488780	7.27779	7.4406	6.98168	7.5162	6.48229	6.96515	7.16454	7.23759	7.35781	7.01475	7.15686	7.02147	7.10612	7.17012	6.925	7.45625	7.20555	7.301	7.32157	7.1005	6.50368	6.57563	7.16145	6.25798	6.45058	6.49439	6.05967	6.81308	6.50657	7.28066	7.19156	7.09564	6.76646	6.70999	6.98603	7.76699	6.63665	6.49996	6.55285	6.62854	6.97129	7.16614	7.16106	6.43452	6.84926	6.11983	6.80427	7.16341	6.62015
ABAT	5.89110666666667	5.33914666666667	5.66400666666667	6.36632333333333	5.65246333333333	5.11485	5.97738	5.79993333333333	6.24143666666667	5.62765666666667	5.51011333333333	5.57680666666667	6.00772333333333	5.74738666666667	5.30473	5.19057	5.75725333333333	6.29019666666667	6.66255333333333	7.00226666666667	5.58266333333333	5.75054666666667	4.81411	6.15918	5.89806666666667	4.77444333333333	5.70513333333333	4.41525333333333	5.49946333333333	6.18007333333333	6.61863666666667	5.41405666666667	6.08954333333333	6.08261	5.94245	6.68909666666667	6.45472666666667	4.99988	7.10037666666667	4.98970333333333	5.64906333333333	7.17232	5.89816333333333	5.25131	6.02253666666667	6.37056666666667	5.53038	6.92394333333333	7.08689333333333
ABCA1	5.9098525	5.7332825	6.3714525	5.8054475	6.53657	6.6769975	6.2564825	5.9890075	6.034625	5.75059	6.2776	5.9294075	6.266845	5.87862	6.4005075	6.02068	6.1154175	6.0766875	5.27092	5.86011	5.913065	5.67959	5.69243	5.91998	5.56403	5.91885	6.50498	6.1346725	6.0489825	6.28953	5.90001	6.5622925	6.19236	6.53381	6.44243	5.882295	5.973095	6.5985425	5.998135	6.40844	5.9225325	6.4568125	5.7635775	6.2209975	6.288965	6.86998	6.365735	6.196825	6.150565
ABCA11P	6.27152	6.53383	5.97898	6.84757	6.13567	5.93176	6.28674	5.99547	6.58279	6.16403	6.03854	6.00037	6.30134	6.59781	6.14487	6.64795	6.41291	6.25814	6.43302	6.67444	5.50474	5.58811	5.74992	5.68684	5.60966	5.43873	5.00265	6.08668	5.66137	6.17357	6.27258	5.7991	4.72787	5.67541	5.48822	5.77751	6.11581	5.24792	5.83093	5.21131	6.02614	6.64974	7.41	6.18384	5.70764	6.37736	4.87037	5.85857	5.88994
ABCA12	2.91581	3.21708	3.18604	3.06496	3.18256	3.46528	3.08006	3.22004	3.07482	3.40082	3.18632	3.26986	3.00259	3.12274	3.08394	3.28344	3.10093	3.05601	3.29826	3.08093	3.10987	3.05453	4.81599	2.93324	3.23093	3.19265	3.03837	2.93725	2.94952	3.40393	2.92698	3.30609	3.05254	2.91658	3.08999	3.25112	3.14388	2.95295	3.12013	3.13757	2.86916	3.01236	2.94052	2.95291	3.19835	3.34759	3.02697	3.01828	2.96322
ABCA13	3.4683	3.85266666666667	2.94622666666667	3.12410333333333	4.14631666666667	3.10159	3.01181666666667	4.14176666666667	3.32378	3.29001	3.66904	3.52309	3.02761	3.28046	3.46013	3.22698666666667	3.34893333333333	3.10441666666667	2.77902666666667	2.77316666666667	3.73053333333333	2.99660333333333	3.29134333333333	2.89081	2.76333	2.89043	2.68904333333333	3.00678333333333	2.60911	2.84112	2.74840333333333	3.16573666666667	2.71543666666667	2.81681666666667	3.25249333333333	2.94495666666667	2.76535666666667	2.85572333333333	2.83562333333333	2.87778333333333	2.94111333333333	3.43439333333333	2.79513666666667	2.89615333333333	2.86481333333333	3.00935333333333	2.99186333333333	2.97180333333333	3.66725666666667
ABCA17P	4.62093	4.45516	4.81925	5.49172	4.45959	4.30118	4.06416	4.4289	3.81819	4.13689	4.35508	4.13541	4.44596	4.56808	4.76048	4.84994	4.67429	4.65652	4.82497	4.97037	3.97052	4.37608	4.10905	4.75562	5.46605	4.46008	4.70745	6.96036	4.27486	4.30787	5.23595	3.73619	3.9399	4.53418	5.49648	4.00802	4.15326	3.69504	5.5609	4.18992	6.51627	5.63497	5.25344	4.25185	5.39328	3.99924	3.92863	5.87074	4.50222
ABCA2	5.13576333333333	5.26308333333333	5.49708	5.24386	5.18867666666667	5.23893	5.32849	5.40198333333333	5.69463666666667	5.07758	4.90762666666667	5.25439333333333	5.04366	5.25627	5.2282	5.35957	5.77736333333333	5.33808666666667	5.39011333333333	6.21887	5.45633666666667	5.18033666666667	5.6324	5.39962333333333	6.09219333333333	5.77831	5.06173333333333	5.48392666666667	5.66332333333333	5.77720333333333	5.39737666666667	5.80829	5.50363	5.50144333333333	5.31615333333333	5.04129666666667	5.42986	4.99401666666667	5.93080666666667	5.59292333333333	5.25621	5.32672333333333	5.21095	4.98220666666667	4.85436333333333	5.18304	4.75911333333333	5.00303666666667	4.97878666666667
ABCA3	6.41831	6.14434	6.66511	5.59454	6.13582	5.97338	5.73324	6.79067	5.97341	5.98853	6.27222	6.29626	6.32522	5.99318	6.04668	5.86757	6.136	6.35979	7.02186	6.64339	6.39217	6.84616	6.03748	6.39102	7.11132	6.33625	6.40077	7.07594	6.55526	6.85754	6.76686	6.48963	6.46986	6.83359	6.53199	6.36464	6.10039	5.83102	7.31903	5.98809	6.90964	7.25767	6.61868	6.24693	6.96491	6.10171	6.32171	6.38016	6.81514
ABCA4	4.112445	4.152635	4.43868	4.08572	4.08411	4.41553	4.137325	4.16313	4.15183	4.21252	3.87812	4.264425	4.037165	4.13404	3.974785	4.883945	4.44629	4.02912	4.00564	4.06997	4.40257	3.975245	4.25323	4.57378	4.279605	4.95363	4.02134	4.064975	4.1984	4.18869	4.423695	4.3649	4.70592	4.54995	4.440185	4.636925	4.13666	4.171235	4.614125	4.43635	4.06116	4.267995	4.45946	4.04067	4.225835	3.85963	4.25534	4.12087	4.35459
ABCA5	5.995275	5.471855	5.50429	6.002245	6.17109	5.74872	5.638245	5.52742	5.713375	5.84847	6.41485	5.65704	5.88934	5.72417	6.194935	5.100805	5.56872	6.02176	4.7423	5.649525	5.283225	5.616835	5.602325	4.903165	4.89834	5.145935	4.73927	6.35544	5.448715	4.649205	4.82811	4.99469	5.21879	5.448945	4.940985	4.90507	4.966775	4.548135	5.142075	5.285705	8.007645	4.23151	5.663295	4.96767	4.76349	6.550415	5.5164	5.7413	5.512515
ABCA6	4.48878	3.36744	3.50524	3.48567	3.90365	3.71421	4.25442	4.50205	3.55288	3.22385	3.38886	3.68022	4.89676	3.25176	4.42376	4.0265	3.40648	3.61385	3.94286	3.35043	3.60352	3.80216	3.08463	3.05224	3.09398	3.24923	3.29709	3.10315	3.1078	3.14725	3.39304	3.32246	3.21094	3.55464	3.79532	3.43799	3.01834	3.29308	3.10977	3.19466	3.31924	3.56799	3.15397	4.33682	3.05823	3.57229	3.33074	4.17049	6.50835
ABCA7	5.1792	5.98708	5.584	5.30188	6.47326	6.2283	5.96131	6.42224	5.35143	5.96764	5.33806	5.99674	6.13795	6.04988	5.63461	6.21337	6.01614	5.60538	6.08658	6.04734	5.86019	5.6688	5.718	5.53908	5.97509	5.59301	5.41053	5.58436	5.17591	5.96848	5.68885	6.07298	5.74631	6.06844	5.56127	5.54951	6.70016	5.61206	6.04162	5.90266	5.28531	5.02682	5.72745	5.78767	5.80867	5.46662	5.63356	5.67313	5.40892
ABCA8	4.71117333333333	3.81000333333333	4.35715666666667	4.93286333333333	4.76900666666667	4.96283666666667	4.86849	4.49585333333333	4.15513666666667	4.91331666666667	4.58962333333333	4.6007	5.70557	4.06260333333333	4.85446666666667	4.31046666666667	4.40107333333333	4.49565666666667	4.23809	4.78888	4.55666	4.30807333333333	3.52314666666667	3.31631	3.45035333333333	3.35842	3.83323666666667	3.28802	3.55749333333333	3.52195	3.63576	3.77952666666667	3.76955333333333	4.31818333333333	4.35282333333333	3.92591	3.33238666666667	3.28611666666667	3.16402	3.50541333333333	3.19683333333333	4.01998	3.23301	4.41593	3.52312666666667	4.04984333333333	3.31128333333333	4.34403	4.74007666666667
ABCA9	4.21049333333333	3.52215666666667	3.64223666666667	3.87604666666667	3.88256	4.08792666666667	4.04663	4.3263	3.74792333333333	3.76712666666667	3.62411	4.10178	6.12771	3.53093333333333	4.3606	4.17896666666667	4.23917666666667	4.05918	4.15182	4.07871333333333	3.68325333333333	3.67514666666667	3.35631333333333	3.57200333333333	3.38369	3.35238666666667	3.81492666666667	3.46054	3.37336666666667	3.51984	3.70195666666667	3.39269666666667	3.45694333333333	3.7795	3.63373	4.03381666666667	3.38169	3.44458333333333	3.46248333333333	3.69180666666667	3.40600666666667	3.56065333333333	3.31856666666667	3.84773333333333	3.43331666666667	3.3894	3.58522	3.63715333333333	4.08469666666667
ABCB1	3.572845	3.32076	3.354935	3.46361	3.752415	3.578975	3.72743	3.3394	3.46665	3.29777	3.488855	3.34964	4.92876	3.407515	3.84026	3.561375	3.395105	3.35027	3.364115	3.370345	3.663885	3.36752	3.86633	3.2851	3.46809	3.20721	3.09969	3.29207	3.333195	3.310205	3.285695	3.424745	3.44593	3.52044	3.41035	3.60595	3.53151	3.78032	3.408885	3.29654	3.19764	3.278605	3.39716	3.392895	3.4774	3.499675	3.493045	3.76007	3.751685
ABCB10	6.98385	7.15186	6.54497	7.37682	7.39901	6.46061	6.19276	7.66086	7.16154	7.24752	7.32924	6.89877	6.50316	7.71156	6.72878	6.69765	6.92899	6.85291	7.51721	6.72415	7.1172	7.42815	7.04842	8.21629	7.97478	6.5851	6.28198	7.4461	7.00936	6.51774	7.71467	7.10065	5.79287	7.83006	7.14453	7.24566	7.83176	6.41832	7.52444	7.04477	8.31171	7.0634	7.47593	7.28663	7.23524	6.29446	7.6746	7.62612	7.70184
ABCB11	3.45333	3.657185	3.58428	3.566955	3.591045	3.72315	3.70234	3.53468	3.585735	3.646485	3.330225	3.69319	3.50899	3.5007	3.465975	3.49778	3.48635	3.45482	3.67004	3.49707	3.87072	3.47883	3.518065	3.472045	3.653825	3.55423	3.50363	3.648735	3.512905	3.61833	3.591075	3.688465	3.76513	3.421005	3.497805	3.749155	3.55451	3.650995	3.40983	3.761565	3.5914	3.64896	3.52547	3.474785	3.53522	3.53413	3.795485	3.355155	3.514125
ABCB4	3.830005	3.818745	3.7283	3.6444	3.675155	3.85011	4.00075	3.925335	3.497545	3.602755	3.70563	3.551295	4.583745	3.782655	3.709805	4.01308	3.89412	3.55515	3.620545	3.67191	3.568465	3.49765	3.53276	3.684945	3.55409	3.59075	3.60576	3.61581	3.556565	4.2454	3.35575	3.802215	3.867955	3.52472	3.7911	3.858215	3.75727	3.85792	3.73778	3.49519	3.75426	4.024295	3.52764	3.929765	3.57893	3.5205	3.65899	4.07562	3.48066
ABCB5	3.376015	3.6044525	3.5915225	3.6381175	3.496905	3.57646	3.62513	3.328235	3.289465	3.49818	3.44602	3.4670725	3.45147	3.332895	3.39916	3.626485	3.4048675	3.4513225	3.4220825	3.4303025	3.538055	3.4419475	3.426985	3.4131175	3.58342	3.5704575	3.4343325	3.4199325	3.4527825	3.541925	3.4750725	3.6368675	3.6928925	3.490465	3.54348	3.49279	3.479425	3.50171	3.48607	3.4956275	3.4800525	3.658955	3.687915	3.2404725	3.6512475	3.486385	3.4166575	3.5936025	3.5104
ABCB6	5.63528	6.0223	5.51572	5.406625	5.65769	5.991905	6.20482	5.919395	5.58352	5.738905	5.640705	6.11365	5.76226	5.831225	5.371005	5.937005	5.82198	5.715255	6.32607	5.932115	5.71535	5.65994	6.14109	6.033725	6.41682	6.112615	5.826955	6.354965	5.88605	5.824825	5.909835	5.895135	5.464445	5.807135	5.572785	5.783315	5.78493	5.69306	5.67621	6.12708	6.262335	5.359675	5.5873	5.81857	5.62572	5.225315	6.24026	5.425305	5.644565
ABCB7	7.87914	7.85173	8.30163	7.83956	8.09872	7.90229	8.01201	8.08995	8.2095	8.0913	8.15836	7.93686	8.21836	8.09994	7.85644	8.20007	8.02709	8.38347	8.50697	8.39229	8.15848	8.63913	8.4345	8.48152	8.27946	7.40033	8.18672	7.85671	8.26131	7.75569	8.79627	7.55683	7.9686	7.57482	7.35552	8.3178	7.79087	7.89725	7.32413	8.91925	7.3487	7.19044	6.6441	8.20124	8.3251	8.27955	8.49526	7.77103	7.78236
ABCB8	4.986045	5.603905	5.07541	4.94489	5.31294	5.43831	5.207235	5.49802	5.21173	5.04975	5.064765	5.158565	5.237295	5.187735	5.24731	5.227645	5.31117	5.19544	5.729795	5.427235	5.056425	5.51227	5.14239	5.525685	5.100075	5.158735	5.09523	5.317715	5.301485	5.62895	6.32834	5.199415	5.806285	5.60439	5.382225	5.01077	5.211985	5.33888	5.473725	5.51566	5.11596	4.914175	5.413935	5.306065	5.499175	5.002305	5.74201	5.230355	5.14362
ABCB9	5.12027333333333	5.23110333333333	5.23235333333333	5.06204	4.99056333333333	5.79439333333333	5.50305	5.30589333333333	5.06184	5.206	5.28169666666667	5.24884333333333	5.11504333333333	5.13045666666667	5.16168333333333	5.0868	5.01483333333333	5.25699666666667	5.44616	5.17333	5.25549666666667	5.24833333333333	5.39441	5.43765	5.56549	5.28526666666667	5.14646666666667	5.25956	5.35977333333333	5.73684	5.28260333333333	5.48585333333333	5.50502	5.62239333333333	4.97953666666667	4.96873	5.21772	5.22997	5.14578333333333	5.44659	5.27719333333333	5.01185666666667	5.42609666666667	5.28994	5.14150666666667	5.41925333333333	5.27062	5.0879	5.12268333333333
ABCC1	7.279235	7.81807	7.348785	7.30899	7.788415	8.008195	7.560065	8.315	7.390005	8.010825	8.03664	8.02716	7.48368	7.707145	7.914195	7.89421	7.960255	7.332725	8.125155	7.59409	8.43448	8.04744	7.748745	8.179155	6.81142	9.22111	9.607755	8.702015	8.257015	8.779045	7.667225	7.419865	7.948685	9.36522	8.3736	7.33845	8.6833	7.487735	8.896985	7.50979	7.3587	7.98145	8.078965	7.92207	6.76656	7.846175	7.273205	7.915305	7.6516
ABCC10	7.219185	7.394295	6.485645	7.405015	7.649695	7.68329	7.270145	7.67551	7.31184	7.178395	7.395305	7.492025	7.09487	7.33346	7.161575	7.213715	7.197515	6.78435	6.611025	6.89694	7.239005	7.120335	8.19232	6.76485	7.1683	7.36666	7.446655	7.469005	7.252145	7.992575	7.69022	7.374565	7.51414	6.63983	7.90043	7.73365	7.69032	7.08061	7.74731	8.416965	8.182155	7.7727	7.574905	7.496415	7.367455	6.949805	7.323915	7.54623	7.32454
ABCC11	4.07213	4.02076	4.034585	3.92956	3.92911	4.16369	4.09778	3.723775	5.50847	3.653125	3.75441	4.013385	3.76517	3.760135	3.766925	4.029255	3.89745	3.943425	3.70908	3.96727	3.9856	3.905135	3.815915	4.22565	3.81706	3.89763	3.58313	3.83006	3.976265	3.9137	3.78214	4.08282	3.986395	3.920635	3.946445	3.87729	3.826375	3.808235	3.64294	3.708095	3.87439	3.861815	4.09054	3.424995	3.887625	3.943915	3.738485	3.84536	4.016375
ABCC12	3.249155	3.577635	3.53924	3.48009	3.437805	3.4807	3.5178	3.39499	3.3514	3.683785	3.34508	3.19037	3.484715	3.61757	3.376655	3.80852	3.605805	3.516185	3.335215	3.520045	3.47831	3.42658	3.417855	3.509935	3.35826	3.369975	3.262645	3.453395	3.30213	3.660815	3.62169	3.54015	3.621935	3.255315	3.347745	3.5052	3.284225	3.52049	3.29512	3.379335	3.39479	3.444785	3.58073	3.249595	3.557255	3.45352	3.43609	3.392965	3.393685
ABCC13	3.355435	3.358375	3.5124475	3.3440525	3.38953	3.5188825	3.6315	3.2851775	3.317055	3.3123075	3.3719025	3.225055	3.3254625	3.476905	3.2799025	3.5776675	3.2652775	3.2959325	3.297635	3.4207875	3.47391	3.30156	3.318545	3.348975	3.3912025	3.4622125	3.1999825	3.292435	3.3523825	3.41309	3.2481375	3.5143925	3.4339225	3.2940375	3.36745	3.28271	3.33108	3.3928225	3.2466325	3.37273	3.30822	3.301275	3.33699	3.2442225	3.458175	3.382625	3.36078	3.3448375	3.232365
ABCC2	3.62209	4.28846	4.09173	3.36654	3.84781	4.36112	4.3044	3.56536	3.96993	3.74883	3.84191	3.71311	3.74807	4.0084	3.62665	4.26557	3.78137	4.20924	3.42986	3.70716	3.67388	3.70953	3.55682	3.6908	3.92085	3.89195	3.59643	3.8429	3.80875	3.88971	3.62162	3.93374	3.79392	3.91383	3.98406	3.67315	3.75905	3.70196	3.57177	4.00013	3.69241	3.79585	4.20423	3.65872	4.09067	3.7374	3.97383	3.6825	3.70828
ABCC3	7.024986	7.054338	6.475758	6.483798	7.19309	7.560882	6.82468	7.365172	5.510112	6.573116	7.120792	6.69149	6.10319	7.183606	7.675098	7.859364	7.15546	6.257998	5.473046	5.93737	7.42832	5.64175	6.695888	5.959894	5.530008	7.437508	6.232804	5.884338	5.719128	5.941752	5.423952	6.248142	6.917472	6.68496	7.358266	6.302842	5.8772	6.243606	6.35962	6.120194	6.05313	5.857266	6.222196	6.585502	5.73144	6.631136	5.541184	6.563264	6.382754
ABCC4	5.301065	4.8995925	5.4939025	4.8667275	4.5867875	4.5530725	4.9191725	5.2108	5.3264225	5.0834725	5.2174175	5.0345525	5.997325	5.4882975	5.13896	4.7657425	4.79669	5.377265	5.5908425	6.853955	5.11475	6.22329	5.505595	6.36567	6.48984	6.42192	5.5032475	6.2406375	5.937705	5.8860725	6.223065	5.5049	5.5468025	6.98242	5.393135	7.5096725	5.8185575	5.3915725	4.8795275	5.368235	7.85591	4.83374	7.0930525	5.099275	6.4858625	5.3621375	5.91422	5.4546725	6.12271
ABCC5	5.84246666666667	5.89126333333333	5.46424	6.2502	5.95367333333333	6.05852666666667	5.93328666666667	6.14049	5.7762	5.74061333333333	5.87539	5.94855	6.32667666666667	6.18205	5.71513	6.02145	5.95966333333333	5.61431	5.78004666666667	5.71489666666667	5.95749	5.59674	6.31896	6.47779	6.51627333333333	6.43049666666667	6.19556666666667	6.43793	6.66939333333333	5.90996666666667	7.269	6.20960333333333	5.99568	5.93846666666667	7.13782666666667	6.48012666666667	6.10115	5.94390666666667	6.04114333333333	5.80183333333333	6.93403333333333	6.96926	6.45917333333333	6.66181666666667	6.85580666666667	6.21464	5.83413666666667	6.29776666666667	6.45949
ABCC6P1	3.21757	3.03945	3.22168	3.60943	3.07487	3.33082	3.2795	3.13322	3.16582	3.38161	3.24716	3.18496	3.09059	3.03144	3.0248	2.98504	2.99844	3.17155	3.22173	3.18076	2.91398	3.53429	3.49971	2.97996	3.18185	2.96386	3.12903	3.02799	3.05877	3.57571	3.06304	3.03669	3.02647	3.38725	3.1679	3.20408	3.20419	3.2971	3.19653	3.34735	3.214	3.28189	2.82685	2.91721	3.01589	3.17193	3.26782	3.49664	3.0419
ABCC8	4.582725	4.975865	5.11275	4.650595	4.34445	4.53922	4.592865	4.490415	4.21326	4.661965	4.42434	4.452145	4.547035	4.200375	4.55902	4.807005	4.77625	4.92116	4.64147	4.58221	4.69973	4.587805	4.70022	4.60846	4.49375	4.79408	4.563675	4.83137	4.431345	4.722075	4.713685	4.953445	5.225265	4.518565	4.660215	4.844615	4.74742	4.447145	4.351845	5.05286	4.652075	4.24806	4.643465	4.130075	4.64302	4.64526	4.24592	4.439645	4.491725
ABCC9	3.39888	3.38307	3.424128	3.306878	3.400774	3.60252	3.54308	3.263404	3.366838	3.571208	3.359402	3.369788	3.919968	3.297826	3.453956	3.376138	3.345134	3.410042	3.412636	3.300786	3.327368	4.069508	4.319068	3.434646	3.321506	3.464986	3.49208	3.283908	3.668236	3.612496	3.474092	3.61416	3.35954	3.809676	3.70181	3.558902	3.483658	3.372892	3.354042	3.432922	3.327902	3.898404	3.511646	3.476662	5.58661	3.724472	3.563856	3.602948	3.478834
ABCD1	5.11438	5.68326	5.87545	5.36479	5.61469	5.56028	5.8	5.58837	5.23502	5.39718	5.05765	5.25923	5.44629	5.17983	5.40637	5.21462	5.63816	5.35188	5.96814	5.32033	5.72155	5.90648	8.79594	5.84189	5.98982	6.07411	6.16827	5.81422	6.00054	6.15202	5.67836	6.33253	5.97579	6.02572	5.68099	5.66384	6.90707	6.7005	6.09899	5.95766	6.34817	5.10087	5.51485	6.75447	6.0128	5.76592	5.66783	5.48749	5.8399
ABCD2	2.74625	2.73231	2.8812	2.83067	2.76631	2.97152	2.80268	2.64901	2.83439	2.74559	2.80946	2.87516	3.00994	2.71357	2.78086	2.79545	2.7119	2.88192	2.90745	2.66833	2.93102	2.87468	2.76135	2.77525	2.98887	2.95018	2.62497	2.67519	2.7354	2.82065	2.81746	2.91826	2.94122	2.78097	2.96117	2.94567	2.74898	2.93025	2.90372	2.69674	2.7048	2.76168	2.82333	2.69563	2.768	2.98959	2.80066	2.8487	3.16044
ABCD3	6.18931	6.45582	6.131735	5.984175	6.640265	5.985395	6.34644	5.9447	6.653865	6.493205	7.041845	6.774645	6.50937	6.052265	6.54535	6.215095	6.392815	6.82835	6.38029	7.580905	6.76821	6.202495	7.72834	6.750565	7.465355	7.495185	6.495095	7.541115	6.49036	6.76935	6.097895	6.05471	6.22487	8.14066	6.66965	6.2821	6.568765	7.055835	6.229975	6.82328	6.72847	6.3133	6.718625	7.11132	6.73686	6.86396	7.815335	6.01965	6.37657
ABCD4	5.977985	6.292275	6.01137	6.26001	6.349115	6.32822	6.234725	6.337275	6.652465	6.10935	6.327505	6.356675	6.19773	6.505585	6.27955	6.57247	6.49464	6.024725	5.64192	6.228915	6.126925	5.99578	6.35017	5.557475	6.13228	5.84133	6.25517	5.70379	5.817765	5.982945	5.923235	5.905425	5.878155	6.138955	5.93602	5.629725	6.193455	5.447885	6.261985	5.87585	5.91636	6.289585	6.182375	5.85551	5.98133	5.92702	5.97584	6.23073	6.11788
ABCE1	8.49751	8.235755	8.529275	8.42111	8.009295	7.59734	8.155795	8.46979	8.455685	8.566975	8.53514	8.09352	8.40024	8.489635	8.16524	8.03475	8.372185	8.6471	8.41768	8.745805	8.15864	8.220225	7.692825	8.622455	8.62985	8.537855	7.74716	7.919525	8.422965	8.048855	8.37406	8.16517	8.416445	9.335435	7.779465	9.064275	8.30462	9.280165	8.98427	8.21368	8.38508	8.19759	8.30904	8.52624	8.471095	8.420385	8.737365	8.50204	8.46662
ABCF1	8.19992	8.09987	7.99836	8.26488	8.53296	8.24002	8.02843	8.46492	8.32837	8.30195	8.2042	8.0401	7.87762	8.45906	8.36362	8.49341	8.0735	8.13637	9.13835	8.06129	8.42601	8.81146	9.55846	9.18869	9.16185	8.68924	9.07179	9.2529	9.01074	8.66472	10.22533	8.53582	8.52366	8.91991	8.85529	8.7569	9.30435	8.16862	8.4097	8.24674	9.13683	8.4775	9.24459	9.14749	8.94677	8.84025	8.86712	8.74913	8.60922
ABCF2	5.992286	6.478586	6.043702	6.061216	6.054442	6.014604	6.177244	6.41905	6.084806	6.087752	6.025948	6.038484	5.864548	6.312062	6.189754	6.37422	5.979362	6.151178	6.270292	6.316236	6.048936	6.141506	5.941366	7.113638	5.333596	6.38877	6.27565	6.28483	6.10785	6.747696	7.06521	6.220598	6.701854	7.158028	6.368152	6.165796	5.788324	5.870366	6.461598	6.675014	6.83827	6.159206	6.528908	6.191024	7.60587	6.16272	6.533124	6.277036	6.111016
ABCF3	6.55405	6.97843	6.91734	6.7089	7.09905	6.95269	7.09555	7.15215	6.81852	7.05926	6.69461	7.05751	7.00709	6.90614	6.93127	7.25815	6.86753	6.99532	7.43973	7.05075	7.3281	6.84882	7.27103	7.87658	7.93911	8.0286	7.65224	7.28157	7.68103	7.80476	8.7797	7.86396	7.34877	7.17354	7.59607	7.59766	7.57303	7.62689	7.37482	7.47705	7.64049	7.16763	7.20671	8.34009	7.44762	7.89508	6.6693	7.02317	7.5929
ABCG1	5.3570275	5.7899725	5.6977875	4.8351775	6.3802625	5.70176	5.817265	6.434345	5.624165	5.3069125	5.8735025	5.3449575	5.874595	6.520115	5.860045	6.5462175	5.3110425	5.946805	4.91837	6.6475425	5.5743225	5.69505	5.3880525	5.5668375	5.430385	5.1683175	4.563975	5.705735	4.64877	6.0595775	5.4481275	7.3334375	5.84765	6.6255075	5.57007	4.4372	4.987515	5.37567	6.6277725	5.5377925	4.63921	5.081435	5.3490225	5.0504125	6.17573	5.7934475	6.19732	5.9144775	6.7807275
ABCG2	4.7794	4.74685	5.36498	5.63903	6.39351	5.16116	5.30087	4.1843	5.82393	6.01603	5.24415	6.09006	6.70361	3.9541	5.28618	4.72904	5.39759	5.01279	4.75798	5.93205	4.83598	4.7089	4.84063	4.36519	4.60694	3.98936	4.58166	4.45504	4.19967	4.90502	5.2863	4.40034	4.53026	4.32332	4.37365	5.51635	4.72385	4.62708	4.70831	5.12134	4.78256	4.50617	4.09261	5.08583	4.69173	4.4903	3.97808	5.14098	5.97417
ABCG4	5.53368	5.75406	5.99524	5.45428	5.63325	5.86673	6.21097	5.69357	5.18016	5.21255	5.71679	5.7233	5.44723	5.42301	5.62596	5.54181	5.58236	5.58038	5.64405	5.42483	5.88669	5.5946	5.69523	5.97953	5.86023	5.76926	5.48716	5.82329	5.68623	6.04263	5.84095	5.47442	6.00517	5.59581	5.65898	6.13745	5.60443	5.85702	6.08513	5.4304	5.78913	5.65233	5.6066	5.53795	5.52218	5.43882	5.5416	5.72198	5.48627
ABCG5	3.52956	4.11334	3.5286	3.74753	3.63565	3.66629	3.52766	3.44601	3.58154	3.61251	3.49609	3.55704	3.59907	3.50882	3.64439	4.07167	3.42465	4.17173	3.83687	3.34793	3.5327	3.85713	3.35906	3.61929	3.58945	3.5596	3.41191	3.37572	3.36724	3.54803	4.00182	3.62991	3.67973	3.51482	3.38912	3.68406	3.63326	3.74807	3.58998	3.59309	3.85804	3.66816	3.43914	3.38347	3.51226	3.40176	3.70172	3.32016	3.94431
ABCG8	3.62217	4.07152	3.58588	3.93239	3.69338	3.86409	3.74435	3.91478	3.86527	3.75054	3.91633	3.68099	4.01045	3.6176	3.75498	3.9913	3.79665	3.81498	4.41842	3.97696	4.21395	4.06216	4.08878	4.02009	3.91074	4.0078	4.10265	3.91239	4.00343	3.9925	3.93472	4.0661	3.98251	3.78672	4.08294	4.15609	3.77612	4.03649	4.04122	3.70464	4.04889	3.94401	3.94438	3.81323	3.99353	3.86705	3.95774	4.01588	4.13672
ABHD1	4.39472333333333	4.46357333333333	4.58108333333333	4.5997	4.19314666666667	4.80786	4.51923333333333	4.10123333333333	4.15852	4.34353666666667	4.15469333333333	4.33073	4.15704	4.34482	4.00073	4.58071666666667	4.24406333333333	4.26483666666667	4.45930666666667	4.47305333333333	4.55096333333333	4.30822333333333	4.37067666666667	4.23372666666667	4.59193	4.57054	4.34246666666667	4.29970666666667	4.18904333333333	4.50805666666667	4.46672	4.55271666666667	4.73101666666667	4.31035	4.36309666666667	4.5336	4.45807666666667	4.5152	4.40484666666667	4.43229333333333	4.65591333333333	4.36237333333333	4.43543666666667	4.72628	4.61180666666667	4.35793333333333	4.57446	4.61851333333333	4.30128666666667
ABHD10	7.6639	7.478925	7.738695	7.38678	7.445195	7.255185	7.775215	7.29932	7.822605	7.577755	7.38705	7.60855	8.22183	7.237235	7.54352	7.265815	7.68348	7.50459	7.582935	8.19824	7.828105	7.40013	8.05353	7.68492	7.74939	8.128945	7.264895	7.95628	7.65215	7.92968	7.50625	7.6849	7.568105	7.87053	7.95817	7.61815	8.059675	8.243275	8.022785	7.726635	8.73618	7.65021	6.832095	7.85716	8.005805	7.376625	8.031715	7.573455	8.01429
ABHD11	6.33455333333333	7.83152	6.62096	6.41211666666667	6.72835666666667	7.08763666666667	7.23523	6.53105333333333	6.78609333333333	6.76579	6.68396333333333	6.86958	5.94233	6.49610666666667	7.20578	7.39951666666667	6.64911	6.62508333333333	6.98791333333333	6.28953333333333	6.92116	6.52450333333333	7.12668	7.12203666666667	6.23740666666667	6.93324333333333	5.87227666666667	7.23898	6.38052333333333	6.8111	6.59763	7.58641333333333	7.83861666666667	5.89446	6.90692666666667	7.23837333333333	6.94425333333333	6.57094	7.17773333333333	6.95632	6.53589333333333	6.28245666666667	6.48075666666667	7.71345	7.13247333333333	7.50404666666667	7.59455	6.56894666666667	6.98705666666667
ABHD12	7.00326	6.67787	6.99823	6.37850666666667	7.40032333333333	7.26477666666667	7.57351	7.20022333333333	6.99594	6.77576333333333	7.13978666666667	6.98989	7.16260333333333	6.56917	6.90248	7.58190333333333	7.25678666666667	7.16098	8.02876	7.14260333333333	7.58975	7.80486	8.8322	7.63428	8.10925	8.89847	7.54938666666667	7.84905333333333	7.85407666666667	8.11999	9.01684333333333	7.91918666666667	8.41954333333334	7.48563	7.38454	8.20948666666667	7.60060666666667	8.07052666666667	8.30137666666667	8.34667333333333	6.79165333333333	7.0922	8.25098	7.37869666666667	7.63350666666667	7.53651333333333	8.12987666666667	7.35726333333333	7.75014
ABHD13	4.257475	3.797385	4.04801	4.70897	4.34231	3.83808	3.863165	4.15485	4.357405	3.981215	4.17089	4.127355	3.9721	4.226405	4.28703	3.90498	4.107195	4.10375	4.00671	4.52617	4.158255	3.664655	4.375885	4.18749	4.190255	5.683685	4.33346	4.44441	4.5533	4.197095	4.222675	3.69921	3.974925	4.336355	4.044385	4.00682	4.696715	4.20569	4.58628	4.09758	5.01294	4.2262	3.92557	4.03881	4.206055	4.18873	4.557615	4.48265	4.287925
ABHD14B	8.95776	8.89447	9.08654	9.58117	8.9815	8.5992	8.631	9.17544	9.1769	8.34957	8.28514	8.18523	8.23127	9.2379	8.50989	9.28713	8.99671	9.01005	7.64454	9.24286	8.81307	9.08916	7.46056	9.17062	7.27968	7.00978	7.08492	8.8806	7.05697	8.49246	7.93239	8.80729	8.99788	8.01263	7.77244	7.40059	7.48913	7.4728	8.16679	8.66804	8.38261	7.48796	6.66343	8.55585	8.92453	7.77385	8.12951	8.44884	7.47168
ABHD15	5.1838	5.90619	5.58438	5.5556	6.0714	5.8427	5.45852	5.5616	5.6481	5.0942	6.35933	5.51915	4.76279	5.77536	6.03638	5.53978	5.59488	5.43652	4.96876	5.32182	5.8113	4.79335	5.60466	4.82173	5.55504	5.27901	4.66753	6.26962	5.22039	5.93562	5.24967	5.41933	5.2209	5.98339	5.59802	4.86269	6.90874	5.14605	5.18007	5.22223	4.81951	5.55636	4.9047	5.71664	5.40497	6.37717	4.83093	5.90596	5.47731
ABHD16A	6.22089	6.55186	6.515625	6.25236	6.50401	6.80343	6.231865	6.856545	6.94042	6.17009	6.714	7.0479	6.38632	6.53946	6.505095	6.51007	6.87701	6.264335	6.755955	6.20663	7.038245	6.832975	6.853525	7.295705	7.16732	6.97541	6.48173	7.129475	6.72416	6.89486	7.282595	7.287295	7.07472	6.51975	6.639505	7.63682	6.58544	6.670395	6.28033	6.65114	6.67782	6.423505	7.08459	7.084775	6.74102	6.507205	6.666665	6.364955	6.80537
ABHD16B	3.664	4.03754	4.2456	3.7829	3.95395	4.0549	4.08026	3.80239	4.08634	4.05413	3.98432	4.05195	3.73758	3.82699	4.09261	3.83559	3.98949	3.93178	4.04473	4.46823	4.36414	4.07607	4.08968	4.01626	4.34606	4.08797	3.98456	4.12712	4.29719	4.56629	4.0733	4.19553	4.33692	4.06992	4.00443	4.63854	4.13808	4.55233	3.91051	4.83883	3.86353	4.05809	3.85133	3.87009	4.12605	3.96158	4.03087	3.85939	3.99625
ABHD17A	8.55899	9.08582	9.00162	8.70634	8.88674	8.77548	9.09276	8.85509	9.05555	8.63698	8.3915	9.37927	8.82648	8.46975	8.82417	9.00645	9.1236	8.91946	8.8162	9.62451	9.58651	8.75158	8.30369	8.59774	8.92159	7.91764	8.62865	8.8649	8.82819	9.10087	8.19104	9.29722	8.23839	8.51902	8.975	8.89792	9.12465	9.14612	9.07952	8.41212	8.88335	8.43137	8.49885	8.89823	8.77548	8.76224	9.38575	8.65195	8.64137
ABHD17B	5.49858666666667	5.67435	5.64803333333333	5.33610666666667	5.58709	5.36703333333333	5.45334666666667	5.59911	5.67874	5.82412333333333	5.70137333333333	5.74122	5.66234	5.52232333333333	5.58426333333333	5.67152666666667	5.7663	5.69169666666667	5.78171666666667	6.15157666666667	6.03051	5.32744	6.11045666666667	5.99921333333333	6.30075	5.66077	5.94504666666667	6.39331	5.71435666666667	6.40220333333333	5.59082333333333	5.4407	5.24665333333333	5.82576333333333	5.38603333333333	5.57452333333333	5.68169	5.39147	5.40218666666667	5.23233	5.75233333333333	5.86305666666667	5.3159	5.31641333333333	5.31612333333333	5.45965333333333	5.31304666666667	5.42041666666667	5.45692666666667
ABHD17C	7.31957	8.30227	7.33702	7.2013	8.27834	7.32101	6.72569	8.43945	7.94612	7.76129	8.25748	8.19819	6.42647	7.84757	8.30597	8.6756	8.41418	7.92385	9.25689	8.1475	8.71462	8.80713	7.55631	8.60342	7.38587	7.22755	7.09044	8.7316	7.03695	8.22726	7.86281	8.73491	8.63266	5.75516	7.24611	6.86088	8.19231	7.51934	7.0878	6.79979	5.5493	7.60421	6.70514	8.09571	7.34742	6.66963	7.64805	7.36795	6.22514
ABHD2	6.181025	6.38505333333333	6.23705166666667	5.915405	7.24945833333333	6.54024833333333	6.05914333333333	7.078855	6.53804	6.91367333333333	6.68332	6.93056166666667	6.527625	6.49389833333333	7.15882333333333	6.32431	6.23041166666667	6.649235	6.48436666666667	7.06353333333333	7.47346	6.34235833333333	6.50396666666667	6.88148333333333	6.32024333333333	6.69059333333333	7.17384	7.63	7.14886333333333	6.66151333333333	6.290995	6.04877833333333	6.45902	6.284055	6.19644	6.74839166666667	6.26422833333333	7.24757166666667	6.76813833333333	6.521155	6.38033166666667	6.43245666666667	5.80596166666667	6.47239666666667	5.95966	7.00306833333333	6.20822166666667	6.27875	6.45263
ABHD3	5.78719	5.95096	5.78542	6.12117	6.93028	5.95591	6.71027	7.17873	5.25912	6.33286	6.76949	6.09006	5.97822	6.62432	6.30599	6.14313	6.01586	5.79599	7.9528	6.29706	6.64744	6.98612	7.65171	6.52538	6.9553	7.25131	5.82503	8.37952	5.71244	6.61291	7.76392	6.90463	6.13663	8.1104	7.06867	6.81489	7.85031	6.85233	7.49621	6.56216	6.89394	6.17181	8.00925	7.35734	6.52915	7.18819	6.61363	7.21242	7.35886
ABHD4	5.9311	5.864815	5.979255	6.03232	6.03635	6.3356	6.256855	5.65555	5.66286	5.933465	5.791825	5.893645	6.21479	5.766905	6.127435	6.102785	5.927205	5.87863	6.459005	6.162655	6.44403	6.30135	6.49526	6.217135	6.825995	6.30244	6.412165	6.23391	6.644195	6.28046	6.356455	6.438275	6.377965	6.2274	6.45015	6.16371	6.46037	5.884315	6.72953	5.8719	6.13448	6.18193	6.41791	6.066805	6.1557	6.22461	6.164285	6.72353	6.196635
ABHD5	4.8739025	4.5608625	4.7521125	4.9392675	5.3005425	4.7504825	4.54041	4.7266575	4.93141	4.7318025	5.424085	4.7926525	4.7393925	5.0415625	5.089845	4.630245	4.7702975	4.9739175	5.49018	4.8677725	4.999925	5.2705575	5.1831725	5.7633225	5.1154	5.75758	5.15106	5.2616175	5.44668	5.8265975	4.882345	4.93821	5.53143	5.000785	4.773265	4.8346075	4.95906	5.381455	4.73237	5.02762	5.06507	4.8589625	4.638255	5.353435	4.964815	5.1017025	5.5245725	5.1003675	4.9115625
ABHD6	4.5365775	4.91415	4.8763075	4.6688225	5.5201525	5.005085	5.147265	5.1211175	5.06768	5.1665275	5.07385	5.1727475	4.70152	4.6217025	4.5568025	4.6467675	4.85429	5.3492075	4.4377825	5.146515	5.0498375	4.52243	4.4143775	4.644765	4.5859125	4.908225	4.7405375	4.43561	4.86176	5.18767	4.66662	4.9717325	4.73923	5.1798225	4.7872425	4.877605	4.525975	4.7293725	4.7398925	4.8573725	4.1944975	4.2639475	4.59192	4.4377575	5.165995	4.758775	4.71631	5.00554	4.6942125
ABHD8	5.48655	5.5678	5.669	5.3136	5.43006	5.71562	5.72155	5.2297	5.14037	5.34068	5.3671	5.9869	5.51618	4.93772	5.45263	5.55826	5.7354	5.60705	5.74743	5.77078	5.90921	5.21739	5.81856	5.52664	6.01936	5.87674	5.88138	6.02491	5.74392	6.07584	6.10631	6.4772	5.8263	5.74836	6.0928	5.557	5.80536	5.78123	5.92819	5.34865	6.41758	5.94	6.1183	5.85614	6.51858	5.42804	5.48733	5.12672	5.17156
ABI1	6.76726	6.76349	6.73297333333333	6.62640333333333	6.86243333333333	6.48477333333333	6.43220333333333	7.02920666666667	6.78668	6.98592	6.9814	7.02203666666667	6.88445	6.69327	6.87963333333333	7.05227666666667	7.08778333333333	6.85219333333333	6.64335666666667	6.92893333333333	7.15167666666667	6.88122	6.46206	7.034	6.50448	6.93080333333333	6.70459666666667	7.12949666666667	6.59179	7.05998333333333	6.88981	7.01282	7.05795333333333	7.08256	7.38874	7.19475	6.97853666666667	6.88985666666667	6.67772666666667	6.70616333333333	6.82400333333333	6.8433	6.82968666666667	6.95071333333333	6.51746333333333	6.76684333333333	6.97739	6.82204666666667	7.43520666666667
ABI2	7.73605	7.19086142857143	6.99377285714286	7.46107428571429	7.06833142857143	6.97289142857143	7.28984857142857	7.06438714285714	7.43546714285714	7.32508428571429	7.28280571428571	7.26161714285714	7.66434714285714	7.27717857142857	7.28597571428571	7.03023285714286	7.22313	7.51899571428571	7.72077	7.29093428571429	7.10797857142857	7.32686857142857	7.74967285714286	7.63876285714286	7.52485857142857	7.60900285714286	7.47544142857143	7.29008857142857	7.81090857142857	6.64384714285714	6.86754714285714	6.51673571428571	7.00767571428571	7.31648571428571	7.16067142857143	7.48356428571429	7.33578	7.38642571428571	7.29719428571429	7.47217857142857	7.50726428571429	8.08721571428572	7.69346714285714	7.20722	7.08783142857143	7.11573714285714	7.24368571428571	7.37871428571429	7.65345142857143
ABI3	6.00243	6.36012	6.50667	6.3877	6.21489	6.88182	6.99917	6.16805	5.96525	6.00421	6.03338	6.27438	6.13191	6.08089	5.97682	6.20072	6.12547	6.14565	6.24542	6.01355	6.47792	6.80486	6.48416	6.33269	6.50735	6.52544	6.24195	6.13984	6.2886	6.63294	5.79964	7.06372	6.80299	6.84387	6.8044	7.15736	6.91923	7.20318	6.08612	6.71184	6.45961	6.0543	6.53535	6.41744	6.72699	6.98897	7.00215	6.23157	6.51214
ABI3BP	5.30666333333333	3.18421333333333	4.25359333333333	4.48871	4.16741	3.84382	4.48618	3.95290333333333	3.56935333333333	3.70658	3.67694	3.52557	4.86771333333333	3.53374666666667	3.73636	3.98676333333333	3.72532333333333	3.96775	4.18633333333333	3.78981666666667	3.67283333333333	4.85689	3.28996666666667	3.93684666666667	4.67027	4.43499	3.453	3.66891666666667	6.52058666666667	3.80542666666667	3.48094	3.85265333333333	3.68963	5.11180333333333	4.56651333333333	4.43508	3.59092333333333	3.35388666666667	4.37337666666667	4.32251	6.93824333333333	4.66578	3.72205	4.23085	3.79549333333333	4.47721666666667	4.38884333333333	4.59011666666667	5.44636333333333
ABL1	8.43999	8.99808	8.84683	8.22131	7.95582	8.41961	8.34458	8.40548	9.07726	8.94138	8.42316	8.92534	8.41522	8.25479	8.50967	8.2532	9.0315	8.4455	8.78375	9.34272	9.15443	8.40234	8.72469	8.03359	8.29385	8.34293	8.44361	8.86174	9.15207	9.47468	7.39405	9.25787	8.25622	7.70569	8.54201	7.84562	8.85507	8.75093	7.97337	8.42163	8.40424	8.67718	8.06031	8.0932	7.85253	8.50943	7.48698	8.47484	7.78781
ABL2	6.31095333333333	6.3776	6.05432	6.21046666666667	6.04684666666667	6.01993666666667	6.09563666666667	6.04437	6.07637333333333	6.14361666666667	6.19412	5.48437333333333	5.94591666666667	6.23017666666667	6.15551	6.25777	5.94164666666667	5.96873	6.37454666666667	5.88971	5.75754333333333	5.82545666666667	6.13345	6.37390666666667	6.64852333333333	6.44758666666667	6.31877333333333	6.27096666666667	6.38645666666667	6.33896333333333	6.51221666666667	6.33102333333333	6.37296666666667	6.42982666666667	6.26377666666667	6.04475	6.49300666666667	6.42483666666667	6.34052333333333	5.97166	6.24865	6.35177666666667	6.34474333333333	6.55816333333333	6.72390333333333	7.19783666666667	6.28493333333333	6.78319666666667	6.11663333333333
ABLIM1	9.231405	8.714255	9.489735	8.37528	9.407185	9.24418	8.442985	10.058405	9.23983	10.03872	9.281275	10.322585	10.367545	9.839975	9.36814	8.38793	9.446485	9.07169	8.069505	9.41544	10.49558	8.70358	7.43296	8.559795	8.253715	6.6058	7.566815	9.481635	8.626815	8.538805	9.52264	9.227135	9.14722	8.752655	8.14499	8.949795	7.60634	9.82547	8.815025	8.277475	8.87416	7.83785	7.392895	8.600705	7.958105	7.806185	8.320125	7.791315	8.03072
ABLIM2	4.839492	4.994278	5.09944	4.706108	4.954108	4.988192	5.050312	4.803	4.812798	4.805666	4.832918	4.92868	4.873228	4.769044	4.784228	4.980016	4.97164	4.875506	5.10976	4.665746	4.91443	4.919532	4.924444	4.822408	5.077028	4.907082	4.640492	4.863508	4.725742	5.067664	5.07963	5.223382	5.214076	4.889174	4.984886	4.874542	4.94075	4.94172	5.045728	4.873366	4.816568	4.797028	4.841416	4.58668	4.824602	4.797122	4.596302	4.738518	4.66044
ABLIM3	5.54525	5.40525	5.18695	5.67491	6.16836	7.08474	5.88869	5.61435	5.04471	4.90858	5.04217	5.8394	5.82376	5.98646	5.11935	5.77459	5.49139	5.16568	5.34012	5.76918	5.94432	5.69644	5.32238	5.12478	5.18684	5.38513	4.89203	5.17561	4.96189	5.65262	5.77681	5.83967	6.09581	5.74917	5.85158	5.86298	5.7835	5.38917	5.61981	5.77794	5.16964	5.19239	5.41332	5.22362	4.92736	5.23597	4.87671	5.5108	5.24017
ABO	4.522425	4.816895	5.16539	4.575385	4.60559	4.862325	4.90275	4.579705	4.366645	4.519455	4.474	5.19815	4.394115	4.466035	4.628265	4.62346	4.784375	4.765985	4.831495	4.85884	4.58282	4.919965	5.2217	4.68073	5.33602	4.80571	4.568365	5.052745	4.76749	5.147785	4.89433	5.258295	5.10605	4.73883	4.758015	5.15744	5.166675	4.954185	4.541345	5.616155	4.55779	4.192075	4.31981	4.13262	4.463655	4.507615	4.32394	4.344075	3.888225
ABR	6.61201	7.51456	6.780675	6.35019	6.842215	7.008095	7.025295	7.32564	6.116485	6.664975	7.070305	7.06984	6.41665	6.466835	7.194235	7.24306	6.90778	6.867865	7.63883	6.461765	7.328295	6.045205	6.48854	6.15917	6.91712	6.29287	5.940955	6.30339	6.51276	6.89684	5.728535	6.76031	5.678265	6.936835	6.704995	6.265365	6.924695	6.411695	6.3263	6.184185	5.3961	6.162135	6.21056	6.146585	5.934185	6.069745	5.705315	6.817585	6.552455
ABRA	2.969215	2.99844	3.05608	3.044605	3.070715	3.00416	3.01886	2.829225	2.997405	3.01982	2.861115	2.882895	2.91733	3.06507	2.97973	3.11961	2.942995	2.958335	2.943905	2.968805	2.919665	2.95672	2.903025	3.0063	2.94571	3.15477	2.911555	3.02491	3.11616	3.29327	3.01808	3.127305	3.14437	2.95013	2.933405	2.983225	2.98356	3.063625	2.960875	2.836075	2.98431	2.858755	2.837135	2.90034	2.90883	3.00017	3.0504	2.932385	2.918185
ABRACL	6.90908	8.40332	7.50481	8.2064	8.43809	7.13519	7.51905	8.36592	7.73009	7.9246	8.51083	8.56033	6.83281	8.32947	8.18979	8.15711	8.4386	7.76784	8.53727	7.35953	8.16316	8.61305	8.42885	8.16976	8.0053	8.9212	9.54145	8.02697	8.12091	8.86003	9.02618	8.48973	8.10174	8.15964	9.18407	7.72354	8.61795	7.98323	9.0449	8.96366	6.60172	7.02518	8.50568	8.9196	8.91223	8.64228	8.47018	8.47847	8.03574
ABT1	7.32039	7.71323	7.48712	7.11496	7.22044	7.4843	7.597	7.17012	7.54559	7.50368	7.3175	7.51288	7.29079	7.01554	7.47388	7.67764	7.52695	7.43327	7.68308	7.79494	7.9987	7.57066	8.13172	8.24858	8.17136	8.04601	8.791	8.62777	7.68196	7.64695	8.96052	7.64032	7.64461	7.63176	7.69767	8.76912	7.89694	8.42432	7.1959	7.20014	8.40576	7.77655	8.09118	7.89286	8.1469	7.41375	7.55561	7.38806	7.80656
ABTB1	5.043028	5.43981	5.327702	5.075894	5.304576	5.40696	5.360552	5.427344	5.099594	5.195386	5.12196	5.406438	5.37561	5.132258	5.4884	5.608328	5.24281	5.252704	5.185312	5.31051	5.794988	5.209334	5.129716	5.2388	5.388248	5.229438	4.953422	5.165504	5.151788	5.003894	5.40854	5.892754	5.523004	5.075262	6.03645	5.261666	4.99891	5.132738	5.367736	5.356068	5.56554	5.03846	5.031404	5.2785	5.242812	5.220638	5.10888	5.08205	5.140006
ABTB2	4.872415	5.258425	5.197765	5.08588	5.180375	5.38646	5.122215	5.090085	5.050355	5.02441	5.31475	5.40348	5.24225	5.343175	5.314765	5.63343	5.59422	5.12279	5.11493	5.332975	5.36762	5.205025	5.09843	5.13416	5.248655	5.433115	5.181315	5.094495	5.252955	5.494885	5.175515	5.21584	5.34811	5.194615	5.329415	5.08609	5.152945	5.455995	5.36104	5.239215	4.968485	5.548575	5.11627	4.960095	5.778735	4.96052	5.25135	5.186465	5.043475
AC000111.3	2.58076	2.62454	2.65516	2.75001	2.53914	2.79589	2.71063	2.64252	2.63162	2.45376	2.54364	2.83927	2.56914	2.58165	2.59653	2.70885	2.56966	2.6621	2.74887	2.68605	2.88624	2.62466	2.68289	2.73692	2.73269	2.64059	2.80103	2.66591	2.68017	2.63899	2.69096	2.73971	2.71012	2.77604	2.62094	2.67717	2.65645	2.71081	2.71888	2.75405	2.48969	2.73904	2.65054	2.63635	2.63442	2.83813	2.61294	2.67057	2.53827
AC002059.10	4.7484	4.79011	4.52948	4.66377	4.31626	4.91103	4.96525	4.22998	4.18127	4.20478	4.4982	4.68819	4.31639	4.417	4.43318	4.6415	4.42997	4.64433	4.4995	4.37347	4.79534	4.52705	4.61818	4.39591	4.57642	4.61413	4.72041	4.50052	4.4453	4.88241	4.47346	4.9134	4.95287	4.86097	4.64228	4.68345	4.54285	4.33223	4.53721	4.60611	4.35973	4.46349	4.58798	4.17505	4.26534	4.68216	4.36249	4.48975	4.51551
AC002064.5	3.71669	3.56886	3.66667	3.22294	3.2523	3.61539	3.61712	3.2474	3.50655	3.41786	3.29986	3.51837	3.53031	3.21879	3.55446	3.03945	3.38777	3.29523	3.29484	3.12964	3.41015	3.13503	3.47287	3.34472	3.62769	3.10297	3.15008	3.3472	3.23094	3.19567	3.1442	3.29767	3.27948	3.07062	3.05648	3.34192	3.13929	2.98501	3.18507	3.13393	3.57839	3.45643	3.4632	3.12838	3.46272	3.22832	3.47819	3.26489	3.16124
AC003973.4	2.94104	2.97495	3.08306	3.22425	3.36927	3.07131	3.01147	2.83837	3.2409	3.02559	3.04854	2.75749	2.86352	3.0007	3.06301	3.05246	2.93778	2.82222	3.10815	2.86576	2.90672	3.09185	2.83194	3.10717	2.9532	2.91865	2.79946	3.1578	3.02173	3.00537	2.95074	2.96086	2.85176	2.94959	2.94583	2.88567	2.91665	2.92838	2.90655	3.03038	3.04746	3.00802	3.09902	2.90027	3.13922	2.96869	2.99615	3.00699	3.09086
AC003989.4	5.64721	5.94197	6.2308	5.83683	5.52506	5.92021	6.17771	5.75533	5.67838	5.48726	6.16517	5.63299	5.94872	5.96436	6.02877	5.64702	5.66793	5.88497	5.84866	5.88471	5.68636	5.6928	5.55402	5.84948	5.50623	5.89695	5.54688	5.73279	5.721	5.98488	5.6082	6.11588	6.09543	5.28808	5.60029	6.02283	5.7068	5.51587	5.45276	6.22885	5.84207	5.70799	6.15016	5.61285	5.8136	5.67271	5.94382	5.74206	5.60097
AC004692.5	8.43983	8.50521	8.80742	8.47928	7.96994	7.59365	8.15126	8.32017	7.98554	8.48407	7.95444	7.98907	8.45936	8.54842	8.46034	8.42512	7.82556	8.7037	7.52828	8.81648	8.10171	8.56942	7.37424	8.19377	7.21546	7.90896	8.02499	7.7476	7.90934	7.52747	8.74374	7.57846	8.4414	7.82093	8.12009	8.23439	7.35683	7.30077	8.05641	8.34366	8.90961	8.1518	7.70836	7.80599	8.49012	7.4095	7.87037	7.64838	7.60456
AC004941.5	6.29313	6.30222	6.48345	6.01879	6.47995	6.00186	6.26596	7.15111	6.57582	6.9372	6.55217	6.46675	6.47128	6.82095	6.58275	6.22455	6.40166	6.84636	6.25078	6.58026	6.41879	6.60503	6.82968	7.03258	6.5775	6.45018	7.35778	7.18052	6.89471	6.11919	7.04597	6.02946	6.47069	6.47445	6.42481	6.56187	6.31063	6.4717	6.90255	6.88458	6.23909	5.87178	6.0281	6.29839	6.38045	6.20021	6.58182	6.06064	6.21126
AC005162.4	4.19167	4.60281	4.66899	4.43678	4.36702	4.44683	4.41418	4.13343	4.3007	4.43939	4.14397	4.23946	4.31813	3.7371	4.64301	4.34153	4.26726	4.43575	4.4405	4.50276	4.46421	4.25455	4.42941	4.41559	4.55125	4.3651	4.18224	4.42101	4.39133	4.67103	4.25316	4.67307	4.56623	4.48443	4.55731	4.63289	4.57079	4.58654	4.20965	4.41843	4.20426	4.61154	4.61662	4.20408	4.3816	4.4637	4.37806	4.30287	4.46758
AC005224.2	4.28338	4.28565	3.86398	4.75743	3.79187	3.56343	4.18346	3.8973	4.45537	3.73382	4.08906	3.67029	4.25412	4.0592	3.82379	3.7544	3.61847	4.07026	4.25571	3.69233	3.6267	3.46161	3.8518	3.54164	3.68899	3.45739	3.98064	3.57145	3.66665	3.57717	3.91148	3.45493	4.44915	3.25083	3.68143	3.59313	3.39953	3.54605	3.41637	3.67434	3.51893	4.0876	3.65168	3.58056	3.89819	3.7914	3.40378	3.72411	3.56009
AC005256.1	5.5416	5.88764	5.68542	5.72115	5.45252	6.27332	6.48673	5.63368	5.54505	5.98223	5.58664	5.91902	5.63234	5.56091	5.62882	6.37889	5.69605	5.95397	5.74031	5.69535	5.92072	5.89848	5.93067	5.89128	5.97949	5.71045	5.7921	5.47117	5.69467	6.40717	5.97285	6.30719	6.22161	5.70703	5.95432	6.18009	5.59508	6.19641	5.38117	6.28432	5.81498	5.46088	5.87779	5.24883	5.58071	5.51601	5.44833	5.63633	5.55271
AC005306.3	5.78999	6.32343	5.60208	5.63366	6.10449	6.46597	6.04365	6.50062	5.99933	5.97749	5.98685	6.17929	6.1109	5.52439	5.5507	5.66778	6.2196	5.87093	5.50819	5.83017	5.82976	6.06754	5.79071	5.81274	5.74716	5.57126	5.62342	5.85333	5.75582	5.75696	5.74117	5.80387	5.95755	5.72804	6.2576	6.01474	5.65419	6.01871	5.82108	6.3098	5.84191	5.26199	5.59938	5.67485	5.13953	5.77074	6.09628	5.43781	5.66587
AC005498.3	3.67042	3.77824	4.11365	3.65168	3.86366	4.24972	3.91015	3.82254	3.82139	3.67546	3.80645	4.01694	4.03284	3.57354	3.79817	3.41899	4.02394	4.04671	3.94628	4.10617	4.07715	4.01594	3.82357	3.79153	4.10717	3.99129	3.90778	3.70154	3.97002	4.24408	3.76649	4.0947	4.43425	3.7939	4.1837	3.99577	3.84908	4.13791	3.82892	3.97955	4.12709	4.04952	3.86519	3.7902	3.78483	4.16703	3.9167	3.83571	3.65784
AC005523.2	6.00426	5.40637	5.64695	5.93649	4.9576	5.42512	4.93968	4.83803	5.91412	6.03919	5.39967	4.91697	5.30141	5.64802	5.29888	5.03568	5.19777	5.73532	5.14741	5.70749	5.52397	4.59323	4.87646	5.3633	5.69918	6.10144	6.29245	5.54691	5.97244	5.1923	5.12639	4.96141	5.06139	5.26691	5.29365	5.88563	5.24356	6.22337	5.41241	6.17303	6.33396	5.41857	5.02142	5.64454	5.4031	6.34585	6.54567	5.88442	5.12382
AC005523.3	4.50038	4.6739	5.21701	4.78212	4.56926	5.5337	5.17475	4.68904	4.78899	4.5547	4.53094	4.87976	4.71072	4.67375	4.7345	4.86531	4.77665	4.63605	4.82622	4.85561	4.9293	4.89495	4.81947	4.82348	5.01612	4.92994	4.985	5.03284	4.70794	5.09969	4.65549	5.10198	5.363	4.74922	4.88266	5.14566	5.00905	5.0762	4.91894	5.30161	4.91195	4.56689	5.00825	4.7451	4.57698	5.11393	5.18387	4.37982	4.94137
AC005537.2	3.16923	3.48493	3.5129	3.49538	3.33618	3.56151	3.34727	3.28643	3.38345	3.37753	3.54009	3.41226	3.46437	3.57964	3.27175	3.32296	3.39076	3.33428	3.73782	3.37486	3.412	3.47623	3.54516	3.5618	3.59807	3.38073	3.25706	3.48139	3.58716	3.47705	3.56523	3.52266	3.73339	3.54516	3.67286	3.45853	3.66036	3.69676	3.69392	3.45947	3.6302	3.70333	3.88896	3.31258	3.98788	3.42042	3.81743	3.91485	3.47686
AC005592.3	3.67707	3.77541	3.97921	3.14307	3.45399	3.72391	3.17954	3.33305	4.10398	3.42974	3.2758	3.35934	3.06395	3.38679	3.6072	3.24821	3.46087	3.35409	3.16305	3.27564	3.28934	3.27576	3.31702	3.35546	3.36427	3.23354	3.08855	3.08539	3.13666	3.0489	3.4034	3.21442	3.6488	3.26963	2.99775	3.0619	3.13591	3.49922	3.29534	3.22362	3.2745	3.45847	3.85525	3.40962	3.22327	3.835	4.87646	3.4121	3.23547
AC005606.14	3.40704	3.36747	3.44507	3.29376	3.4661	3.30057	3.30057	3.51676	3.31498	3.47047	3.65156	3.44928	3.20336	3.44485	3.30193	3.68082	3.22307	3.2579	3.15589	3.233	3.39397	3.10691	3.33148	3.50356	3.45042	3.35618	3.15205	3.19949	3.4938	3.66278	3.32948	3.15719	3.43328	3.08958	3.15741	3.04831	3.38322	3.10229	3.314	3.1667	3.50615	3.26243	3.37031	3.23888	3.25911	3.29124	3.33016	3.51906	3.24112
AC005785.2	3.89713	4.58512	4.40441	4.09693	4.11819	4.40599	4.47569	4.4075	4.00089	4.52441	3.85066	4.02572	4.21284	4.09372	4.15671	4.16586	4.03268	4.30657	4.26165	4.21978	4.4558	4.12713	4.12559	4.45438	4.19798	4.40245	3.93644	4.29632	4.174	4.37046	4.24748	4.36419	4.28132	4.22538	4.00815	4.29553	4.20597	4.08574	3.77125	4.39385	4.55374	3.99723	4.52947	4.14717	4.39396	4.01933	3.93089	4.49596	4.06893
AC005838.2	3.86495	3.95889	3.92767	4.05592	3.64112	3.81911	4.10842	3.9108	3.79402	3.87116	3.67932	3.91631	3.81335	3.855	3.49255	3.56047	3.75011	3.97931	3.67208	3.9285	4.02013	3.81889	3.85529	4.25476	3.88134	3.66561	3.81891	3.52818	3.66326	3.78442	3.72071	4.12575	3.88391	3.78606	3.89135	3.87758	3.69015	4.14835	3.7358	3.67141	3.658	3.80823	3.72807	3.77349	4.04881	4.23651	3.84942	3.68378	3.8207
AC006026.13	4.81704	4.63845	4.71337	6.59694	4.57254	5.65529	5.30236	4.44005	6.13625	4.42819	5.25818	5.47669	4.87046	5.77723	5.91721	5.84078	4.25166	5.5835	4.61744	4.78268	4.53971	4.29975	4.65595	5.58737	5.86122	5.2833	4.35553	4.25917	5.41376	5.81292	5.52761	5.05757	4.60121	3.97064	4.17042	4.72384	4.40173	4.92281	4.48044	3.94793	4.54466	4.85077	5.02828	6.15164	4.63328	4.56462	4.27793	4.30152	4.73736
AC006129.2	2.93445	2.89995	2.99723	2.92562	3.01437	3.12958	3.22162	3.02106	3.0022	2.83593	3.17965	3.11711	2.97638	2.90463	2.95892	3.11837	2.99632	3.03416	3.04446	3.14531	3.28306	3.33159	3.09039	3.28092	3.17106	2.9321	3.27239	3.0262	3.15361	3.10879	3.00602	3.10783	2.93007	3.25237	3.19956	3.19047	3.25678	3.1234	2.99269	3.18314	3.12198	3.20509	3.02958	3.07236	3.16114	3.26816	2.92218	3.24293	3.43357
AC006538.1	2.92708	2.82966	3.06808	2.95955	2.92498	3.5769	3.39857	2.93038	3.24349	3.03437	3.0916	3.3345	3.01423	3.20756	2.96707	3.27838	3.01627	3.25262	3.23423	3.68781	3.50604	3.33426	3.0163	3.23184	3.47102	3.15303	3.21033	3.21772	3.20133	3.23131	3.15002	3.21108	3.18299	3.14053	3.05638	3.4158	3.43448	3.39958	3.19131	3.51689	3.22348	2.71634	3.10631	3.19752	2.97578	3.32619	3.5741	3.0731	3.22679
AC007292.3	5.7506	5.58225	5.46286	5.4408	5.71027	5.81094	5.28653	5.34829	5.77095	6.10693	5.90658	5.59815	5.79073	5.57794	5.60516	5.43719	5.53924	5.62309	5.07142	5.64822	5.46071	5.33275	5.27804	5.38954	5.52156	5.24371	5.78161	5.66923	5.60929	5.34171	5.2863	5.52608	5.52454	5.33984	5.44689	5.40163	5.66335	5.12915	5.24551	5.51778	5.52464	5.52116	5.39718	5.11685	5.80874	5.5154	5.75522	5.33828	5.65498
AC007349.5	2.80459	2.98013	3.04317	3.03588	2.70002	2.98163	3.16959	3.00861	3.17742	3.10065	2.84021	2.83643	3.09869	2.93303	2.72216	2.84	2.90092	2.78128	2.77808	2.98275	2.91724	3.05883	3.01423	3.07881	2.94941	3.36583	2.99522	2.98764	2.97879	3.07798	2.84344	3.10051	3.20272	2.92225	3.1476	2.8684	2.83938	3.00656	2.83807	2.92047	3.03468	3.06417	3.0889	2.93171	3.14563	2.88721	3.06814	2.91974	3.16354
AC007362.3	3.76396	3.76350666666667	3.95502333333333	3.72647	3.71119	4.04437666666667	4.15128333333333	3.70153666666667	3.63268666666667	3.95556	3.88846	3.78086666666667	3.95616	3.68882	3.74066	3.89671333333333	3.85646666666667	3.90512	3.77645333333333	3.82883333333333	4.15724666666667	3.82615	3.76031	3.93186333333333	3.79300666666667	4.07057666666667	3.77444666666667	3.81252333333333	3.80714333333333	3.95899333333333	3.84366666666667	3.98646333333333	4.04450333333333	3.70942666666667	3.84771	3.93093	3.82571	3.80424333333333	3.74898666666667	3.95239	3.77325666666667	3.91101	3.81507333333333	3.60644	3.66804666666667	3.79280666666667	3.94836333333333	3.80090666666667	3.78182666666667
AC007365.3	4.16228	4.50253	4.84387	4.31732	4.39995	4.76735	4.38242	4.35718	4.43118	4.50828	4.28251	4.52299	4.2274	4.29234	4.43754	4.6255	4.41119	4.3767	4.58901	4.80103	4.32741	4.69161	4.69538	4.68079	4.86046	4.61634	4.45807	4.65814	4.82238	4.88366	4.68969	4.88971	4.85577	4.72184	4.45599	4.61055	4.77375	5.30578	4.50414	5.08363	4.58672	4.36006	4.5402	4.94259	4.52994	4.56268	4.6212	4.65584	4.5528
AC007389.3	4.26333	4.98648	4.84351	4.76818	4.44801	5.0532	4.99855	4.12292	4.40026	4.51512	3.98724	4.69088	4.62206	4.10851	4.71826	4.5788	4.63217	4.49926	5.07696	4.62785	5.01649	6.48343	5.02014	4.97765	5.28525	5.02965	5.67282	5.68516	8.23798	5.01733	4.70313	5.72487	5.65153	4.76366	4.60493	6.63499	5.25248	4.71939	4.54098	4.89509	5.17197	5.62792	5.39548	4.21319	4.76091	4.91118	4.74332	4.33675	4.43046
AC007401.2	3.45632	3.66051	3.58175	3.4934	3.65863	3.91309	4.00068	3.51389	3.41247	3.55628	3.69786	3.55953	3.60229	3.57516	3.63314	3.92569	3.45505	3.31667	3.72737	3.57075	3.69971	3.53295	3.4143	3.31183	3.52784	3.56996	3.4111	3.50092	3.47225	3.46126	3.40083	3.52904	3.79392	3.61832	3.52374	3.49524	3.50586	3.54976	3.44005	3.34735	3.5588	3.3674	3.66344	3.51851	3.47956	3.523	3.58687	3.55748	3.56611
AC007680.2	3.20046	3.50125	3.59107	3.35423	3.35773	3.54286	3.59012	3.13357	3.20175	3.38063	3.4777	3.31445	3.50142	3.0926	3.15564	3.46075	3.21047	3.30978	3.50227	3.35118	3.27608	3.30084	3.61592	3.22165	3.30519	3.49905	3.43213	3.25022	3.46889	3.58227	3.34249	3.41272	3.6651	3.42585	3.4221	3.25346	3.40719	3.35085	3.17454	3.44392	3.32988	3.45572	3.48387	3.14061	3.63981	3.14642	3.4311	3.43655	3.42565
AC007787.2	4.0428	4.01478	4.15436	3.97464	4.0644	4.10486	4.19434	3.71875	3.73271	4.08801	3.78204	4.08978	4.07386	3.99482	4.07881	3.88453	4.13431	4.11396	4.02862	4.2847	4.1613	4.3305	4.23882	3.79793	4.02543	4.20047	3.98086	3.98332	4.20637	4.10971	3.88947	4.2449	4.32113	3.84152	4.2064	4.44858	3.958	4.15492	3.86715	3.97518	4.07541	4.11286	4.06988	3.80524	4.13363	3.98794	4.20131	4.06839	3.78957
AC008088.4	3.4675	3.80236	3.68562	3.77564	3.3403	3.67957	3.62101	3.67269	3.43187	3.49345	3.95021	3.30984	3.85589	3.39071	3.40063	4.39073	3.41709	3.39794	3.74624	3.40933	3.82767	3.96657	4.96561	3.69011	3.58485	3.50417	3.71942	3.83146	3.74172	3.9711	3.54835	3.68973	3.57214	3.42688	3.44377	3.61759	3.84064	3.80064	3.89571	3.61024	3.69974	3.74845	3.63831	3.487	3.67213	3.49988	3.59415	4.58512	3.24567
AC008746.12	4.93591	4.98166	5.2142	5.16534	4.92986	5.30953	4.95005	5.0074	5.41394	4.2103	5.27094	4.70249	4.96049	5.38473	4.84831	5.47045	5.07002	5.03353	4.51201	4.76416	4.84831	4.51327	4.39305	4.07839	3.95875	4.29194	4.19481	4.19451	3.79313	4.19595	4.22944	4.39983	4.89209	3.87802	4.0834	4.01522	4.18	4.38972	3.85619	4.05272	4.89958	5.14393	4.09606	4.24765	4.40955	4.14445	3.93468	4.96578	5.2137
AC008753.4	4.53729	4.46308	5.01893	4.44013	4.48632	5.13181	4.68061	4.69856	4.78256	4.2838	4.87144	4.8348	4.63512	4.91863	4.60848	4.4137	4.4245	4.60736	4.4629	5.03434	4.92465	4.84811	4.5266	4.73972	4.98341	5.22576	4.66324	4.75207	4.99643	5.15174	4.68818	4.95067	4.5587	4.52979	4.37973	5.20583	4.74606	5.36971	4.62929	5.29151	4.84632	4.33599	4.55372	4.84129	4.39181	4.89521	5.20316	4.58131	4.72509
AC009120.6	7.11448	6.94955	6.59454	7.15325	7.25237	7.06384	7.04912	6.81541	7.21621	7.00622	6.93599	7.09882	7.0429	7.35123	6.76045	7.52274	7.10661	6.83752	5.71836	6.19674	6.38052	6.27844	6.02921	6.78437	6.57711	6.22233	5.27976	6.14668	6.10699	5.60816	6.72855	6.01896	6.28705	6.59261	6.08795	6.80854	5.91205	6.01803	7.31906	5.85597	5.87716	7.4101	6.72502	6.11618	7.58931	6.24743	5.85579	7.50943	7.15399
AC009133.15	4.51111	4.67465	4.70083	4.72899	4.41227	4.54252	4.84994	4.25756	4.45062	4.51879	4.2256	4.42215	4.4566	4.55599	4.53866	4.99967	4.7154	4.91482	4.56987	4.73805	4.48698	4.68121	4.78352	4.91037	4.8581	4.80809	4.50357	4.74291	4.46369	4.74345	4.82352	4.87744	4.78747	4.41291	4.29122	4.87725	4.32026	4.64944	4.05882	4.77711	4.61809	4.34799	4.36314	4.12947	4.80706	4.27385	4.51441	4.2226	4.33278
AC009502.4	4.08603	4.66124	4.52191	4.43872	4.29293	4.13646	5.07795	3.69003	4.39977	4.38044	4.28756	4.28245	4.59326	4.1281	4.64771	4.24812	4.14317	4.45138	4.32651	4.49009	4.29348	4.36987	4.64517	4.43089	4.27105	4.52322	4.26321	4.33385	4.48468	4.66075	4.27317	4.73532	4.83231	4.52907	4.46347	4.41393	4.35108	4.60771	4.60946	4.37475	4.45398	4.55954	4.59533	4.12198	4.80423	4.54618	4.34106	4.61056	4.34811
AC010145.4	4.41755	4.57214	4.92866	4.4173	4.62493	4.73885	5.08051	4.22998	4.42434	4.46775	4.07482	4.91697	4.28764	4.41451	4.30366	5.12114	4.80676	4.78454	4.5353	4.57112	4.55179	4.4798	4.70104	4.70142	4.84501	4.68811	4.12366	4.64823	4.5196	4.81505	4.64692	5.2204	4.75321	4.635	4.55286	4.83073	4.51178	4.77306	4.61451	4.965	4.52509	4.04538	4.57231	4.46051	4.26983	4.48287	4.45519	4.51755	4.35481
AC010524.4	4.698565	4.612255	4.889175	5.038675	4.875095	4.66352	4.937625	4.193755	4.68038	4.336325	4.710555	4.202165	4.410255	4.84374	4.462035	4.486385	4.27854	4.44195	4.40192	4.012285	4.72276	4.4449	4.448605	4.05414	4.20564	4.214625	4.1126	4.040345	4.72079	4.69615	4.279395	5.062785	4.8904	4.292885	4.46063	4.127055	4.339735	4.29944	4.23948	4.590535	4.428285	4.801795	4.762495	4.33249	4.4376	4.53736	4.494645	4.913345	4.378625
AC012065.7	4.27514	4.5044	4.3281	4.65611	4.57897	4.57679	4.62773	4.11577	4.16348	4.42312	4.50582	4.46435	4.82191	4.48729	4.47917	5.85132	4.49375	4.47675	4.28642	4.54541	4.32753	4.40772	4.48315	4.61493	4.53727	4.59517	4.25571	4.44078	4.38309	4.30774	4.63087	4.29536	4.39365	4.21432	4.18157	4.17616	4.22601	4.23517	4.3785	4.29735	4.51742	4.64747	4.47726	4.25711	4.44924	4.36739	4.04866	4.58809	4.34258
AC012360.6	3.95391	3.8124	3.88422	3.40609	3.86243	4.44952	3.85833	3.60567	3.64501	3.89959	3.83546	4.17547	4.08348	3.67153	3.59041	3.78363	3.72114	3.48388	4.07968	3.8295	3.84124	4.00114	3.83935	3.82582	3.98356	4.07149	3.9461	3.86566	3.96886	4.16076	3.48816	4.29264	4.08552	3.99396	4.11794	4.20935	3.6812	4.02946	3.73342	4.21462	3.85109	3.66742	3.83679	3.70901	3.93125	3.79653	3.72463	3.5698	3.72918
AC012499.1	3.40687	3.51956	3.21426	3.06332	3.23273	3.72758	3.20521	3.00213	3.34555	3.31175	3.10355	3.27146	3.23562	2.99392	3.10616	3.20661	3.24305	3.10292	3.43917	3.03784	3.25702	3.14718	3.09364	3.65567	3.32239	3.4848	3.58978	3.41089	2.90859	3.60882	3.10781	3.33728	3.62497	3.78526	3.49649	3.65994	3.18322	3.19712	5.25576	4.50625	3.53895	3.40711	3.51412	3.15913	4.33326	4.18123	3.26294	3.54228	5.80662
AC012531.25	4.01912	3.97044	4.03587	3.8	3.95584	4.2096	4.63229	3.65808	3.73637	3.62637	3.40709	3.71257	3.64568	3.26141	3.79605	3.79325	3.66817	3.76483	3.71318	3.53915	3.79672	3.5719	3.73723	3.45109	3.98486	3.70725	3.581	3.69612	3.67577	3.7128	3.74427	4.04208	4.00756	3.72004	3.79609	3.69681	3.65102	3.81457	3.48503	3.94995	3.86927	3.79506	3.9708	3.61696	3.6284	4.01205	3.73411	3.97132	3.74334
AC013463.2	3.49553	3.57267	3.72146	3.30748	3.50519	3.29154	4.03632	3.64315	3.47702	3.61391	3.39361	3.37906	3.34624	3.82173	3.53906	3.71852	3.49203	3.6263	3.43552	3.72416	3.62064	3.68865	3.88383	3.59764	3.82797	3.63491	3.25296	3.65137	3.54216	3.61121	4.14232	3.68975	4.1276	3.69342	3.63145	3.5894	3.84128	3.30407	3.39675	3.69193	3.58717	3.75362	3.75256	3.5473	3.9072	3.45202	3.49614	3.32888	3.61506
AC013733.4	2.961025	3.10815	3.085465	3.194655	3.008025	3.119705	3.00989	3.01324	3.142185	3.02369	3.053015	3.1407	3.22477	2.94113	2.98269	2.97531	2.892015	3.179885	3.215135	3.08087	3.038625	3.12458	3.132355	3.202595	3.07052	3.11202	3.118395	2.922955	2.973895	3.152945	3.042465	3.12796	3.06122	3.082575	2.998945	3.181165	3.117105	3.013565	3.08021	3.117065	2.966415	3.17556	3.01692	3.01093	3.259645	3.042895	3.11125	2.99438	3.037385
AC016831.7	4.41426	4.47169	3.88871	3.83904	3.63492	4.17697	4.13279	3.57999	3.79503	3.93989	3.66321	3.65598	4.3733	3.69147	4.24104	3.80893	3.84141	3.6654	3.58861	3.68401	4.09729	3.69801	3.80164	3.59764	3.93498	4.03492	3.75783	4.44982	3.69978	4.03678	3.47726	3.83148	4.24953	3.85945	3.76856	3.76428	3.92516	3.99242	3.67013	3.59866	4.4245	4.08349	4.41242	3.67741	4.29173	4.0339	4.15421	3.95453	3.90078
AC016999.2	3.76255	3.92318	4.30315	3.70491	3.63892	4.11788	4.22727	4.06244	3.75842	3.97054	3.80368	4.21491	3.82961	3.64945	3.98027	4.12467	3.88478	4.06988	4.06757	4.33617	4.19663	3.96445	4.20606	4.14531	4.15579	4.41763	4.0449	4.20282	3.91328	4.13955	4.05579	4.19248	4.60593	4.0457	3.89891	4.19888	4.14306	4.28554	3.75912	4.36787	3.78701	3.54737	3.92794	3.84894	3.49978	3.99056	3.78227	3.68991	3.84635
AC017002.2	4.15299	4.12141	4.44323	4.03251	4.74699	4.13009	4.2104	5.26079	4.03816	4.16019	4.45156	4.53378	4.18664	4.51282	4.02879	4.19241	3.93835	4.20064	3.98598	4.29238	4.45232	4.50795	4.13014	4.71581	4.28843	4.27799	5.01915	4.49399	4.64171	4.29259	4.46471	4.10055	4.37593	4.21997	4.07215	4.44145	4.07043	4.8143	4.44722	4.57326	4.16835	3.67543	4.04021	4.15207	4.27403	4.55887	4.25701	3.8193	4.00015
AC017104.6	6.24568	6.69036	6.46028	6.58017	6.71694	6.97702	6.81869	6.67586	6.34853	6.72741	6.41517	6.55991	6.68316	6.3557	6.71664	6.72187	6.70467	6.3864	6.72121	6.59953	6.62538	6.47391	6.51271	6.71896	6.65149	6.58606	6.39339	6.54167	6.38842	6.71099	6.34567	6.80593	6.56376	6.42047	6.62058	6.48759	6.50116	6.5187	6.52154	6.33356	6.25092	7.03884	6.62243	6.31105	6.82802	6.61042	6.503	6.49037	6.38492
AC018755.16	6.07336	6.59455	6.86998	6.41998	5.86733	6.03131	6.27436	6.6671	6.32632	6.29328	6.38267	6.49226	5.81309	5.88098	6.48364	6.57881	6.66365	6.60506	6.49359	6.62933	7.1867	6.7758	6.4408	6.14558	6.28261	6.37323	6.65933	6.33143	6.38842	6.49325	6.6361	6.71091	5.89911	5.83459	6.17162	6.05228	6.02628	6.39519	6.35944	6.28336	5.35825	6.3245	5.36656	5.54671	6.2477	5.41817	6.41524	5.9512	5.87996
AC018755.17	2.93923	2.94711	3.02661	2.88202	2.98754	2.81531	3.2912	2.67438	2.94393	2.94841	3.05665	2.90506	2.79114	2.82931	2.8266	3.46873	3.1319	2.84776	3.11379	2.86568	2.71385	2.94555	2.90067	2.79771	2.8782	3.06489	2.83016	2.96108	2.96773	2.94765	2.80753	2.93409	2.92628	2.62378	2.9651	2.94567	2.92357	2.94946	2.80389	2.92047	3.06638	3.0894	2.99155	2.90355	2.85353	2.88966	2.87852	2.90788	2.80553
AC018766.6	4.10674	4.00133	4.08383	4.04134	3.9603	4.46338	4.11298	3.98717	4.09134	3.74957	4.16908	4.34507	4.07963	3.94909	4.02179	4.2436	4.25114	4.09216	4.39594	4.0938	4.09006	4.25268	4.20958	4.03703	4.59714	4.49875	4.15454	4.14398	4.16635	4.20212	4.11061	4.23886	4.40765	4.25656	4.23113	4.29327	4.3526	4.26694	3.94872	4.4703	4.15743	3.81496	4.082	3.77534	3.90033	4.22002	4.04704	4.00253	4.06569
AC018816.3	5.14098	5.04168	4.72798	4.66892	5.1085	5.26636	5.26258	4.82064	4.44855	4.85312	5.11737	5.06973	4.81959	4.85721	4.76475	5.49745	4.77324	4.57028	4.59025	4.84084	4.80423	4.68425	4.86318	4.75591	5.12981	5.13975	4.85118	4.80843	5.0292	5.6467	4.92214	5.25799	5.09156	5.39363	4.97091	4.74289	5.24319	4.78617	4.58029	4.52231	5.00517	4.90422	5.22711	4.68324	4.64588	4.85135	4.93982	5.61557	5.19779
AC024560.2	5.53528	5.32078	6.07305	7.21325	6.82227	5.24319	6.41215	5.62889	5.15134	6.30204	4.38795	5.29381	4.05024	6.3668	4.55336	5.31155	5.89981	5.42868	4.95801	4.69858	4.84983	4.6727	4.86446	4.85029	5.79466	5.81566	4.32705	5.14751	5.13872	4.66064	4.50712	5.52265	4.79949	5.15086	4.55523	6.97392	5.17502	5.58458	6.67422	4.6881	4.48031	5.83522	6.40219	8.01323	6.66504	5.08009	5.26786	4.77596	7.92172
AC025442.3	4.75657	4.740585	4.9419	4.79714	4.76137	5.01065	5.086565	4.761845	4.634215	4.852075	4.941165	4.833935	4.862225	4.695195	4.72057	4.930505	4.84754	4.96158	4.74374	4.82221	4.966475	4.871685	4.72362	4.85076	4.885595	4.91368	4.761195	4.83076	4.82343	5.00304	4.79415	5.08291	5.168115	4.728095	4.729945	4.89273	4.883385	4.857555	4.574165	4.949275	4.901495	4.69301	4.74094	4.730025	4.88598	4.76614	5.048155	4.56039	4.649555
AC064852.4	2.80501	3.02624	3.07782	2.88789	2.96067	3.11949	3.2314	3.0981	3.05916	2.97819	3.1291	3.007	3.09175	3.00791	3.18038	2.99372	3.1873	2.99239	3.05462	3.18126	3.07136	3.17724	2.98658	3.23559	3.18941	3.1248	3.06217	3.22784	3.30015	3.24948	3.30257	3.22001	2.94371	3.00252	3.15231	3.26064	3.26997	3.31283	3.04678	3.37448	3.22693	3.04	2.96867	2.83797	3.00644	3.1043	3.16182	3.21844	2.97619
AC067956.1	3.08101	3.15979	3.11816	3.12774	2.98036	3.05985	3.10354	2.87921	3.25753	3.16963	3.10969	3.11536	2.98953	3.06822	2.97172	3.09878	2.89849	2.99924	3.17429	3.03975	2.93787	3.04476	3.10585	3.02587	3.11914	2.99124	3.25837	3.00865	3.2295	3.18475	3.0876	2.94546	3.27253	3.04053	3.30255	3.09346	3.08039	3.11658	2.92155	3.17629	3.2494	3.28792	3.06521	3.05854	3.08083	3.01614	3.12324	2.99701	3.27722
AC068039.4	6.81765	5.8024	5.21395	4.91236	5.05494	4.73564	4.44313	5.2108	6.61353	6.02434	5.22516	5.23241	5.32141	5.7248	5.46467	5.39255	5.75991	5.19588	4.24214	4.2807	3.97717	4.38762	4.04587	4.37876	4.33216	4.20511	4.75835	4.81249	4.40449	3.65017	4.35999	4.87579	5.0904	4.57789	4.49909	4.20415	4.21002	4.12184	4.78312	4.22096	4.76492	5.2582	5.0744	5.36832	4.68129	4.54895	4.78574	5.7366	4.63451
AC068138.1	3.8367	4.1568	4.26997	4.08349	3.6727	4.23857	4.30595	3.70158	3.79246	4.02247	3.77189	3.91489	4.23833	3.78152	3.9491	4.07813	3.67625	4.0298	3.6788	3.87878	4.01781	3.64488	3.99689	3.94816	4.15259	3.98882	3.52686	4.15156	3.80558	3.66246	3.96673	3.98491	4.02173	3.93578	3.75233	4.0405	3.9435	3.83817	3.78211	3.62292	3.88941	4.11484	4.01394	3.85929	3.78479	3.90838	3.74212	3.88685	4.20141
AC068831.3	4.12995	4.22993	4.46347	4.15834	3.88279	4.49544	4.36467	4.23892	4.23278	4.13263	4.37917	4.45177	4.08505	3.96122	4.08021	4.05272	4.30545	4.08048	4.19419	4.57112	4.38538	4.36708	4.24897	4.49486	4.56107	4.45429	4.6063	4.44276	4.48461	4.64518	4.29575	4.54891	4.48352	4.28309	4.22857	4.49927	4.25617	4.81074	4.51522	4.90656	4.55325	4.0059	4.29079	4.1028	4.34873	4.31352	4.64747	4.3207	4.29932
AC073283.7	4.63568	4.7228	4.9697	4.53523	4.80852	5.0341	5.40721	4.68957	4.55968	4.55381	4.68408	4.70345	4.88116	4.99102	4.57219	4.65001	4.75429	4.31503	4.55955	4.35145	4.58686	4.48623	4.39934	4.78683	4.76004	4.53784	4.54174	4.46168	4.36906	4.60294	4.70333	4.91034	4.57641	4.66194	4.59698	4.56442	4.58591	5.00577	4.71526	4.65178	4.49069	4.59414	4.58022	4.4683	4.70786	4.63351	4.46997	4.52939	4.68913
AC073321.4	4.16698	4.55494	4.47903	4.11727	4.2287	4.34614	4.69063	3.90051	4.17547	4.0826	3.83518	4.16982	4.35927	4.35714	4.1026	4.24784	4.15977	4.04013	4.30455	4.19089	4.13141	4.09296	4.40038	4.10597	4.25754	4.71528	4.27844	4.09663	4.22402	4.30979	4.17055	4.31269	4.40007	4.23564	4.27027	4.56607	4.24371	4.2085	4.25146	4.17792	4.4964	4.35237	4.40876	4.01319	4.29988	4.24427	4.08468	4.58114	4.35439
AC074212.6	4.654795	4.74938	5.08907	4.71209	4.43223	4.93664	5.08498	4.80809	4.609175	4.7097	4.78676	4.825075	4.684585	4.579975	4.678315	4.766995	4.91381	4.91718	4.732435	4.982825	5.116205	4.945475	4.9013	4.84487	5.28588	4.772225	4.76234	4.83843	4.85742	5.126465	4.731915	5.16012	4.85089	4.86247	5.00516	4.96628	4.96323	4.880465	4.73823	5.225035	4.89434	4.706575	4.6904	4.58982	4.768095	4.83053	4.70646	4.529145	4.730325
AC079305.10	3.69564	3.86481	3.71947	3.58863	3.56544	3.68763	3.89687	3.97308	3.92019	3.82375	3.62922	3.94723	3.52902	3.86371	3.93351	3.7692	3.88648	4.00438	3.60663	4.01171	3.86486	3.86475	3.86146	4.57208	4.04068	3.9854	3.85878	4.04064	3.97021	4.36306	4.31952	3.9008	4.23033	4.00151	3.92605	4.02409	4.07465	3.95365	4.04778	4.19953	3.90086	3.72712	4.06048	4.03063	3.63521	3.82178	3.63681	3.47929	3.84202
AC079741.2	3.02087	3.22201	3.17556	3.31963	3.04688	3.12654	2.92156	2.90387	3.11436	3.11153	2.98075	2.89444	3.07248	3.05841	3.15415	3.20004	2.95387	2.9977	3.06617	3.08179	3.08902	2.9299	2.84947	3.06511	2.90048	2.94438	2.8856	2.93938	2.8501	2.84349	2.92245	2.8484	3.17104	3.02425	2.98359	3.07563	2.87983	3.02855	2.99759	2.94533	3.27832	3.22242	3.16642	3.06599	3.28451	3.12771	3.13043	2.91123	2.92311
AC079767.4	3.36408	3.38781	3.65848	3.37585	3.04651	3.31817	3.43103	3.31625	3.03861	3.29141	3.18082	3.2071	3.38637	3.27667	3.37568	3.48135	3.14014	3.46756	3.33083	3.2845	3.38022	3.34259	3.40164	3.35212	3.46002	3.45856	3.21624	3.23813	3.35194	3.3719	3.13201	3.61273	3.71489	3.70547	3.18214	3.21534	3.62194	3.42616	3.1218	3.2341	3.10348	3.3993	3.26262	3.31292	3.42477	3.43297	3.32213	3.3579	4.96937
AC079807.4	3.42683	3.60844	3.59107	3.58022	3.38402	3.65404	3.7398	3.35758	3.48378	3.48762	3.38601	3.5808	3.42332	3.36952	3.39697	3.50267	3.5012	3.48745	3.57017	3.26337	3.30931	3.52824	3.43772	3.49327	3.40411	3.55361	3.4804	3.43326	3.57117	3.58153	3.37235	3.56326	3.48668	3.45368	3.3353	3.55656	3.48353	3.23665	3.44625	3.37775	3.49759	3.49365	3.72887	3.1784	3.19289	3.50598	3.38077	3.60009	3.39873
AC083843.1	5.714835	5.564205	5.19134	5.53233	5.389375	5.00638	5.109075	5.610685	5.25308	4.90455	4.942585	4.998065	5.21851	5.679575	5.451595	5.691755	5.02537	5.19965	5.264685	5.204825	4.80706	5.979975	4.78091	5.46858	5.17162	5.682675	5.220935	6.425815	6.078195	5.06545	6.471555	6.61882	5.972525	4.5803	5.25922	5.01272	5.465305	4.67362	4.642125	6.00004	5.652295	5.963485	5.67717	5.92329	6.368555	4.966995	5.42014	4.89654	5.595225
AC083949.1	4.6166	3.85927	4.22857	4.6965	4.01516	4.1713	4.11438	3.73646	3.9266	4.22594	3.78382	4.05015	4.20342	4.26129	3.9478	3.86742	4.03856	4.07953	3.84848	3.83113	3.74711	4.05574	3.94242	4.07068	4.5551	4.58964	4.65769	4.05607	4.10514	4.17017	4.01003	4.07868	5.17557	3.85102	4.35404	4.32004	4.13093	4.42339	3.66463	4.8158	4.29897	5.20177	4.58453	4.6909	4.30589	4.34914	5.50652	4.09113	3.82989
AC084219.3	3.55748	3.47597	3.53829	3.27967	3.64237	3.86205	3.9014	3.34091	3.42475	3.60549	3.56343	3.37933	3.20078	3.39862	3.30037	3.68505	3.39087	3.40254	3.65765	3.50632	3.44773	3.46928	3.39599	3.34394	3.62539	3.78107	3.56686	3.41089	3.48337	3.69695	3.5751	3.71731	3.94884	3.32439	3.51346	3.60897	3.68025	3.79412	3.36426	3.7136	3.61954	3.574	3.76422	3.23472	3.62503	3.66359	3.25094	3.24672	3.40977
AC087501.1	2.72277	2.88561	3.01915	2.90851	2.7047	3.08872	2.7623	3.03445	2.90503	2.92814	2.60401	2.97709	2.68643	2.73718	2.70618	2.94531	2.87546	3.00153	3.07988	2.95956	2.68733	2.96973	2.84006	3.05991	3.16069	2.93753	2.83868	2.76915	2.84461	3.00532	2.88119	3.15846	3.18812	2.86071	2.87583	2.97529	2.82104	3.20659	3.07707	3.05272	2.85619	2.73055	3.05653	2.97115	2.85518	2.96315	2.79435	2.93872	2.95669
AC090627.1	3.13835	2.92672	3.16699	2.98973	2.945	3.0948	2.91337	2.97332	3.113	3.15814	2.88425	3.05362	2.80095	3.0172	2.91466	3.42194	3.10643	3.29518	3.10921	3.21844	3.05132	2.84136	3.29853	3.22165	2.88618	3.01327	3.16263	2.93151	2.79023	3.0139	3.03603	3.2941	3.18281	2.93038	3.02083	2.84398	2.91026	2.90675	2.84116	2.93339	3.01653	2.97317	2.83482	2.65332	2.74385	2.93142	2.92867	3.07448	3.04678
AC091133.1	7.62213	7.2724	7.24127	7.27913	7.05468	7.10039	6.71755	7.30235	7.84542	6.82456	7.27928	6.81969	7.05129	7.65527	7.11992	7.50428	7.10483	7.24075	6.54858	6.98619	6.84554	6.40891	6.69408	7.56443	6.12336	7.02866	6.64514	7.38363	6.79128	6.8674	8.01017	6.49212	7.0167	8.10856	7.09054	6.95258	6.75645	6.31876	7.37061	7.50139	7.59385	6.96253	6.90711	6.43453	7.03429	6.53664	7.79652	6.69555	7.17953
AC091633.3	2.65129	2.73115	2.81586	2.67727	2.63915	2.90501	2.90951	3.05992	2.84589	2.83299	2.71999	2.81694	2.73723	2.93298	2.68671	2.7606	2.79578	2.68896	2.9345	2.78769	2.85656	2.74261	2.73879	2.9036	2.77244	2.95581	2.83502	2.76692	2.83751	2.81244	2.71693	2.79187	2.81463	2.86126	2.78173	2.83667	3.20872	2.89955	3.05897	2.95957	3.1436	2.9232	3.02628	3.23135	2.59316	2.82694	2.86272	2.79165	2.77751
AC092192.1	3.06808	2.88917	2.8812	2.89934	2.87771	3.40981	3.04099	2.84725	2.98323	3.08932	3.05353	3.3707	2.98383	3.0526	2.98411	3.07001	3.04252	2.98525	2.94308	2.97013	2.79344	3.08881	3.07367	3.36138	3.34627	3.09574	2.92933	2.94173	3.04956	2.90585	3.01142	2.95388	3.13301	3.0463	3.04055	2.98595	2.86686	2.86184	3.0268	2.80803	2.96853	3.15346	2.91679	2.76863	3.04241	3.00897	3.12801	2.86329	3.13982
AC092620.2	5.34483	4.8987	4.47192	4.7081	4.74039	4.57541	4.32037	4.53677	6.21999	5.12653	4.7591	4.16601	5.07533	5.65656	4.30227	5.00524	4.87669	4.71111	4.27852	3.72041	3.82703	3.86493	4.03353	3.90958	4.01005	3.98037	4.16518	4.23764	4.16474	3.65768	4.16172	3.86496	4.23527	4.16364	3.64008	3.72289	4.08993	3.97232	3.81596	3.85331	4.54858	5.07646	4.7218	4.77864	3.97648	3.85865	4.67842	4.00875	4.56767
AC092660.1	4.01634	3.9622	3.94402	4.18399	4.16948	4.27789	4.15143	3.81266	4.04088	3.96051	3.89398	3.89123	4.13527	4.0052	4.03761	3.96279	3.91427	3.89862	3.83265	4.16163	3.95358	4.04165	4.01309	4.07044	3.9815	4.04937	4.24111	3.93228	3.81497	4.55828	3.83808	4.1798	4.20199	3.92684	4.00649	4.00385	3.92446	3.85804	3.99818	3.90974	3.88946	3.82249	4.03519	3.92085	3.95144	4.0747	4.21685	4.18015	4.03926
AC092667.2	3.4135	3.42572	3.33366	3.08606	3.19174	3.47191	3.38329	3.28602	3.32447	3.35365	3.49163	3.08952	3.35076	3.44893	3.30661	3.63819	3.16315	3.25525	3.27054	3.21793	3.19924	3.38186	3.21392	3.173	3.2195	3.14143	3.1104	3.4234	3.1908	3.237	3.40497	3.14854	3.30055	2.98468	3.00157	3.06531	3.11706	3.19862	3.07086	3.26618	3.38077	3.6114	3.11911	3.17332	3.32415	3.09345	2.9733	3.31837	3.01367
AC100830.4	4.68129	4.90038	3.77698	4.79255	3.9508	4.53879	4.27398	3.67793	4.95563	4.26605	4.44004	4.33572	4.38132	4.46212	4.12427	4.17952	3.98629	4.2755	4.8259	3.87044	3.74126	4.10545	4.02146	3.89167	4.04993	3.99748	3.99297	4.26224	4.00309	3.87171	3.67992	4.19321	4.00613	4.01139	4.04256	4.33275	4.21185	4.06542	3.72688	3.87158	3.95748	4.43864	4.13421	3.92184	5.87547	4.39402	3.65805	3.72564	4.21379
AC104667.3	5.33869	5.67065	5.36393	5.39557	5.20011	5.44997	5.78339	5.15998	5.17842	5.33144	5.25018	5.16652	5.10288	5.26736	5.30217	5.39255	5.40647	5.19588	5.59679	5.46282	5.52803	5.54383	5.70722	5.73753	5.47983	5.39066	5.46291	5.63489	5.78032	5.74826	5.27045	5.85483	5.56147	5.39195	5.51106	5.50862	5.51	5.73645	5.50414	5.74553	5.52335	5.58309	5.46974	5.28086	5.39154	5.81295	5.40712	5.30589	5.34409
AC106801.1	5.39803	5.71573	5.60703	5.96106	5.50643	6.11669	5.9688	5.19644	5.35024	5.38783	5.33932	5.28615	5.16732	5.06814	5.4265	5.39285	5.42108	5.45076	5.4178	5.43174	5.58787	5.26853	5.38543	5.42529	5.55031	5.39659	5.21291	5.41322	5.43427	5.40148	5.45176	5.51495	5.6915	5.47824	5.33788	5.53427	5.67751	5.61314	5.33233	5.60929	5.5812	5.4041	5.4629	5.14605	5.20187	5.69533	5.50782	5.49576	5.29753
AC108056.1	3.15705	3.25357	3.25693	3.36191	3.19093	3.26785	3.49807	3.02366	2.85712	3.20309	3.06018	3.07644	3.2471	3.19523	3.32243	3.23985	3.07327	3.14124	3.18191	3.25914	3.61953	3.3072	3.18617	3.34876	3.19029	3.25917	3.12713	3.24641	3.20768	3.26497	3.04907	3.22101	3.25765	3.16627	3.40358	3.37139	3.19633	3.17903	3.09749	3.19033	3.37053	3.31956	3.32826	2.96967	3.36162	3.22997	3.26861	3.37844	3.22502
AC112198.1	3.90936	4.03108	4.13592	3.93251	3.97929	3.97861	4.10354	3.92201	3.96157	4.02145	3.94982	4.27661	4.05049	3.94829	4.0172	4.19522	4.07815	3.69494	4.40423	3.68871	4.14717	4.24226	4.05547	4.14087	4.2641	4.14754	3.7245	3.84423	4.07504	4.16919	3.79067	4.1527	4.41494	4.05458	3.83583	4.26017	4.16978	3.90661	4.75771	4.08692	4.33246	3.96386	3.7863	3.76037	3.77204	3.92079	3.83413	3.63794	3.90467
AC114730.11	3.45852	3.3945	3.42456	3.32124	3.30418	3.57878	3.6786	3.38409	3.46063	3.41636	3.45665	3.54121	3.41439	3.4593	3.42396	3.50114	3.55314	3.48004	3.63813	3.46742	3.35726	3.40605	3.5826	3.49024	3.46403	3.74096	3.40501	3.43532	3.41949	3.44645	3.42936	3.65987	3.60261	3.35384	3.53144	3.55429	3.2961	3.68276	3.34627	3.66677	3.37436	3.8422	3.62379	3.41674	3.31782	3.45909	3.50625	3.30879	3.32295
AC114752.3	3.74776	3.41983	3.61779	3.62971	3.24683	3.40204	3.37241	2.95412	3.40124	3.27508	3.46349	3.237	3.28749	3.18489	3.26529	3.49455	3.3618	3.55195	3.26148	3.48034	3.15877	3.21259	3.29321	3.0762	3.15779	3.30234	3.1215	3.32067	3.36989	3.38726	3.23539	3.44127	3.39485	3.24667	3.23088	3.16671	3.31059	3.07855	3.18083	3.34735	3.28221	3.44744	3.35767	3.34364	3.60577	3.37904	3.16999	3.08516	3.34415
AC124997.1	2.9457	2.87176	2.91786	3.0484	2.90167	2.9231	3.0396	2.87069	2.79121	3.13277	2.9974	3.06231	3.00811	3.10672	2.85472	3.04212	2.94494	3.01719	3.09045	3.02087	2.92363	2.97128	2.8977	2.92263	2.9088	2.91126	2.80262	2.95981	3.07135	3.09594	3.16236	3.05168	2.99098	2.78858	3.02996	2.98356	2.9891	3.15309	2.87877	3.15614	3.03933	2.78431	3.10352	3.0161	2.87508	2.96056	3.18994	2.84626	2.99021
AC136289.1	3.0674	2.94587	3.00866	3.11384	2.90483	3.07101	3.21594	3.0977	3.03029	3.2123	3.02264	3.1051	3.05214	2.97932	2.81677	3.16419	2.94232	3.02652	2.92512	3.0251	3.12796	3.01528	3.14656	3.18785	3.15262	2.98498	3.19127	3.08431	3.1058	3.0291	2.76448	3.02786	3.00036	3.10395	2.97872	3.13155	3.04853	3.20376	3.22256	3.3013	2.9847	2.99781	3.02812	2.9815	3.07471	2.96297	3.1141	2.94702	2.90657
AC139100.3	3.20549	3.26435	3.4817	3.54869	3.44772	3.60422	3.6864	3.33448	3.39575	3.40636	3.43578	3.40868	3.24073	3.07096	3.14754	3.61018	3.39187	3.54711	3.24993	3.31571	3.29056	3.31098	3.56892	3.49754	3.56917	3.29412	3.46139	3.31761	3.34471	3.48938	3.20574	3.74807	3.50351	3.22093	3.33787	3.42125	3.25876	3.39128	3.22959	3.33798	3.22838	3.4007	3.35392	3.18833	3.3453	3.2264	3.10744	3.29412	3.26757
AC141928.1	5.30441	5.07891	5.48125	5.466	4.88814	4.89	5.24519	5.088005	5.21709	4.822535	4.952195	5.16484	5.148155	4.934215	5.02656	5.201845	5.238745	4.99282	5.23413	5.068895	5.10439	5.02404	5.264095	5.558115	6.0725	5.18077	4.852025	6.025995	5.036565	5.170345	5.098395	5.161435	5.23094	5.325725	5.122965	5.219915	5.627225	5.321255	5.444065	5.16268	5.26204	5.2724	5.4094	5.247495	5.22096	5.10946	5.03412	5.08825	5.09258
AC144652.1	4.7654	5.13141	4.62819	4.60748	4.25711	4.81789	4.8357	4.87806	4.67656	4.79301	4.73324	4.57329	4.83174	4.60595	4.67429	4.72216	4.56031	4.4252	5.13733	4.9334	4.86007	4.91265	4.77123	5.09753	4.80355	4.8326	4.43095	4.79273	4.76686	5.64082	5.16062	5.08504	4.92013	5.15975	5.08072	5.11807	5.28869	4.69933	4.70392	5.0852	5.66091	4.9498	5.65818	5.39212	4.51351	4.85219	4.41237	4.82697	5.19711
AC145343.2	4.24183	4.49154	4.5196	4.06515	4.32677	4.84439	4.49313	4.35633	4.34967	4.56784	4.26345	4.15946	4.40824	4.18434	4.16944	4.91339	4.44954	4.66913	4.63209	4.58323	4.50218	4.64175	4.54348	4.62053	4.82063	4.69986	4.21666	4.68273	4.1636	5.01793	4.42402	4.57063	4.85466	4.56387	4.25932	4.66858	4.63441	4.42596	4.25528	4.8377	5.5526	4.16611	4.5356	4.31676	4.55032	4.65562	4.65395	4.3947	4.41748
ACAA1	8.123855	8.774	8.35745	8.170065	8.7909	8.526675	8.50912	8.7467	8.47654	8.297495	8.50532	8.6179	8.234705	8.564115	8.910885	8.662875	8.72964	8.486385	9.36474	8.55967	8.799745	8.58755	8.220155	8.32284	8.30818	8.243295	8.177065	8.21631	8.11704	8.91814	8.3574	8.73632	8.965695	7.820555	8.089625	8.585275	8.17203	8.63254	8.1675	8.42554	7.37227	7.525695	7.84415	8.537905	7.66251	8.219735	8.79684	8.273755	7.907095
ACAA2	7.05857333333333	7.17540333333333	7.19823	7.09284	6.54771666666667	7.15363333333333	6.74672333333333	6.88311666666667	7.36452333333333	7.07332666666667	7.34947666666667	7.30753333333333	7.28022666666667	7.13304	6.63382333333333	7.11974333333333	6.86034	7.36426	7.19532666666667	6.86658333333333	7.63176	7.02334333333333	7.86558	6.39768333333333	6.84950333333333	7.14505	7.14402333333333	6.51425333333333	7.00771	7.07939666666667	6.96819333333333	6.71902	5.89915666666667	7.10756666666667	7.18068333333333	6.92242	6.68971666666667	6.40218	6.62409333333333	6.58967666666667	6.65401333333333	6.99969666666667	6.95577333333333	7.00628	7.22295333333333	7.20818333333333	7.04935	7.33097666666667	6.90422666666667
ACACA	6.476065	6.67593	6.307735	6.6901	6.58671	6.83162	6.58787	6.80127	7.01773	6.463665	6.414525	6.56826	6.43653	6.76655	6.442755	6.598905	6.660995	6.47751	6.572635	6.624885	6.523825	6.650795	6.72786	6.37467	7.11413	7.54552	6.35018	6.24799	6.49257	6.8531	6.81437	6.80666	6.645675	7.001995	6.887455	6.199785	7.135125	6.564635	6.209085	7.215955	6.239415	6.524635	6.789065	7.139345	6.960985	6.32585	6.820415	6.729225	6.58388
ACACB	5.84102166666667	5.47826	5.72523	5.92108833333333	5.64313	6.13886333333333	6.31335666666667	5.43084333333333	5.44212333333333	5.68831666666667	5.501805	5.60951833333333	6.39435833333333	5.52534166666667	5.374665	5.72645166666667	5.78135333333333	5.58581166666667	5.98257666666667	5.87291166666667	5.60084	6.06107	5.822525	5.77580333333333	5.68909333333333	5.56610666666667	5.38918166666667	5.80875833333333	5.67385666666667	5.57322666666667	5.40540333333333	5.908765	5.426935	6.04718666666667	5.60097666666667	5.43939333333333	5.52372666666667	5.52966666666667	5.74678833333333	5.701215	5.83145	6.061955	5.88889666666667	5.86176166666667	5.68454166666667	5.21610333333333	5.38040833333333	6.28075166666667	5.68563833333333
ACAD10	4.5541425	4.9409075	4.9154425	4.54091	4.6412175	4.8431025	4.794685	4.9222675	4.7740775	4.850185	4.8421275	4.841335	4.8275575	4.6475325	4.6405575	4.805225	4.7318925	5.0093725	5.00553	4.99998	5.0296525	4.93944	4.69346	4.695055	4.9412675	4.77701	5.2322375	4.9647825	4.962115	4.8486325	4.8826775	4.9701025	4.9872275	4.5736025	4.7798525	4.6710625	4.7085625	4.706265	4.902565	5.2572	4.99458	4.817215	4.9558125	4.8737075	5.1985275	4.6393775	4.88532	4.5028	4.681315
ACAD8	6.55567	6.76181	6.10807	6.60935	7.01836	6.74444	6.8959	7.30196	7.34566	6.90843	6.77229	6.76709	6.82916	7.03073	6.73825	6.93647	7.0284	7.15469	7.60487	7.54372	6.52051	6.51664	7.62159	6.05495	7.25376	7.62191	7.07519	5.90839	6.41903	7.45817	7.67151	8.03179	6.26852	6.56204	6.85007	7.82265	6.93466	6.90714	7.09292	5.69497	6.99341	6.90629	6.88036	6.45898	7.44386	6.48071	7.53729	7.11809	6.95001
ACAD9	7.3707	7.77863	7.5283	7.21953	7.84595	7.68331	7.67572	7.92358	7.88864	7.43379	7.5053	7.53687	7.93853	7.80694	7.274	7.61273	7.84912	7.19965	8.74047	7.59623	7.63084	8.0343	8.29129	8.11506	8.48906	8.02267	7.3795	7.48714	8.28598	8.21163	7.80246	8.01212	8.43497	8.13412	8.24159	8.30139	7.85305	8.13615	8.67528	7.77729	8.91297	7.96939	7.65985	8.32362	8.11764	8.12976	7.93259	7.33359	8.27843
ACADL	4.427745	3.480965	3.713175	3.955435	4.255305	4.150575	3.965585	3.34467	3.5143	3.59125	3.846055	3.51423	4.990265	3.613845	3.656295	3.856805	3.82006	3.4782	3.640775	3.98741	4.035525	3.462245	6.09008	3.48126	3.457545	3.4609	3.410015	3.607695	3.393095	3.74063	3.39419	3.621075	3.39373	3.52772	3.736175	3.509255	3.389225	3.37985	3.4477	3.308825	3.486905	3.71441	3.626725	3.51047	3.5469	3.48142	3.670155	3.52088	3.80507
ACADM	9.02163	8.33387	9.20111	9.26733	8.58681	7.44785	8.67574	8.97481	9.51365	8.87733	9.01003	8.81675	9.2091	9.24329	8.73788	8.52508	9.0961	9.16149	8.26073	9.68913	8.89526	8.9457	9.26609	9.00952	9.21733	8.94621	8.50015	9.01904	8.99291	7.93777	8.53331	8.2522	8.10588	9.39126	8.73793	9.01894	9.18808	7.74853	9.39646	9.08404	9.0765	8.13298	8.95345	8.80994	8.81923	8.73553	8.97086	8.57241	9.47092
ACADS	6.02456	6.46696	6.56833	5.97012	6.40818	6.47032	6.33288	6.10118	5.9572	6.22334	6.2852	6.5552	6.36483	5.89474	6.30298	6.40293	6.20719	6.30774	6.49489	6.25051	6.42656	6.39314	6.8935	6.21735	6.72388	6.17242	6.18769	6.38556	6.29168	6.41953	6.22371	6.67777	6.17218	6.44009	6.04919	6.43849	6.24164	6.73582	6.76314	6.82412	6.16165	5.84535	6.02019	5.99057	6.83607	6.1079	6.5575	6.19249	6.09655
ACADSB	5.714605	5.42462	5.305445	5.611885	5.1873	5.17811	5.30726	5.364525	5.69794	5.32211	5.545245	4.99035	5.66501	5.493095	5.18753	4.97019	5.3874	5.867925	5.672625	6.239915	5.239585	5.54206	4.964575	5.575685	4.435335	4.734295	4.55009	4.782325	4.51886	5.62774	5.858005	4.5507	4.70665	5.21983	4.57628	5.1721	4.910315	5.63795	8.25021	5.406355	5.371355	5.5333	4.79746	4.77139	5.047135	5.068205	5.238805	6.25054	4.955945
ACADVL	9.72725	10.52897	9.52483	9.74024	10.70944	10.43565	10.42894	10.6784	10.2101	10.15824	10.06429	10.34872	9.75428	10.33503	10.11923	10.53833	9.99463	10.09908	11.85336	9.54115	10.09385	9.48604	9.57115	9.09296	10.22748	9.7886	9.50947	9.14561	9.04979	9.64958	9.61116	9.93981	8.70208	9.78023	9.92491	9.2136	9.45573	9.05351	9.52555	9.06623	8.92744	8.91197	9.70849	9.57936	9.69787	9.96556	10.26823	10.4301	9.78627
ACAN	4.9611425	5.05081	5.31956	4.8907125	4.759505	5.26821	5.26935	4.9635675	4.80851	5.03336	4.9997775	4.9478125	4.7383975	4.9655875	4.94857	5.459935	4.846575	4.8961375	4.91414	4.8949975	5.0511275	5.19602	5.5169725	5.324725	5.04247	5.492125	5.2073425	5.5220325	5.21296	5.471535	4.9244125	5.5825025	5.2756475	5.1010075	5.17663	5.0335775	5.5406375	5.394265	5.10302	5.0118825	5.0266725	5.3018225	5.15345	5.00566	4.799225	5.1083775	5.0948125	5.27415	4.9569325
ACAP1	5.25815666666667	5.47431666666667	5.52075	5.05438333333333	5.1719	5.68787333333333	5.69184	5.80673666666667	5.45257	5.46972333333333	5.57628	5.51306666666667	5.52148	5.31988666666667	5.39671333333333	5.29949	5.39200333333333	5.59200333333333	5.6248	5.62137666666667	5.64990333333333	5.74750666666667	5.27281333333333	5.60798666666667	5.61618666666667	5.59304333333333	5.63429333333333	5.41208	5.46163333333333	5.52508333333333	5.45007333333333	5.73972	5.72195666666667	5.89519666666667	5.57530666666667	5.83506	5.97635	6.07118	5.32596333333333	6.01284666666667	5.52706666666667	5.22965	5.44870333333333	5.45027666666667	5.35603333333333	5.77811333333333	5.96388333333333	5.35781	6.32235333333333
ACAP2	5.35012333333333	5.04989666666667	5.18032	5.57323	5.39114	5.02440333333333	4.91009666666667	5.35829666666667	5.27693333333333	5.25069666666667	5.11762	5.38587	6.05268666666667	5.18338	5.36677	5.16820666666667	5.30746666666667	5.12074666666667	6.14518333333333	5.96414333333333	5.30474666666667	5.27224	6.05568	5.83817666666667	5.68865333333333	5.55645666666667	5.28	5.63842	6.31195	5.25084	6.06475666666667	5.06703666666667	5.57252666666667	6.36701	6.20022666666667	6.20251666666667	5.91093	5.12954666666667	5.78122666666667	5.35799333333333	6.24475	5.73279333333333	5.39834333333333	6.47424333333333	5.89047333333333	6.03006666666667	5.76955666666667	5.51239666666667	6.77977666666667
ACAP3	5.258405	5.67154	5.480585	5.37684	6.104015	5.908825	5.514805	5.78846	5.00987	5.424225	5.115585	5.807505	5.694135	5.42885	5.43379	5.66403	5.797315	5.055555	5.50227	5.32775	5.76121	5.61292	6.01274	5.92586	5.80769	5.67859	5.993485	5.44379	5.738885	6.33821	6.35391	6.864555	5.961865	5.608845	5.93486	5.31074	6.425715	5.641755	6.07668	5.230335	5.510155	5.417455	5.87743	6.508985	5.13562	5.660315	5.573495	5.913175	5.60201
ACAT1	5.66765666666667	5.37371	5.32077333333333	5.15182	5.34767	5.34346666666667	5.5276	5.25447333333333	5.37073333333333	5.34816333333333	5.33646333333333	5.14770333333333	5.62838333333333	5.13544333333333	5.21853666666667	4.98563333333333	5.13661333333333	5.65831666666667	5.42770666666667	5.83573333333333	4.97970333333333	5.35326	5.32193333333333	4.9538	5.36722666666667	4.92001	5.19618666666667	5.24351333333333	4.95396	5.23051333333333	4.82995333333333	5.28059666666667	5.08556666666667	5.59212	5.15400666666667	5.40479333333333	5.09515666666667	5.20401666666667	5.21903333333333	5.04943666666667	5.93238	5.26404666666667	4.89989666666667	5.19346333333333	5.45814	5.46773666666667	5.46677	5.33212	5.26044333333333
ACAT2	7.09086	7.41599	7.12508	7.17399	7.09009	6.80789	6.60822	7.01933	7.91812	7.3892	7.34223	7.08665	7.07609	7.48672	7.27825	7.2741	7.39538	7.0495	8.35997	7.29649	6.90241	7.79672	7.49415	7.53435	8.71161	6.34378	7.02814	7.12208	7.01272	7.17186	7.67535	7.12783	7.28546	8.24091	8.09752	7.1935	7.52201	7.76841	7.35304	8.52527	7.32631	6.65163	7.70875	8.05784	6.93847	8.18566	7.09163	7.25707	7.1906
ACBD3	7.45583	7.497635	7.694835	7.295555	8.314225	6.92053	7.48869	7.981855	7.8593	8.1293	8.132995	8.24901	8.003695	7.964335	8.900835	7.3588	7.830255	8.120845	7.46083	8.055525	8.76673	7.6265	8.15493	8.551525	9.138315	8.4836	8.609965	8.654575	7.95869	7.70901	8.40126	7.976195	8.14685	8.081865	7.99937	8.95268	7.939695	9.307615	9.07237	8.77046	7.7638	7.92152	7.565095	8.253625	8.033175	7.75399	9.06929	8.29926	8.13275
ACBD4	7.15641	7.5301	7.48952	7.35854	7.17525	7.47137	7.64631	7.48646	7.25219	6.89599	7.07036	7.17498	7.29121	7.16869	7.34649	7.53347	7.61348	7.49483	6.99917	7.65971	7.30877	6.83733	6.94622	6.82783	6.88254	6.56027	6.72716	7.27176	6.53937	6.62006	6.62063	7.40789	6.93345	7.44393	6.90543	6.921	6.95329	6.95386	7.14522	7.25602	7.43051	6.79314	6.86202	6.7076	7.18382	7.31933	7.27847	7.05519	6.92821
ACBD5	6.277225	6.535435	6.340015	6.204805	6.669205	6.53609	5.87295	6.6448	6.278475	6.63775	6.75945	6.84783	6.428115	6.51775	6.567145	6.575665	6.441905	6.63604	6.81943	6.47566	6.999685	6.51652	6.42581	6.265585	6.45893	6.455905	6.67584	6.79323	6.098445	6.56191	5.901455	6.65913	6.030125	6.821105	6.621215	6.57564	6.95095	6.47734	6.62321	6.22597	6.47779	6.529505	6.470185	6.56086	6.63403	6.391975	6.55548	6.259665	6.47947
ACBD6	7.80459	7.78088	7.73123	8.17449	8.12266	7.63433	7.92787	7.58487	8.1171	7.85698	7.86467	7.54889	7.99969	8.06455	7.76082	8.10126	7.67235	8.06976	9.2005	8.21695	8.05167	8.24678	7.50403	8.15224	8.02468	8.18324	7.80015	8.06682	8.03662	7.93449	8.67183	7.953	7.65433	7.85318	7.75969	7.9446	7.18846	8.34391	8.24652	8.09002	8.45999	8.0629	8.00022	8.72691	9.00272	7.66	7.62993	8.57524	7.59407
ACCS	7.96686	8.17553	7.56677	8.51806	8.72675	8.20426	8.11707	7.76183	7.9175	8.08087	7.77193	7.71067	7.79624	8.33422	7.60297	7.29899	7.3297	8.13442	7.99694	8.19463	7.1889	7.87047	6.90218	7.46733	6.71649	6.15437	6.8663	8.09696	6.60536	8.02678	7.42078	7.35621	7.783	7.30553	7.00095	7.41075	7.86254	6.27273	7.37888	6.91558	7.49229	8.01541	7.58417	7.87008	8.16366	6.66417	6.58147	7.55498	7.41863
ACD	7.64822	8.20626	7.48499	7.76585	7.66879	7.69546	7.99344	7.63332	7.69214	7.45405	7.13011	7.73633	7.38272	7.81998	7.52722	8.17632	8.09153	7.64626	7.65076	8.19585	8.19662	7.07507	7.15202	7.5355	6.12572	7.47926	7.26305	7.43048	7.24347	7.06212	7.54224	7.21207	6.61793	8.21771	7.34186	7.54835	6.91035	7.41974	7.61399	6.98903	6.92166	7.91174	7.63009	7.16721	7.11205	6.56009	6.55302	8.0961	6.89089
ACE	4.389645	4.941975	4.713375	4.85947	4.553875	5.10509	4.571415	5.187095	4.58916	4.55228	4.43674	4.52454	4.635805	4.53112	4.888925	5.31581	4.76691	4.725985	4.529335	4.779975	4.92553	5.229175	5.54145	4.737785	5.174165	5.19973	4.61092	4.99634	4.69657	5.13126	5.256525	4.86379	5.139765	4.675135	5.15062	4.98677	5.200155	5.10934	5.212905	5.045215	4.49867	4.397125	4.59846	4.88842	4.45596	4.956115	4.949695	4.93462	4.962255
ACE2	3.696085	3.551445	3.733405	3.620225	3.974865	3.663085	3.662505	3.66471	3.56025	3.66487	3.67742	3.452505	3.52802	3.791145	3.393705	3.544765	3.685015	3.83391	3.43042	3.47717	3.42366	3.528675	4.302775	3.88333	3.58577	3.74773	3.429315	3.576525	3.50204	4.04605	3.550385	3.71364	4.260355	3.573065	3.429335	4.078055	3.33074	4.411075	3.566495	4.03901	3.596165	3.423095	3.695605	3.55182	3.86295	3.526735	3.62527	3.690395	3.71272
ACER1	4.10969	4.47147	4.47671	4.05565	4.24291	4.6468	4.83718	3.89872	4.01768	4.45005	4.01386	4.15675	4.15096	4.0598	4.48653	5.00992	4.25756	4.15073	4.1583	4.0996	4.45552	4.23955	4.07524	4.15216	4.15009	4.46439	4.18369	4.14733	4.5225	4.47468	4.25044	4.549	4.68886	4.07445	4.40246	4.33411	4.29809	4.17265	4.27382	4.18205	4.08632	4.21049	4.12568	4.21166	4.30074	4.16762	4.31768	4.1712	4.27524
ACER3	5.31325	5.49421	5.37432166666667	5.513705	5.51623166666667	5.19748166666667	5.15168333333333	5.57988	5.52325166666667	5.48399833333333	5.61321166666667	5.29660833333333	5.082195	5.88708666666667	5.69097666666667	4.90494333333333	5.11945833333333	5.28158	5.878445	5.39692166666667	5.24766833333333	5.56056666666667	5.115165	5.49039666666667	5.556075	5.758705	5.591025	5.79081166666667	5.55455833333333	5.40247833333333	5.28730833333333	5.69339166666667	5.88505333333333	6.39116333333333	5.33335166666667	5.59315333333333	5.86369333333333	6.19813166666667	5.15367166666667	5.772645	6.49684	5.52869333333333	5.541725	5.62590833333333	5.69316333333333	6.376885	6.14247666666667	6.00944833333333	5.83782333333333
ACHE	4.05113333333333	4.27814333333333	4.53904666666667	4.03281	4.29548333333333	4.60151333333333	4.52213666666667	4.25127666666667	4.23407	4.29306333333333	4.20834	4.37030666666667	4.13029	4.05900333333333	4.06287333333333	4.44875666666667	4.41597666666667	4.31038333333333	4.29160666666667	4.39339333333333	4.40757666666667	4.24527333333333	4.37898666666667	4.50413333333333	4.46987333333333	4.52090333333333	4.27485333333333	4.47198	4.54821333333333	4.50318	4.31886333333333	4.71014	4.68708666666667	4.29472	4.27039	4.33598333333333	4.35724666666667	4.45041333333333	4.29128	4.63998666666667	4.2825	4.24695333333333	4.32394666666667	4.0452	4.15793333333333	4.28056333333333	4.48943	4.24065666666667	4.11922666666667
ACIN1	7.30312	7.81627	7.66951	7.21173	7.63179	7.70417	7.5967	8.15161	7.90875	7.77833	7.58105	7.95467	7.72741	7.52535	7.72956	8.03879	8.18089	7.4693	8.00139	7.23638	7.6637	7.92793	8.12715	7.86381	7.99728	7.20994	8.16132	7.2551	7.50404	7.40302	8.11805	7.87081	7.44597	7.32984	7.6267	7.15785	8.2027	7.05029	8.27639	7.23756	7.22084	7.51346	7.65049	7.20496	7.32609	7.38197	7.96817	7.85794	7.65666
ACKR1	6.40444	5.61157	6.49886	5.76451	7.44955	5.96582	6.7418	4.98265	4.46507	5.11028	6.46643	5.84259	5.30261	5.89489	6.3212	7.47546	6.4335	6.50118	5.62026	5.67313	5.89711	6.48753	5.23369	4.49692	4.72786	5.38576	4.35578	5.4591	4.79022	4.6475	5.16553	6.85871	4.72943	7.63233	6.748	4.61775	5.44481	6.11902	5.21501	5.04154	4.5065	4.67772	5.18085	5.4555	4.74526	5.07258	5.68052	7.41704	5.3365
ACKR2	4.26169666666667	4.24212666666667	4.44798333333333	4.28150666666667	4.24567666666667	4.58671666666667	4.41152666666667	4.22527333333333	4.12932333333333	4.41425666666667	4.23286333333333	4.21802666666667	4.44564	4.27305	4.15197333333333	4.66304666666667	4.16694333333333	4.37320333333333	4.20103	4.34036666666667	4.32935666666667	4.25193	4.91882	4.47064666666667	4.43829666666667	5.11570333333333	4.02950666666667	4.20391333333333	4.27006333333333	4.60051333333333	4.30098	4.44785	4.65215	4.30764666666667	4.28407	4.24930333333333	4.18222	5.055	4.16628	4.36046666666667	4.23312666666667	4.35324	4.59725333333333	4.49862666666667	4.29883666666667	4.31389666666667	4.95721666666667	4.21055333333333	4.25866666666667
ACKR3	5.07424	5.25717	5.228095	5.604605	4.795165	4.79016	4.471105	5.33792	5.045465	5.498495	5.168395	5.14407	5.01904	5.31149	4.950805	5.580975	5.50284	4.633225	5.65813	4.815745	5.085585	5.537825	5.96189	6.03969	5.982325	6.688705	6.37128	5.926595	6.805035	5.80142	5.248215	5.937545	5.30467	5.699	6.912875	5.565415	6.46641	5.68484	5.680645	5.782065	5.33443	6.52997	6.071555	5.64997	5.18774	6.0564	6.26954	5.80641	5.257065
ACKR4	3.25037	3.87007	3.43151	3.68267	3.69901	3.74097	3.82755	3.26005	3.77599	3.40509	3.50625	3.79149	3.23172	3.32189	3.40699	3.03728	3.40948	3.45671	3.18581	3.56409	3.21773	3.64934	3.32617	6.55921	3.32704	4.85258	3.9567	4.61712	4.24547	4.06318	3.27988	4.04111	3.28364	3.46762	4.17367	3.10559	7.1751	6.31607	6.00107	3.31897	3.10754	3.25937	3.26583	3.21372	3.04797	3.57768	3.25238	3.72181	3.20865
ACLY	7.66578666666667	8.74456	7.51933333333333	7.47926	8.19509666666667	8.16791666666667	8.33633666666667	8.38014666666667	7.99699	8.69672	8.35694666666667	8.42912666666667	7.62190666666667	7.71113333333333	8.09123666666667	7.91357666666667	8.28063666666667	8.49251666666667	7.75464666666667	8.63262333333333	8.60752333333333	7.63598	8.81604333333333	7.87651666666667	8.51460333333333	8.51391	8.7385	8.86974666666667	8.03957333333334	8.45724666666667	7.82155666666667	8.16106666666666	7.83246666666667	8.43765333333333	8.41265333333333	8.07971333333333	9.00956	7.97027333333333	7.5833	8.51621333333333	7.11377333333333	7.32698	7.71096666666667	7.87929	7.57796333333333	8.23365333333333	7.87216	8.25856	7.81755333333333
ACMSD	3.04648	2.93576	3.09261	3.16981	3.02147	3.29678	3.18942	3.17549	3.01988	2.87297	3.43065	3.06231	3.02468	3.04581	3.07125	2.94337	2.96129	3.08963	3.19816	3.10333	2.95059	3.1556	6.16196	3.13927	2.98218	2.96252	3.00691	3.23198	3.20315	3.09583	3.01373	3.05154	2.95213	2.9328	3.04121	2.99427	2.93725	2.95662	3.05933	3.24446	3.2338	3.21503	3.12044	3.0149	3.09734	2.9758	3.21294	3.21028	2.98822
ACN9	5.19333	6.93094	6.41687	6.55807	5.9624	5.5968	5.93368	6.57871	6.40204	6.17562	6.42326	6.19492	5.88984	6.62943	6.46218	6.0714	6.52932	6.18741	6.57882	6.96144	6.55333	7.007	7.10498	6.76202	6.61249	6.85818	6.27419	6.88339	6.50398	7.39011	6.43474	6.54212	6.48055	7.029	6.57906	6.49379	6.61278	5.99809	6.99918	7.55409	7.11195	6.32836	5.36712	6.61885	7.26888	6.44621	7.08806	6.5121	6.36192
ACO1	5.428735	5.091035	5.138275	5.237835	5.986145	5.586845	5.46024	5.040495	5.20394	5.17593	5.757	5.14068	5.578965	5.40309	5.41565	5.48124	5.00588	5.30119	5.409305	5.60112	5.54814	5.483675	5.98751	5.3991	5.671655	5.98744	5.478655	6.542555	5.39959	5.82611	5.564245	5.579025	4.757485	5.42759	5.65025	5.584215	5.849755	5.564515	5.40574	5.83534	5.596825	5.04257	5.539875	5.467745	5.13932	5.68379	5.831985	6.256155	6.03532
ACO2	7.18438	7.233575	7.22186	6.812005	7.389115	7.2223	7.240045	7.13787	7.412845	6.97138	7.09568	7.40523	6.87924	7.12808	7.12737	7.190475	7.12363	7.360855	7.23775	7.747865	7.360375	7.178575	7.018015	7.187355	7.141675	7.229015	6.593675	7.46883	6.71168	7.315455	7.149215	7.75529	7.382525	7.138645	6.9278	7.278675	6.849185	7.45083	6.543245	7.682245	7.195255	6.72789	7.14039	7.178935	6.681935	6.99215	7.13372	6.859755	7.4657
ACOT11	5.869635	5.763265	6.2105825	5.816145	5.6723625	5.962595	5.7914925	5.6503575	5.6399825	5.787855	5.8983625	5.7211175	5.3139725	5.592355	5.92459	6.1902825	6.168005	6.125385	5.8098675	5.91239	5.8303175	5.0062925	5.269045	5.2247875	5.534705	5.2970825	5.03457	5.2169475	5.43845	5.4950325	5.123175	5.57327	5.96267	5.370325	5.833245	5.59244	5.2618175	5.4656275	5.6535375	5.3813275	5.5667225	5.582895	5.4429825	5.4782525	5.4877175	5.39661	5.56488	5.50563	4.9823425
ACOT12	2.75154	2.76608	2.83006	2.80965	2.82787	3.00535	2.89432	2.94995	2.79658	2.99232	2.75889	2.73723	2.89115	2.88875	2.8833	2.90164	2.70948	3.00153	2.78448	2.89363	2.76111	2.91588	2.8593	3.06654	2.91445	2.85779	2.79807	2.83851	2.71206	3.00532	2.89455	2.89	2.91172	2.89178	2.76997	2.78637	2.82658	3.03486	2.73786	2.78771	2.66423	2.85027	2.81515	2.75436	2.8255	2.71166	3.08766	3.09844	2.80838
ACOT13	7.11863	7.86065	7.324	7.49964	7.63433	7.38841	7.60862	7.50258	7.17211	7.23432	7.50144	7.42054	6.81608	7.37163	7.49973	7.66381	7.56817	7.58351	7.9617	7.29957	7.6029	7.54752	7.61242	7.85747	8.51761	7.46651	8.94655	8.54629	7.3158	7.26822	8.12077	7.25452	7.21752	7.96176	7.50551	8.7737	8.15584	8.15723	7.183	6.73121	8.9468	7.04872	7.53676	7.71846	7.23905	7.5942	7.60868	7.56907	7.80845
ACOT4	4.92031	5.16289	5.17043	5.28074	5.87536	4.9229	5.20701	4.34246	4.65062	4.83899	5.45926	5.17868	5.02334	5.34111	5.32221	5.61011	5.15449	4.99865	5.27861	4.59367	5.87344	5.38819	6.85821	4.60798	6.77332	5.26584	6.25459	6.34576	4.95506	5.54876	5.07316	5.28189	5.3006	6.32644	5.1057	5.29345	5.40759	5.70301	7.06036	6.00362	5.04008	5.04661	5.26051	5.94375	6.99593	5.1652	6.62885	5.05713	5.7781
ACOT6	3.59927	3.43841	3.68431	3.43738	3.50695	3.6774	3.41108	3.18834	3.28172	3.3595	3.4661	3.57006	3.37015	3.45677	3.4092	3.48682	3.63647	3.40386	3.52326	3.61957	3.41612	3.11508	3.3682	3.50192	3.47088	3.57765	3.24294	3.49877	3.30015	3.5483	3.33363	3.59639	3.86209	3.53656	3.64304	3.38337	3.38356	3.64131	3.46513	3.71883	3.44315	3.21863	3.35151	3.41953	3.24321	3.3439	3.4559	3.28193	3.25218
ACOT7	5.92355	6.76265	6.34167	5.83788	6.637365	6.93061	6.314255	6.67459	6.980765	6.442	6.595295	6.938	6.1964	6.60317	6.42423	6.5968	6.37193	6.617165	7.632955	6.79079	6.858685	7.48947	7.47841	6.722155	7.463765	7.49025	7.741955	7.92116	7.037305	7.26554	7.745005	7.108135	6.265755	7.49543	6.58541	6.27753	6.82512	6.79919	6.36228	6.75117	7.17933	5.884695	6.85149	7.340495	6.003285	6.518925	6.40282	6.81802	7.18806
ACOT8	5.533225	6.071075	5.51675	5.13229	5.84445	5.86381	5.876565	5.456385	5.59515	5.654475	5.65423	5.873015	5.29661	5.351495	5.86571	5.811295	5.63997	5.628375	6.2519	5.543135	5.88218	5.74827	5.923175	5.438275	6.151625	5.84662	5.74757	6.18878	5.98267	6.26533	6.133555	5.613805	5.849835	5.98562	5.740175	5.809405	5.826495	6.369015	5.803445	6.08509	6.031385	5.56467	6.482415	6.550215	6.42389	5.86738	6.563205	5.517935	5.63062
ACOT9	8.12947	8.34653	7.75256	7.88515	8.84673	8.5685	8.71338	8.57674	7.55355	8.12011	8.47376	8.35492	8.00636	8.36511	8.06043	8.3056	8.09766	7.88909	8.1788	8.07081	8.3935	6.93635	8.75492	8.42486	7.93027	8.26552	8.83972	8.29189	8.43511	8.6147	7.54043	8.59365	7.5911	9.5799	8.10416	8.22336	8.45605	8.99152	8.12512	8.05284	8.85345	7.66129	7.79263	8.41303	7.60649	8.10867	8.21018	8.37126	8.21186
ACOX1	5.733052	5.62697	5.75896	5.68466	5.800596	5.826266	5.57316	5.595808	5.810092	5.660832	5.863078	5.638866	5.54591	5.649682	6.029698	5.725244	5.763112	5.804762	5.293238	5.707568	6.011352	5.99737	5.852138	5.953086	5.975074	6.84104	6.219848	6.697452	5.698776	6.00168	5.824994	5.95783	5.912464	5.652368	5.668256	5.870916	6.020326	5.896158	5.884434	6.038466	6.112262	6.05817	5.791134	5.39426	5.51887	5.759596	5.697614	5.624546	5.911236
ACOX2	7.42177	5.97792	7.14023	8.07278	6.38151	7.03105	7.84869	6.68092	7.13278	6.71664	6.48176	6.63144	8.00238	6.80014	6.61248	6.35259	7.43338	7.75538	5.45791	10.15645	6.70251	6.35655	5.94395	7.68967	7.27831	6.75458	6.23494	5.33711	7.27161	7.7559	6.68181	6.81797	7.46712	7.062	6.34975	6.69235	6.37344	7.14691	6.16825	6.26332	7.27744	6.34481	6.14353	7.65475	7.66934	5.90225	5.28163	7.92972	6.50204
ACOX3	5.52945	6.246605	5.24762	5.709095	6.28829	6.03909	5.819585	6.228675	5.74159	6.10036	6.01598	5.932045	5.492715	6.25282	5.96574	6.16119	6.052285	5.84548	6.75561	5.587355	6.028795	5.65293	6.019925	5.75445	6.03182	5.88842	5.51346	5.75167	5.54422	6.788835	6.27936	6.07633	5.97402	5.76799	5.88037	5.5512	6.03551	6.21046	5.768805	5.1378	5.54608	6.014485	6.46142	5.57848	5.42023	6.014465	5.18862	6.957545	5.33817
ACOXL	3.958765	3.982955	4.143355	3.95783	3.9441	4.07138	3.74455	3.72863	3.91705	4.11935	3.77437	3.792675	3.763035	4.0575	3.70411	3.878065	3.984335	3.89411	3.685395	3.763	3.842985	4.090885	3.83242	3.787275	3.76738	3.921245	4.08927	4.09006	3.804995	3.935065	3.81374	3.895625	4.127365	3.921555	3.961455	4.031505	3.757115	4.044735	3.791725	3.9568	3.859285	3.69686	3.964875	3.74971	4.15312	4.12605	3.902065	3.723735	3.949715
ACP1	7.4946225	7.944405	7.514595	7.3687625	7.4276675	7.3555575	7.8405925	7.5908925	7.722385	7.808575	7.78587	7.5161825	7.806145	7.558025	7.462995	7.6949075	7.5671525	7.8455525	8.2195475	7.773485	7.7485425	7.7336	7.9013875	7.32859	8.2105825	8.4193325	7.657615	7.86005	8.0724425	7.7265425	7.789505	7.60818	8.2524375	7.5869225	8.00696	8.1339425	7.3631725	8.3584525	7.65366	7.7422775	7.14858	8.1743575	8.1690025	7.948335	8.482255	7.8601575	7.7377325	7.44413	8.028895
ACP2	7.02101	7.80652	6.86374	7.19365	7.65091	7.8154	7.86858	8.24061	6.96405	6.84199	6.76053	7.80889	7.29145	6.98026	7.23132	8.14605	7.61343	6.80226	8.14137	8.04115	8.09592	7.9964	8.37346	8.05011	8.90523	8.23337	7.61849	8.24691	7.67295	8.26498	7.5664	8.24778	7.36475	8.27485	8.30819	8.81526	8.84207	8.77264	7.53798	7.95699	7.0786	7.32518	8.19847	7.94688	8.36643	7.82685	7.74054	6.60224	8.25479
ACP5	6.72018	6.29944	6.44707	6.91284	7.09364	7.39754	7.01735	7.82657	6.26011	6.0119	6.00883	6.73841	5.8573	7.15545	6.24682	7.47864	6.74347	5.77389	7.0869	6.83716	7.12457	7.73384	7.35407	7.69673	6.69114	7.6065	6.74349	7.43712	6.97554	6.96957	7.27516	8.54694	6.82989	8.06846	8.12595	8.45499	7.88322	8.28694	7.90105	7.24875	6.63084	6.90557	7.73154	7.5517	8.93588	7.91936	7.14101	7.56225	9.88889
ACP6	7.66021	7.84163	7.453775	8.350505	7.396465	7.759165	7.17644	7.880605	8.44773	7.442235	8.119975	7.477315	6.89488	7.60268	7.86112	8.49352	8.624445	7.81542	7.78415	7.68736	7.247225	8.0213	7.78511	8.714745	7.810925	7.62603	6.422855	7.13306	5.697435	6.75294	7.706995	7.255705	7.57981	6.93368	5.88866	6.97145	7.61078	7.15947	6.616375	7.013055	7.93833	6.79104	6.69391	6.875215	7.2155	6.612675	7.15285	7.29354	6.41209
ACPP	3.75790666666667	3.78208333333333	3.87232333333333	4.02660333333333	3.96021	4.24467666666667	4.02648	4.06094666666667	3.77976	3.72289666666667	3.82431333333333	3.90825	3.82652666666667	3.80022333333333	3.86251	4.00003333333333	3.87049666666667	3.74534	4.81545	3.79549666666667	3.88879666666667	3.81784	4.26533	4.22385666666667	3.67278666666667	4.47706666666667	3.58595	3.63833333333333	3.51397333333333	4.42880333333333	4.75657333333333	4.46176333333333	4.57981	3.78143	4.10150333333333	4.31324666666667	4.0844	4.27586666666667	4.34379	3.99521	5.9948	3.79039	4.65447333333333	6.29418333333333	3.73653666666667	3.70277	4.21822666666667	3.85737666666667	4.97412333333333
ACPT	5.8185	6.33408	6.73861	6.26395	6.02057	6.19109	6.6093	6.11544	6.03067	6.1034	6.20541	6.34894	6.10758	6.33995	6.05069	6.28938	6.13869	6.02735	6.2545	6.365	6.07571	6.0231	6.09957	6.27915	6.35149	6.28562	6.02538	6.16444	6.50344	6.31059	6.11685	6.51453	6.59785	6.09652	6.07975	6.20201	6.11608	6.26739	6.10312	5.96818	5.92682	6.49809	6.06807	5.67568	6.2069	6.12998	6.09979	6.15258	5.90707
ACR	4.41828	4.59389	4.4545	4.36511	4.23635	4.79467	4.59737	4.06401	4.12393	4.41135	4.14459	4.2958	4.52588	4.22177	4.19414	4.4106	4.3088	4.44466	4.34022	4.34188	4.38423	4.21961	4.44829	4.13439	4.35716	4.30583	4.233	4.41795	4.3719	4.42706	4.16421	4.39121	4.59691	4.37483	4.07784	4.69906	4.19501	4.88067	4.12284	4.60495	4.583	4.43021	4.72211	4.6363	4.32847	4.45964	4.54004	4.2632	4.34661
ACRBP	4.41000333333333	4.70222	4.74186	4.73844666666667	4.52681	4.86357	4.66956333333333	4.87727666666667	4.67529333333333	4.78907666666667	4.69454333333333	4.65122666666667	4.66792	4.66264333333333	4.49585	5.0077	4.67007	5.08321	4.57486333333333	4.73410333333333	4.85812	4.80529666666667	4.61496	4.63634666666667	5.03232666666667	4.71561333333333	4.52334	4.68274666666667	4.38454333333333	5.03643333333333	4.58200333333333	5.01859666666667	5.11597333333333	5.06988666666667	5.50824	4.8649	4.81264666666667	4.36715333333333	5.49468666666667	4.82580333333333	4.61426	5.18720666666667	4.77855333333333	4.81257333333333	5.11002	4.86336	4.47080666666667	4.90111666666667	4.48843
ACRC	6.01143	6.01426	5.46345	5.9902	5.86399	5.85781	5.26851	5.99564	5.8291	5.21089	5.69518	5.15795	5.61947	6.92132	5.6984	7.13092	5.87578	5.24517	5.69113	5.24517	5.32197	5.52665	5.21997	4.4008	8.74113	4.90238	4.77286	5.28676	5.04065	4.78417	6.40578	5.55045	4.9674	4.66194	4.99648	5.14106	5.25517	4.48279	4.37397	4.8343	5.50283	4.59798	4.94612	5.11138	4.62001	4.7061	4.54798	4.82793	5.34666
ACRV1	3.87455833333333	4.03314666666667	4.07906	4.00210333333333	3.830365	4.04033666666667	4.14644333333333	3.7117	3.80019833333333	4.02845333333333	3.81589333333333	3.93274	3.83864	3.84895666666667	3.91475333333333	4.01569666666667	3.78629666666667	3.98121333333333	4.08013166666667	3.89984833333333	3.94842	3.87853166666667	3.92841666666667	3.922345	3.98740333333333	3.97676333333333	3.82241	3.87460333333333	3.91131	3.94601	3.95605666666667	4.08503833333333	3.9433	3.93542666666667	3.96677	3.94160333333333	3.92323166666667	3.94344333333333	3.97148	3.92556666666667	3.97902833333333	4.09527666666667	3.94786	3.66791333333333	3.947175	3.93096333333333	3.95333666666667	3.94299166666667	3.74076
ACSBG1	3.691145	3.760375	3.784875	3.479695	3.89069	4.04759	3.91384	3.786845	3.88243	3.776835	3.80324	3.99369	3.59155	3.64661	3.39458	3.533095	3.685145	3.856815	3.699145	3.875955	3.69997	3.579365	3.662385	3.95065	3.788265	3.77137	3.84609	3.50579	3.588095	3.828455	3.680535	3.597755	3.670175	3.75854	3.57569	3.68256	3.539875	3.958855	3.63697	3.883935	3.49839	3.648015	3.420555	3.52686	3.605835	3.403655	3.51818	3.540655	3.483085
ACSBG2	4.3845	4.06135	4.31243	4.20955	4.17625	4.51622	4.15448	4.03837	3.85871	3.88436	3.83786	3.89088	3.95882	4.15722	4.19414	3.63026	3.95692	4.15486	3.98859	4.10581	4.10037	4.47573	4.07715	4.04115	4.05526	4.04814	3.89336	3.87546	4.00405	4.14443	3.95932	4.06747	3.96329	4.14744	3.79605	4.28779	3.86043	3.78605	3.91233	3.90898	4.11696	4.09063	3.85012	3.79392	4.10581	4.23205	4.39677	4.2253	4.02159
ACSF2	7.62784	7.61012	7.65525	7.39879	8.0054	7.58289	8.11324	7.9005	7.92641	7.31013	7.43452	7.49152	7.51816	8.11452	7.65915	8.86384	7.56154	7.10717	7.586	9.26215	7.80882	6.94746	7.70581	7.71275	8.23144	9.29647	7.1128	8.20053	7.29333	8.09061	8.00072	7.18099	7.98581	7.2844	8.60946	6.39026	6.79922	7.014	8.10834	8.18221	8.21225	7.09273	7.30344	7.36743	6.69239	7.56895	7.14284	8.49216	7.86147
ACSF3	5.01088	5.05267666666667	4.94212	4.87892666666667	4.85667666666667	5.05216666666667	5.10409666666667	4.63589	4.81244	4.8169	4.85065333333333	4.94709333333333	4.82615	4.92786666666667	4.79826333333333	5.53027666666667	4.86727333333333	4.81185666666667	4.86517333333333	4.95686666666667	4.93727333333333	4.95995666666667	5.09715	4.96195	4.84104333333333	4.83489333333333	4.89388	4.83764666666667	4.69686666666667	5.04092	4.72301333333333	4.97904	5.07357	4.65761	4.80311333333333	4.83433666666667	5.04470333333333	4.79470333333333	4.89475	5.17004666666667	4.74263666666667	5.08995	4.67707666666667	4.67853	4.90633666666667	4.68386333333333	4.72732	4.91837666666667	4.68763
ACSL1	7.259245	6.945995	6.97033	6.840405	7.474115	6.324335	7.057845	6.905035	5.827755	6.4594	7.78886	6.654325	6.70374	7.623475	6.90098	7.471785	7.379565	6.850535	6.86804	6.400635	7.044435	7.84231	6.356065	7.51644	6.93348	7.270405	7.62481	7.382235	7.344345	7.57566	5.813885	7.948925	6.85778	8.20783	7.867475	7.741085	8.11428	8.682945	7.54455	7.214355	7.17646	7.36127	7.83411	7.849035	7.53809	8.307585	8.004985	8.73014	8.481165
ACSL3	7.80476333333333	8.23203666666667	7.40041333333333	7.95706	8.54735	8.35488666666667	7.84457666666667	8.66957	8.18713666666667	8.00343666666667	8.17889333333333	7.75241333333333	7.53466333333333	8.04708	8.47184333333333	8.36095333333333	8.29322666666667	7.73130333333333	8.60978333333333	8.06598666666667	7.70488666666667	8.45782333333333	8.49739333333333	8.48042	7.49014	8.06666333333333	7.51662	8.48026666666667	7.76305	8.27933	8.36566333333333	8.08580333333333	8.36885333333333	8.54732333333333	8.53370333333333	7.74542	7.88734333333333	8.45442666666667	8.26081666666667	8.68077	8.54488333333333	7.91037333333333	7.74394333333333	8.03086666666667	7.59487666666667	7.4844	8.1627	8.38659333333333	8.29206666666667
ACSL4	6.43249333333333	4.67856333333333	5.82235	5.34516333333333	5.74758333333333	5.91755666666667	5.31872333333333	5.77068	5.44273333333333	6.06378666666667	6.17224333333333	5.54333333333333	6.43956666666667	5.70659666666667	6.12340333333333	5.75661	6.48499333333333	6.16471	5.90685666666667	5.43615	4.61797333333333	5.37031333333333	5.54082	6.02503333333333	4.93313	5.37587666666667	6.13418666666667	5.29686	6.58153	4.90078666666667	4.59351	5.22403	5.97913	5.95850666666667	5.68294666666667	5.14310333333333	5.71385333333333	6.78481666666667	5.19645	6.04116333333333	6.24961666666667	4.96165666666667	5.28879	5.89779333333333	6.71882666666667	7.1848	8.02255333333333	7.08473	5.77281333333333
ACSL5	8.2171	7.725645	7.66627	7.942195	7.796755	7.215935	7.815595	7.69512	8.221455	7.4017	7.67835	6.18896	7.81929	8.211475	7.75319	7.552215	7.4167	8.310245	7.053705	7.16976	7.329645	7.78727	6.58048	7.603045	6.019865	5.6859	5.21001	7.12679	7.274055	6.237815	5.56087	7.154095	8.038345	7.362555	7.18635	8.508715	6.57534	8.23111	5.752275	7.389935	7.113105	5.1178	6.549175	6.79831	8.10489	7.215655	8.80865	8.131275	7.681605
ACSL6	3.219494	3.276228	3.332894	3.262692	3.209288	3.301628	3.388268	3.11831	3.192944	3.151606	3.119248	3.227496	3.150684	3.233358	3.215592	3.202132	3.213294	3.213652	3.167634	3.500394	3.217792	3.399962	3.247274	3.280468	3.297742	3.469508	3.111854	3.272838	3.298978	3.264188	3.178808	3.333954	3.318864	3.320706	3.342532	3.336576	3.24848	3.185274	3.149388	3.31647	3.261848	3.242472	3.403618	3.18143	3.263856	3.32627	3.385678	3.222284	3.324262
ACSM1	4.191	3.864725	4.021535	4.087395	3.95962	4.308695	4.353505	3.852265	3.874135	3.782085	3.698075	4.003015	3.898675	4.04099	3.9657	3.9865	3.953905	4.07487	3.902105	3.82396	4.016325	3.93324	3.843875	3.92718	4.02384	3.872095	3.92012	3.704175	3.896795	3.95613	3.86873	4.227005	3.89125	3.74511	3.856935	3.980665	3.809375	3.98342	3.68877	3.88428	4.03803	3.9299	4.135675	3.767175	3.908095	3.918965	3.894115	4.191205	3.89016
ACSM2A	2.928375	2.99245	3.0841	3.082595	3.04665	3.04301	3.116875	2.999615	3.023865	2.990545	2.961885	3.03326	2.99226	2.970005	3.085715	3.182735	3.02529	3.03025	2.9929	3.167065	3.0789	3.146885	3.019965	2.980745	3.11618	3.0227	3.12019	3.012355	3.05882	3.132455	3.02884	3.14329	3.099785	3.027175	3.074945	2.99889	3.139185	2.94044	2.890395	2.971245	3.128125	3.09465	3.03938	2.992225	3.052775	3.113275	3.06584	3.03787	2.9393
ACSM2B	3.25733	3.24559	3.3633	3.27476	3.23164	3.21118	2.90282	3.06778	3.21411	3.069	3.05207	2.8612	3.09651	3.49713	3.25574	3.3013	3.17486	3.2373	3.18684	3.29879	3.02149	3.05186	3.00074	3.15637	3.18551	3.16323	3.03477	3.11655	3.1923	3.26238	2.95018	3.32392	3.48143	3.11969	3.17595	3.11685	3.08408	2.93055	2.94374	3.14899	3.58619	3.1041	3.31595	2.9712	3.02575	3.32077	3.06562	3.16693	3.24447
ACSM3	6.34049	6.622135	5.867945	7.37179	6.12498	5.187245	5.73471	5.864035	7.431825	6.572	5.747875	6.051085	7.20613	6.33871	5.680425	6.205185	6.316035	7.457315	5.8891	7.12717	6.206475	5.168995	7.797445	6.61756	5.749605	5.179465	5.811415	5.330005	6.993	4.994305	5.65731	5.78444	6.0453	5.376235	4.70359	5.757085	4.289805	5.261875	6.37894	5.949655	7.79261	6.412265	6.35995	5.878285	5.524945	6.148745	5.34098	6.227415	6.8711
ACSM5	3.94093666666667	3.89247	3.88881	3.99146666666667	3.91805	4.17360666666667	4.27335333333333	3.72365666666667	3.78109666666667	3.89998333333333	3.72058666666667	3.94003	4.12662666666667	3.71404333333333	3.75863666666667	3.66663	3.75877	3.76173	3.91433666666667	4.01094333333333	3.89586	4.20338333333333	3.90718666666667	4.1556	4.09141	3.90942	3.86900333333333	3.80119333333333	3.86553	3.98782	3.88241666666667	4.10020333333333	4.05103666666667	3.92107666666667	3.93224	4.05322666666667	4.04891666666667	4.04666	3.76513666666667	3.95314666666667	4.33894666666667	3.99352	3.92250666666667	3.98778333333333	3.8739	4.07721333333333	3.69595	4.19015	4.18313666666667
ACSS1	5.327876	5.373708	5.592228	5.188018	5.156806	5.388052	5.490868	5.235258	5.31799	5.116876	5.2343	5.152134	5.265912	5.351866	5.086476	5.511424	5.124358	5.34251	5.233614	5.01153	5.228034	5.09731	5.518934	5.229044	5.219686	5.095564	4.975828	5.14032	5.231536	5.220554	5.463788	5.178714	5.672604	5.066314	5.164978	5.235992	5.182634	5.22778	5.493412	5.262194	5.14997	5.021598	5.485892	5.059202	4.907014	5.386028	5.47401	5.258248	5.310186
ACSS2	7.76761	7.86362	7.66416	7.44099	7.65045	7.69765	7.46946	7.6198	8.05518	7.557	7.42499	7.97228	7.32682	7.76728	7.48474	8.70387	7.59996	7.57478	7.56537	7.66669	7.58394	7.82658	7.31822	7.29093	7.83934	7.78038	7.60701	7.05946	6.87104	7.56225	8.27538	7.34181	7.73626	7.32432	7.61813	7.97689	7.31872	7.24698	7.68595	7.0894	8.1159	6.77034	7.36081	7.33857	7.3557	7.31149	7.63592	8.23478	6.87827
ACSS3	8.14869	6.6957	7.743275	7.509955	6.86869	6.982485	7.46649	6.896675	7.702365	7.184005	7.11667	7.14744	8.20768	7.23029	6.609215	6.992955	7.799445	7.212015	5.357405	7.928245	6.81513	7.82551	4.72823	6.085115	5.294125	6.905765	5.845305	6.25339	6.18849	6.4067	5.855995	5.863685	5.580885	6.669195	6.55952	6.41922	4.838875	5.415055	6.750645	5.47411	8.349415	5.792625	5.351215	7.33902	5.025465	7.02342	4.190245	6.228475	7.410195
ACTA1	3.3704	3.52722	3.52041	3.31621	3.25949	3.60052	3.62839	3.40337	3.27375	3.45096	3.79958	3.44375	3.53751	3.22579	3.20713	3.33485	3.39728	3.6131	3.48084	3.7612	3.57574	3.50409	4.01917	3.59764	3.87308	3.60336	3.56863	3.73015	3.67779	3.77593	3.39711	3.63632	3.64387	3.54661	3.76689	3.72145	3.46554	4.07477	3.52098	3.8914	3.77931	3.14831	3.43684	3.37894	3.38087	3.74395	3.51795	3.58623	3.76423
ACTA2	6.912495	6.950975	6.6447	7.35518	7.657405	7.54216	8.464755	7.34966	6.54622	7.339155	7.211155	7.378025	6.99704	7.288335	7.363935	7.420075	7.235505	7.54672	6.3504	7.638095	7.34404	7.519505	7.10936	7.49372	6.63131	7.054335	7.94498	7.228575	8.20939	7.97544	5.829295	7.88381	6.78937	7.48953	8.043025	6.96612	7.062965	6.817145	7.23065	7.20245	6.044305	8.08937	7.250765	7.87443	6.38976	8.14093	6.64773	8.38812	7.45543
ACTA2-AS1	3.75434	3.97993	4.05765	4.23254	3.95463	4.57231	4.78892	3.94445	3.91862	4.42468	4.23923	4.01189	4.02426	3.92405	3.85183	4.11818	3.9306	4.25942	4.11716	4.18606	4.13289	4.24171	4.07655	4.23064	4.17452	3.89924	4.24976	4.06072	4.54785	4.39911	4.22325	4.51019	4.16807	4.24785	4.52621	4.23249	4.11897	4.43171	4.25685	4.3467	3.95967	4.45001	4.29322	4.12233	4.23327	4.81505	3.81602	4.90377	4.13683
ACTB	12.6382983333333	12.9301566666667	12.7324983333333	12.192335	12.9035016666667	12.77771	13.2115566666667	13.013015	12.6707416666667	12.8892566666667	12.5652066666667	13.1111983333333	12.8165566666667	12.4116116666667	12.8750316666667	12.7820833333333	12.8648483333333	12.5522833333333	13.162595	12.7544733333333	13.058195	12.8834783333333	13.1720866666667	13.0541233333333	13.101965	13.3185683333333	13.3411133333333	13.0084233333333	13.2929483333333	13.5657183333333	13.1920833333333	13.4839516666667	12.9608283333333	13.5519166666667	13.4820616666667	13.1763316666667	13.563485	13.1985683333333	13.112775	12.6539883333333	12.5043416666667	12.7392666666667	13.1396233333333	13.6749566666667	12.6816183333333	13.4349933333333	12.8625383333333	13.330065	13.1109433333333
ACTC1	5.29704	5.60442	5.40759	5.58823	5.39553	5.87914	6.00362	5.41757	5.29755	5.62576	5.32194	5.54242	5.32806	5.35602	5.73018	6.01046	5.40627	5.56889	5.75762	5.88908	5.6058	5.63477	5.76818	5.75758	5.64057	6.06207	6.19906	5.71694	6.37183	6.21382	5.54314	5.84795	5.58438	5.85109	5.71773	5.49423	5.72401	5.89133	6.38222	5.46086	5.77785	6.15269	5.76212	5.805	5.60055	6.00163	5.57034	6.23894	5.63898
ACTG2	5.200135	5.34345	4.96354	5.17175	5.85379	5.596685	6.046945	5.527445	4.61886	5.246255	5.402885	5.79847	4.65829	5.87941	5.595285	6.98452	5.564765	6.03587	5.0826	6.56397	5.8415	5.431145	6.08957	6.435435	5.230005	5.721565	7.318415	5.64408	6.73658	6.95197	4.872475	6.54073	5.224575	5.491685	6.66944	5.39207	5.732495	5.701825	6.16209	5.32086	4.89441	6.218145	5.759415	6.030635	4.985355	6.753045	5.089065	8.76699	5.851235
ACTL10	5.09516	5.55579	5.58901	4.72717	5.32757	5.32103	5.16054	5.38732	5.18635	5.36725	5.27639	5.20757	4.9007	5.63979	5.36681	5.7167	5.38799	5.53376	5.26329	5.30734	5.43642	5.74358	5.43909	5.66658	5.78463	5.70095	5.24795	6.36655	5.34481	5.36324	5.88194	5.6504	5.83198	5.63213	5.69645	5.69803	5.24324	5.59575	6.26863	5.73182	5.79226	4.60315	5.30142	4.78779	5.41047	4.78503	5.45164	6.04264	5.41396
ACTL6A	7.8262	8.31087	8.07972	8.01808	8.2325	7.05311	7.48592	8.33389	8.0512	8.09237	8.11966	7.9431	8.05614	8.48348	8.07033	7.85456	8.40775	7.81765	8.99645	8.82945	8.11994	7.7945	9.5288	9.24396	9.86803	8.64668	8.71239	8.89026	9.06645	8.68519	9.98569	9.03556	8.21805	9.52385	9.8649	9.48421	9.10557	8.48835	9.12686	9.47913	9.56374	8.05779	9.68284	9.3263	8.42029	8.37398	7.6821	8.29863	9.00393
ACTL6B	3.89725	4.013985	4.158005	3.842985	3.78517	4.08163	4.137305	4.010545	3.79974	3.88386	3.69289	3.8761	3.95945	3.88343	4.093785	3.934625	4.05156	3.983175	4.022655	3.947055	4.15723	4.011945	4.16852	3.98552	4.182595	4.089515	3.97157	3.915715	4.299955	4.2394	4.0224	4.39132	4.40065	3.812615	4.026625	4.02386	3.974185	4.01763	3.79091	4.212285	3.963445	3.737585	3.96199	3.69766	4.091275	4.01131	4.83023	3.763335	3.9005
ACTL7A	4.35159	4.89733	4.51058	4.58341	4.68413	4.68817	4.73796	4.12598	4.1747	4.48435	4.4502	4.35844	4.23266	4.42603	4.71943	4.68712	4.59546	4.63262	4.61023	4.60376	4.91299	4.42129	4.50041	4.36186	4.50837	4.81224	4.31923	4.33385	4.70222	4.66166	4.38421	4.77001	4.76347	4.45044	4.63757	4.57393	4.73587	4.47936	4.36959	5.07037	4.43575	4.65053	4.38697	4.35463	4.50207	4.53873	4.54798	4.57041	4.67038
ACTL7B	4.29953	4.72039	4.53147	4.33322	4.35628	4.68041	4.9357	4.1795	4.4726	4.44096	4.14241	4.66901	4.69836	4.11087	4.31149	4.45001	4.71381	4.73153	4.61898	4.55325	4.6318	4.83615	4.86272	4.79738	4.97972	4.5592	4.53296	4.5133	4.70674	4.87206	4.48368	4.74064	4.89396	4.64482	4.45953	4.54868	4.78079	4.71929	4.49311	4.74518	4.41594	4.47923	4.51475	4.40481	4.44395	4.60408	4.39858	3.98901	4.59861
ACTL8	5.10497	5.10343	5.10127	4.93709	4.86348	5.57772	5.17869	5.10838	5.05942	4.95684	5.05307	5.24627	5.29948	4.88713	4.90695	5.28063	4.73319	5.25199	6.21099	5.01824	5.16356	5.24016	4.84013	5.4939	5.85948	4.93304	5.49992	5.03025	5.26199	5.16077	8.08893	5.34458	5.50236	5.03357	5.19959	5.09924	5.69046	5.64023	4.82832	5.35988	5.34763	5.06895	5.24013	5.31957	4.73717	5.40302	5.16703	5.10984	5.0725
ACTL9	3.25719	3.40124	3.30993	3.60096	2.99068	3.51001	3.21684	3.41216	3.3427	3.25833	3.25152	3.34235	3.39748	3.2425	3.31396	3.53296	3.56628	3.35813	3.39389	3.76357	3.48989	3.76311	3.51524	3.70503	3.45971	3.83212	3.48312	3.63004	3.21456	3.93681	3.30294	3.88004	3.94641	3.34434	3.38151	3.31768	3.40444	3.64131	3.41283	3.34216	2.88462	3.13739	3.15906	3.40276	3.37843	3.39179	3.29828	3.01913	3.40559
ACTN1	8.3892525	8.9875675	8.311835	8.510495	8.646795	9.0330925	9.03611	8.755495	8.62432	8.54665	8.8057925	8.7454825	8.043325	8.9112225	8.771895	8.9536175	8.82521	8.37711	8.0059975	8.648325	9.024755	8.5010875	8.46598	8.4705025	8.3493275	8.50114	9.06184	8.3226875	8.8472175	9.20399	7.8242275	9.2534225	8.8547975	8.5335075	9.16802	8.0532025	8.6144725	8.1928175	8.8064475	9.271415	7.8987575	8.85913	8.26853	8.783065	7.7878475	8.986675	8.3931325	9.3157325	8.54284
ACTN2	3.7282575	3.8466375	3.81718	3.7038375	3.738305	4.014195	4.1961175	3.6945625	3.66728	3.81074	3.791415	3.8108175	3.752615	3.722485	3.6923575	3.90122	3.726245	3.800755	3.776665	3.8244275	3.823085	3.7694375	3.79507	3.7794825	3.8667275	3.8522325	3.76072	3.751675	3.74484	3.828015	4.1292	3.901685	3.8498275	3.6850525	3.8459825	3.9293825	3.7957125	3.80213	3.7874775	3.832665	4.0873125	3.77739	4.067285	3.72914	3.777435	3.8142575	3.86641	3.7933225	4.02877
ACTN3	3.97128	4.3677	4.57696	4.44266	4.33538	4.78341	4.67305	4.21986	4.02048	4.54342	4.34539	4.27547	4.36068	4.59069	4.09404	4.40506	4.42761	4.26489	4.50743	4.59256	4.75998	4.61661	4.31463	4.15832	4.59413	4.28083	4.20152	4.51951	4.39184	4.82896	4.48501	5.09758	4.61803	4.38153	4.43295	4.42575	4.53591	4.47005	4.31505	4.33071	4.56007	4.24669	4.43636	4.20425	4.12094	4.46177	4.49634	4.2074	4.31733
ACTN4	9.2577	9.92893	9.31407	9.14928	10.09464	9.90438	9.51816	9.60907	8.8431	9.34596	9.21294	10.10704	8.7786	9.45691	9.58824	9.83417	10.00169	8.96857	8.78618	9.15167	9.86265	10.36804	9.04189	8.83558	10.54913	9.00709	9.32576	9.23792	9.11447	9.52952	9.57184	10.53624	9.07827	10.34345	10.22002	8.64703	9.32381	9.36943	10.85675	8.87186	8.9297	9.4733	8.88083	9.05375	8.1804	8.62385	8.90744	9.62312	9.03145
ACTR10	10.08898	9.98926	9.88617	9.77428	10.43651	10.01879	10.43265	9.97579	10.25845	9.9925	10.0996	10.19454	10.40156	10.0426	9.73762	9.79743	10.05171	9.88032	9.00264	10.13691	10.14332	9.7053	9.691	10.16482	10.06232	9.39262	9.51776	9.10469	9.66412	9.96029	10.21533	9.2476	9.98237	9.85613	9.85696	9.65284	9.86639	9.70033	10.62561	9.95106	10.93755	10.13946	9.98516	10.02206	9.79825	9.5376	10.55673	10.36105	9.8971
ACTR1A	6.821055	7.290905	7.1495	6.769395	7.729685	7.79997	7.5154	7.481265	7.34921	7.44021	7.327745	7.77667	7.199205	7.37852	7.471035	7.55134	7.54245	7.21758	7.58377	7.532245	8.08445	7.804135	7.521015	8.10269	7.399735	7.97733	8.775645	8.365245	7.89156	8.65784	8.1671	7.79347	7.432115	8.303675	8.131885	7.793945	8.193695	8.31896	7.688765	7.269985	6.29123	7.46257	7.626865	8.081955	7.757565	8.184485	8.24742	7.8698	7.735105
ACTR1B	8.30537	8.9489	8.61757	8.43431	8.87191	9.05206	8.79932	8.95277	8.62916	8.50052	8.76318	8.94392	8.71338	8.39041	8.85299	8.90756	8.92362	8.52851	8.89992	8.60759	9.08346	8.65282	7.89207	8.61622	9.91799	8.71209	8.12701	8.70608	8.25282	9.55395	9.58285	9.36893	8.28394	8.78989	8.58731	8.09932	8.90443	8.25747	8.87228	8.27536	8.74325	8.61925	8.74053	8.77126	9.00821	8.58537	8.98772	8.40687	8.99097
ACTR2	6.58121428571428	6.63284428571428	6.47420142857143	6.14065857142857	6.78930714285714	6.44084714285714	6.65190428571429	6.90894285714286	6.36938142857143	6.83457857142857	6.7689	7.29706857142857	7.35005714285714	6.37185142857143	6.90308714285714	6.33398571428571	6.46214857142857	6.83922142857143	7.18040714285714	7.42283714285714	7.26707571428571	6.83626	7.48119285714286	6.97471571428571	8.00031	8.14055857142857	7.99836285714286	8.05255142857143	7.86777571428571	7.25919714285714	6.52392285714286	6.88833	7.54246142857143	7.87194714285714	7.24531571428571	7.71326714285714	7.73104571428571	7.92373285714286	6.88767	7.60301857142857	6.91440714285714	6.60592285714286	7.1901	7.36915714285714	7.62731142857143	7.46283857142857	7.17319142857143	6.76609	7.60413857142857
ACTR3	8.866238	8.369902	8.671462	8.587784	8.78008	8.15384	8.370436	8.773264	8.415734	8.802372	8.736566	8.551672	8.732126	8.897058	8.740058	8.270114	8.593752	8.486902	8.205924	8.920054	8.568406	8.476542	8.696566	8.965472	8.18529	9.328296	8.90137	8.843606	9.025006	9.030492	8.611594	8.616154	8.663436	10.114092	9.004352	8.755598	9.10845	8.810162	8.279988	8.050844	8.723964	8.768034	8.775672	8.802764	8.566116	9.017404	8.723116	8.954154	9.090454
ACTR3B	6.48312	7.36414	6.3463	7.09237	6.26713	6.073045	6.752285	7.33374	7.000275	6.67965	6.475385	6.36195	6.29279	6.823035	6.47249	6.936485	6.720735	6.913305	7.45161	6.976015	6.345565	6.7563	6.184355	7.463705	5.884045	7.35905	6.30265	6.69283	6.600845	6.851495	7.89163	6.480505	7.215685	7.06199	7.011285	6.283175	5.4782	5.81167	6.90378	6.402565	7.150245	6.77435	7.59246	6.95893	7.97604	6.722705	7.31826	6.33481	8.07707
ACTR3BP2	3.43227	3.64793	3.81493	3.34357	3.77498	3.53118	4.24094	3.55281	3.57179	3.67249	3.54454	3.57374	3.82546	3.91677	3.73477	3.6685	3.96036	3.71808	3.86203	3.7814	3.68783	3.65767	3.8065	3.87268	3.75651	3.91175	3.79912	3.44925	3.5427	3.97903	3.94852	3.63628	3.5972	3.73052	3.67425	3.76063	3.64317	3.7347	3.66009	3.59275	3.70556	3.58516	3.73639	3.59452	3.89568	3.69417	3.7545	3.71347	3.61291
ACTR3C	5.39119	6.22881	5.56706	5.40513	6.05692	6.08247	5.47935	5.62397	5.64464	5.66124	5.78864	5.39602	5.29258	5.7305	6.07736	6.77114	5.62803	5.90401	4.61285	5.14887	6.34484	5.77679	6.96509	6.18104	5.22278	7.1883	5.87416	6.24614	5.72277	5.99944	4.84366	5.90857	6.88055	6.6047	6.03969	5.89952	5.24049	6.12498	5.46558	5.95204	7.00731	5.43393	6.7089	7.22013	6.04213	6.07052	7.11881	4.78408	5.82908
ACTR5	5.980155	5.8845	5.95131	5.684025	6.09632	5.99367	5.868955	5.94463	5.911965	5.63961	5.723145	5.67744	6.22642	6.32048	5.681425	6.56181	5.935095	5.78359	6.55002	5.79481	5.879395	6.22504	7.13483	5.97586	7.20612	6.10417	6.837215	6.254495	5.929015	5.80162	7.24573	5.66109	6.473325	5.986495	6.549045	6.20968	6.191635	5.68914	6.510465	6.301225	6.86559	5.712015	7.05341	6.35871	6.132805	6.01952	5.901165	6.09632	5.86607
ACTR6	5.864275	5.872645	5.753255	5.703745	5.88836	5.52479	5.54806	6.05931	6.003065	5.80015	5.99505	5.81347	5.552575	5.696485	5.80275	5.627665	5.662065	5.842355	6.4905	5.82754	5.66673	5.81074	5.384245	5.57762	5.336405	5.60142	5.90074	5.79361	6.028035	5.232875	5.698515	5.42336	5.48048	5.55624	5.5881	5.285035	5.420785	5.428785	5.521525	5.65109	5.365895	5.814605	5.73669	5.63491	6.13193	5.41937	5.895425	5.85404	5.883965
ACTR8	6.82449	6.56939	6.640075	6.484305	6.52835	6.13174	6.56673	6.70693	6.670095	6.989915	6.846345	6.6009	6.81375	6.905505	6.84827	6.58523	6.554555	6.97581	6.273485	6.889505	7.040715	6.93205	6.800325	6.76884	7.346135	7.398075	7.93281	7.06732	7.231	6.990745	7.06706	6.53675	6.921375	6.65485	6.214035	6.456435	6.37853	6.943275	6.607465	6.70381	6.64827	6.93371	6.522985	6.805575	6.76398	6.5815	7.045245	6.858065	6.671255
ACTRT2	3.83092	4.11182	4.21673	3.82275	3.85232	4.47062	4.08853	4.05932	4.03324	4.30543	3.87845	4.11829	4.35839	4.12772	3.80873	4.92059	4.32138	4.33422	4.10953	4.40737	4.70939	3.96834	4.19288	4.29162	4.27599	4.34179	3.9128	4.13938	3.75634	4.52829	3.98987	4.63866	4.68568	3.98301	4.17605	4.1982	3.97174	4.49544	3.75016	4.17624	4.15716	4.20085	4.25338	3.67534	3.90267	3.90549	4.02183	4.14436	4.0105
ACTRT3	5.25592	5.11798	5.38407	5.31396	5.34383	5.39575	4.88268	5.32107	5.46933	5.4187	5.29907	5.47917	5.0042	5.25975	5.18094	4.85992	5.39102	5.176	5.62447	4.91912	5.23499	5.1741	5.09039	6.87974	7.77771	5.43244	6.28044	5.85165	6.21914	6.35684	6.79856	5.59641	4.95866	5.01401	6.75527	6.0178	5.65072	6.23321	5.59348	5.17097	6.87518	5.85583	7.07081	6.25392	6.77342	5.5399	6.7637	5.48927	5.44873
ACVR1	8.39153	7.99643	7.73865	8.80114	9.02472	8.82321	8.22573	8.74801	8.00636	8.77867	8.82589	8.78726	8.95536	8.42437	8.9361	8.3591	8.73824	8.32723	8.94063	8.69035	8.99275	9.08433	8.69196	9.83233	9.05225	9.20841	8.94079	8.93519	9.2868	9.9988	8.84744	8.92107	8.60141	8.83966	9.23099	9.17105	9.47458	8.4484	10.54614	8.93249	8.27547	9.38854	8.24673	8.8052	9.03696	9.27338	8.51975	9.37675	9.36971
ACVR1B	5.13725666666667	5.77131	5.31167833333333	4.89354666666667	5.113525	5.31930333333333	5.25723166666667	5.40484666666667	5.13997333333333	5.18023833333333	5.152215	5.69563166666667	5.264565	5.12853	5.339975	5.42037333333333	5.35654166666667	5.28123833333333	5.36077833333333	5.69043	6.13092666666667	5.293595	5.63415666666667	5.34765666666667	6.08999166666667	5.91356666666667	5.20564333333333	5.55645666666667	5.62669166666667	5.65133166666667	5.56849	5.28928833333333	5.64644	4.903925	5.37410833333333	5.652785	5.01013333333333	5.78456833333333	5.140445	5.39864333333333	5.07807333333333	5.187285	5.63005	5.01208666666667	5.85455166666667	5.25364666666667	5.419185	5.06237666666667	5.420815
ACVR1C	4.00672	3.861905	4.04843	4.184275	3.790695	3.78229	3.89399	3.704695	3.85632	3.762355	3.984825	3.77995	4.15091	3.837105	3.801275	3.763655	3.913795	3.972565	5.885475	3.84044	3.827595	4.45741	4.16078	4.73512	5.16124	3.85155	4.381845	5.940215	3.948975	3.96814	4.497535	4.04074	3.928725	5.169395	4.04593	4.17443	4.93771	4.078325	5.205025	4.90534	4.27194	4.13539	5.400005	4.245855	4.354155	4.343175	3.99591	5.07023	4.49655
ACVR2A	6.91867	6.20102	6.729895	7.15234	6.536345	6.62975	6.436245	6.44642	6.960955	6.440565	6.920995	6.24512	6.858135	6.76755	6.327165	6.6077	6.680395	6.707985	6.860845	6.875085	6.88517	6.9789	7.222235	7.617735	7.05862	7.317345	7.26364	6.737595	7.198695	7.703215	6.72783	6.961355	6.75873	6.45387	7.674195	6.608055	7.699045	6.37383	6.86468	6.147695	7.17376	8.743695	6.99642	6.574695	6.674035	7.044925	6.76802	7.890645	7.264075
ACVR2B	6.52248666666667	6.4401	6.41776666666667	6.42172	5.87774666666667	5.9245	6.0036	6.35107333333333	6.87861	6.54694666666667	6.25440333333333	6.41656	6.36259666666667	6.44254666666667	6.12105666666667	6.33776333333333	6.38193666666667	6.26846666666667	5.53611	6.47229333333333	6.51281333333333	6.40617	6.84748	6.48884333333333	6.73355666666667	5.90079666666667	6.47343333333333	6.50318666666667	6.70025	6.37656	6.99717333333333	6.16944666666667	6.45874333333333	5.86834333333333	6.05004333333333	6.50214	5.82943	5.88126666666667	6.32604333333333	6.48819666666667	6.55626666666667	6.51458	6.44146666666667	6.37224333333333	5.80754	5.57585333333333	5.99566	5.78015666666667	6.08073666666667
ACVR2B-AS1	5.77314	5.95287	5.43343	5.41436	5.18227	5.5745	5.62087	4.80172	5.39802	5.37373	4.96643	5.50032	5.5474	5.12424	5.36339	5.66676	5.43781	5.52652	5.26772	5.88692	5.27863	5.5238	5.40031	5.91462	5.37319	5.43821	5.35965	5.27734	5.61901	5.63256	5.35274	5.40807	5.959	5.30357	5.0357	6.01847	5.07292	5.37888	5.538	5.89679	6.25038	5.86902	5.33837	5.66107	6.07217	5.38705	5.08183	5.1198	5.67909
ACVRL1	4.810965	5.34596	5.469495	5.235755	5.263295	5.27109	5.30673	5.346225	4.56574	5.181065	5.00103	5.502	4.86622	5.222605	5.117255	5.481745	5.27703	5.192015	5.324755	5.374475	5.44044	5.655595	5.670795	5.74654	5.263915	5.60534	5.585525	5.60512	5.74559	5.834185	5.04774	5.92404	5.29932	5.594665	5.85515	5.331425	6.0855	6.152855	6.00289	5.584485	5.15887	5.01867	5.25205	5.265105	5.10244	5.49184	5.21911	5.75198	5.231975
ACY1	4.47191	4.6961	4.60108	4.37179	4.5757	5.06055	4.90774	4.57598	4.62412	4.62191	4.43516	4.74552	4.14941	4.24733	4.27529	4.85983	4.53531	4.65718	4.69796	4.69692	4.78812	4.67012	4.56782	4.51872	4.85703	4.558	4.47023	4.58219	4.71388	4.63585	4.6971	4.9669	4.86306	4.81769	4.49429	4.91096	4.56671	4.89021	4.43045	5.05773	4.67966	4.27165	4.74031	4.42252	4.34352	4.7149	4.7229	4.58512	4.38478
ACY3	4.64497	4.75709	4.79247	4.680445	4.721535	4.881305	4.992375	4.533235	4.579185	4.66551	4.411125	4.667195	4.791415	4.86361	4.67326	5.081585	4.83417	4.92279	4.961065	4.72335	5.016525	4.719815	6.04351	4.68687	4.814365	4.80729	4.66341	5.068575	4.72532	5.353845	4.712015	5.308905	5.03965	4.674575	4.78849	4.99919	4.754925	5.40542	4.906765	5.46881	4.80476	4.55087	4.91479	4.484165	5.16563	4.751555	4.647405	4.67572	4.92539
ACYP1	7.62104	8.09852	7.11727	7.38703	8.16501	7.62376	8.15122	8.22383	8.37941	7.66809	8.03122	8.04319	7.11009	7.67619	7.36725	7.18243	8.32198	8.0061	6.61152	7.58815	7.55569	7.83673	8.14047	6.80925	7.76175	6.64143	7.28217	8.04202	7.35167	6.87035	7.33886	6.32052	7.25049	7.14159	6.78622	6.5401	6.87073	7.28256	8.26913	7.65538	8.10145	7.00784	7.90549	6.81483	7.84363	7.04465	7.75269	7.46181	7.91417
ADA	5.512905	5.667405	5.42224	5.71103	5.689455	5.40928	5.491845	5.19236	5.198245	5.27267	5.53176	5.039595	5.094145	5.576275	4.756795	5.54645	4.80411	5.287075	6.407475	5.182435	5.86758	6.26772	6.09769	6.34942	5.93361	6.215435	5.96719	6.211465	5.87201	6.943155	6.289905	5.555315	6.41262	6.61262	7.00291	6.103025	7.458425	6.293985	5.76985	6.64064	5.65871	5.60362	6.47607	6.69667	6.63072	6.78899	6.2156	6.04942	6.528685
ADAD1	3.396165	3.36408	3.49569	3.359525	3.23473	3.55097	3.803655	3.21338	3.29949	3.512105	3.36134	3.649955	3.272325	3.20038	3.499265	3.443275	3.33051	3.46083	3.361	3.505695	3.393625	3.45179	3.40215	3.303115	3.499225	3.37432	3.31023	3.32071	3.36572	3.50547	3.219105	3.44008	3.702265	3.35802	3.44532	3.41405	3.34023	3.271055	3.33028	3.48385	3.397505	3.4842	3.383955	3.21909	3.393015	3.39826	3.28454	3.29965	3.4164
ADAD2	5.24344	5.71624	6.23802	5.34707	5.26784	5.86557	5.75138	5.59589	5.33975	5.76846	5.36714	5.38032	5.7595	5.38951	5.57911	5.97273	5.77275	5.61661	5.7277	5.63714	5.67718	5.69967	5.8542	5.71163	5.83982	6.0151	5.57147	5.7808	5.8007	5.89673	5.50973	6.13049	5.96297	5.68938	5.55631	6.0508	5.68169	5.79207	5.40686	6.06657	5.66301	5.58475	5.52838	5.46224	5.49227	5.81579	5.81293	5.41981	5.60367
ADAL	4.27151333333333	4.37760333333333	4.59176	4.50354333333333	4.44342	4.28867333333333	4.18829666666667	4.56645666666667	4.54437333333333	4.38476333333333	4.37599333333333	4.47412333333333	4.54942333333333	4.53001666666667	3.98685666666667	4.10910666666667	4.35692666666667	4.62426666666667	5.29827666666667	4.89397666666667	4.34083666666667	4.97714666666667	4.42757333333333	4.33264333333333	4.43454333333333	3.99886666666667	4.7399	4.75585333333333	4.52777	4.41746	4.54612333333333	4.09074	4.80263666666667	4.64613333333333	4.34964666666667	4.84227666666667	4.18064333333333	4.31083	4.62229	5.01057666666667	4.46448666666667	4.29218666666667	4.31474666666667	4.72164	4.76695666666667	4.36821666666667	4.67846333333333	4.22244666666667	4.61833
ADAM10	8.54764333333333	7.60306	8.20537666666667	7.74518666666667	8.36995	8.04721333333333	8.13202666666667	7.88150333333333	8.43555	7.98140666666667	8.76189	8.27696	8.42886333333333	7.64935	8.52009666666667	8.49829	8.44268	8.09643	8.32676666666667	8.35824	8.87668	7.80594333333333	9.26131	8.35622666666667	8.30425	8.49454	7.98431333333333	9.21255666666667	8.00662333333333	8.37042	8.45392666666667	8.11876	8.02111	7.83565333333333	8.30766333333333	9.16690333333333	8.71029	8.61524333333333	8.72777333333333	8.10111	7.29871	8.31204333333333	7.71360333333333	9.20961333333333	8.44409	8.53576333333333	8.24596333333333	8.07700666666667	8.61962
ADAM11	4.485615	4.574965	4.70706	4.645485	4.52388	5.185695	4.680885	4.4896	4.537785	4.68655	4.468825	4.606555	4.81706	4.555845	4.545525	4.545295	4.542075	4.421085	4.629725	5.027065	4.78624	4.636225	4.533475	4.62447	4.665085	4.784645	4.588795	4.63276	4.74311	4.868705	4.776005	4.740955	4.865675	4.72093	4.70626	4.925955	4.83909	4.624885	4.437955	4.747855	4.897065	4.670125	4.776335	4.557875	4.96765	4.5046	4.53178	4.588755	4.711755
ADAM12	3.975732	4.108378	4.09375	4.261576	4.215516	4.426514	4.04229	4.057544	4.033898	4.34419	4.234786	4.655862	4.247592	4.589462	4.219586	4.085654	4.289082	3.99163	4.04118	4.713486	4.357034	5.483196	4.379358	5.845576	4.082544	5.785108	6.127164	5.935372	6.685038	6.782536	4.314494	5.852038	4.11906	5.193012	6.33436	4.292172	7.333662	5.895006	6.475372	4.400622	3.954114	4.55601	4.938086	5.474006	3.83632	6.938266	4.753734	6.539172	4.89711
ADAM15	6.02711	6.80519	6.32131	6.0027	6.430895	6.743815	6.67766	6.33341	6.00188	6.119515	5.992515	6.749915	6.502825	5.722785	6.15411	6.28991	6.150555	6.48514	6.905845	6.74261	7.25907	6.937275	6.322615	7.64369	7.66952	7.2833	6.12662	7.67497	6.668155	7.13291	6.936705	7.610845	6.73232	6.953115	6.784275	6.978765	7.48883	6.754995	6.310855	6.92339	7.002515	6.18374	6.45829	6.51461	6.9544	6.24315	6.28604	6.17083	6.41378
ADAM17	8.15117	7.01163	8.25154	6.8068	7.36765	7.56874666666667	7.59114333333333	7.55066	7.45027	8.13868666666667	7.71990333333333	7.73745666666667	7.94422333333333	7.49252666666667	7.964	7.39065	7.87647	8.01910666666667	7.87085666666667	7.38955666666667	7.63734666666667	7.63488	6.89214	7.60923	8.33648333333333	8.93260666666667	8.3232	7.95364	8.12449333333333	7.59442	7.06236333333333	7.91935333333333	8.26662	7.62640666666667	8.35431666666667	6.94154333333333	8.7263	7.95662333333333	8.02689	8.53603666666667	6.68928666666667	7.73113	8.17587666666667	7.33842666666667	7.98292	9.34382666666667	8.12807333333333	8.37377666666667	7.37586
ADAM18	3.049855	3.11436	3.222355	3.297075	3.24041	3.249035	3.197195	3.00723	3.12191	3.09489	3.006315	3.128745	3.01456	3.245885	2.94207	3.19167	3.133815	2.99802	3.18349	3.154715	3.034165	3.050065	3.315385	3.2124	3.17826	3.31043	3.15395	2.949995	3.113905	3.23878	3.25812	3.06646	3.336155	3.03976	3.083375	3.143385	3.079995	3.06228	3.162825	3.131805	3.108515	3.07848	3.11377	3.074535	3.12674	2.98058	3.18104	3.109505	3.28417
ADAM19	4.518895	4.59328	4.954745	4.44857	4.946325	4.97032	4.618	5.22032	4.56163	4.41174	4.82183	4.927885	4.555025	4.76774	4.819635	4.977885	5.10428	4.34705	4.37791	4.65793	5.06507	5.05839	4.77373	5.639205	4.626105	5.241195	5.39735	5.13844	5.286815	5.63624	4.49372	5.218025	4.73826	5.131995	5.17414	4.830125	5.80111	5.64097	5.1041	4.786715	4.275095	4.458035	4.699675	4.83106	4.43194	5.007955	5.195505	5.309295	5.101635
ADAM2	2.81627	2.95823	3.20456	2.85028	2.65007	2.75219	2.88488	2.8586	2.8057	2.86745	3.01178	2.93578	2.87921	2.7743	2.7677	2.97912	2.82123	2.77426	2.89859	2.93406	2.80339	3.12901	2.95562	2.90523	2.93019	2.91355	2.96606	3.06114	2.76557	3.01961	3.09098	2.82298	2.95236	2.75791	2.69936	2.75537	2.92665	2.8444	2.87651	2.99489	3.15079	2.75412	2.82685	2.84178	2.86173	3.02344	2.7628	2.75115	3.01734
ADAM20	4.263715	4.53759	4.64481	4.364475	4.26102	4.76509	4.642	4.511305	4.42732	4.16114	4.3842	4.515135	4.317055	4.350875	4.30255	4.66998	4.31266	4.320585	4.61796	4.438595	4.63291	4.487965	4.47919	4.42284	4.501575	4.448485	4.253725	4.36703	4.313875	4.42403	4.50542	4.579655	4.530515	4.472015	4.497855	4.6238	4.60564	4.392615	4.34871	4.60759	4.300005	4.55664	4.454345	4.17076	4.21669	4.509965	4.300205	4.466665	4.24081
ADAM21	3.8992	3.552015	3.75631	3.384745	3.56301	3.75424	3.718305	3.58685	3.50266	3.627475	3.659135	3.76099	3.701135	3.762885	3.74995	3.558535	3.43958	3.4682	3.8034	3.775155	3.647795	3.506335	3.76936	3.8339	3.753745	3.774895	3.60873	3.87714	3.626	3.825175	3.968765	3.64831	3.77274	3.722685	3.93436	3.541755	3.46228	3.62608	4.1528	3.820715	3.6495	3.791275	3.766605	3.550295	4.338675	4.247825	3.792105	3.7083	3.75509
ADAM22	3.78418	3.60703375	3.7575425	3.81727875	3.7017425	3.90041875	3.87849625	3.4864325	3.68352875	3.6707375	3.6272275	3.583775	3.782405	3.75985375	3.603815	3.71113	3.66137375	3.569295	3.604585	3.69255125	3.67403125	3.534465	3.97754125	3.6820225	3.73524	3.7159	3.60844875	3.7016325	3.70430125	3.89043625	3.63781625	3.70363	3.65965875	4.04911875	3.87494875	3.75429875	3.5293125	3.537845	3.49720375	3.58471	3.74236625	4.03044875	3.74924125	3.5795	3.61336125	3.840455	3.61949625	3.79752	3.912485
ADAM23	3.91094	3.88398	3.82303	3.96057	4.66712	4.667385	4.2245425	4.49111	3.673175	4.2815975	4.1328675	4.3059675	4.304125	3.8702725	4.65428	4.249905	4.14262	3.941095	3.5478175	4.3804525	4.4015575	3.6082775	3.8016325	3.764245	3.81879	3.6473425	3.57238	3.77854	3.5655025	3.9066875	3.9312475	3.79263	3.7840375	3.7535175	3.6737325	4.1438775	3.6516325	3.9573275	3.5967725	3.84781	3.59956	3.685485	3.688035	4.0090725	3.671485	3.638315	3.56301	3.9469625	3.91875
ADAM28	6.5969175	7.25409	7.2232175	7.069755	6.689485	6.8945075	5.5656775	7.2308825	6.1377175	6.344755	6.907875	5.9494925	5.1029875	7.34533	7.0897275	8.275965	7.8197775	6.458955	5.4903675	6.20682	6.6527775	5.5202775	4.597675	5.446585	4.62539	5.42557	6.14593	7.593545	5.005425	5.5377875	4.7159475	5.0797425	5.28849	4.70525	5.6175925	5.3631325	5.29798	5.90148	4.11688	5.027025	4.822035	6.156425	6.8251675	5.6208125	4.830445	6.107345	5.963825	5.29617	5.853775
ADAM30	3.27755	3.24194	3.465355	3.22447	3.274805	3.58516	3.370865	3.318805	3.20829	3.20785	3.31237	3.341925	3.401625	3.161795	3.168705	3.460055	3.190665	3.338785	3.404165	3.33864	3.341225	3.376535	3.37668	3.450465	3.522865	3.29994	3.218545	3.429445	3.32242	3.45186	3.221705	3.363465	3.38338	3.284085	3.298465	3.4998	3.319025	3.431325	3.361845	3.25697	3.37008	3.157935	3.36876	3.325595	3.299225	3.339105	3.531725	3.398875	3.316615
ADAM32	4.00762	3.9779	3.80411	4.94584	3.74404	3.73411	3.5763	3.36296	3.81488	3.69384	3.46218	3.87739	3.82974	4.26651	3.56344	4.05898	3.81263	3.82651	3.90928	4.091	3.67308	3.91552	3.78886	4.2277	4.54098	3.73646	3.48341	4.57152	3.5955	3.63545	4.01419	3.72912	3.95419	3.6796	3.93938	4.00364	3.54632	3.45897	3.59297	4.17089	4.35386	3.72682	3.60895	3.66796	5.89381	3.4672	4.22122	4.02304	3.62482
ADAM33	6.32337	6.128875	6.407595	5.99831	6.129435	6.01843	6.26714	6.125665	6.18876	6.13924	6.3084	6.66895	6.14979	6.846875	6.255895	6.297145	6.398165	6.18032	6.02531	5.646595	5.893485	6.022465	6.714745	6.28124	6.109695	7.603565	6.561955	6.059005	7.11384	6.10279	5.982205	5.821505	6.19704	6.319605	6.64916	5.85229	6.61474	6.01607	6.12533	5.90423	6.742005	6.93012	6.628315	6.18763	6.69998	6.304695	6.223335	7.249105	6.26147
ADAM3A	2.97873	3.31293	3.20581	3.3761	3.14406	3.40033	3.074	3.13859	3.02824	3.09297	2.98869	3.09998	2.9968	3.06569	3.19355	3.43639	3.2933	3.17845	3.09712	3.0859	2.95355	3.2473	3.20593	2.82174	2.96147	3.08759	3.11658	3.26112	3.24352	3.17618	3.06304	3.31424	3.09175	2.93444	3.27391	3.11317	3.30492	3.10875	2.9199	3.3486	3.2366	2.97337	3.00751	3.04742	2.92921	2.93191	3.05303	2.8842	3.21088
ADAM5	3.414725	3.609295	3.63756	3.476335	3.473875	3.691855	3.66845	3.479445	3.52661	3.46401	3.652945	3.533225	3.446865	3.40699	3.37808	3.54531	3.5417	3.451395	3.475025	3.492425	3.492085	3.495095	3.391375	3.497705	3.476395	3.541465	3.395965	3.49138	3.465	3.71335	3.416305	3.756845	3.68832	3.288355	3.613505	3.55808	3.68315	3.43866	3.310255	3.42289	3.4202	3.483365	3.485795	3.4417	3.553305	3.352485	3.383535	3.449025	3.440205
ADAM6	3.67947	4.03054	4.08793	3.7876	3.70657	3.98904	3.74228	3.80436	3.6149	3.79036	3.50991	3.53649	3.78118	3.68042	3.81329	3.79231	3.74851	3.95279	4.19901	3.75968	4.16199	3.6656	3.90272	3.9294	4.12421	3.78871	3.85862	3.81427	3.46041	3.89769	3.91553	4.07935	4.06396	3.90305	3.75818	3.59118	4.0699	4.27597	3.89101	3.87734	3.8932	3.72263	4.03336	3.69606	4.07542	4.0847	3.8418	3.73499	3.77375
ADAM7	3.2836	3.34213	3.62280666666667	3.61578666666667	3.2103	3.55811	3.34099333333333	3.26732	3.21663	3.16866	3.36113666666667	3.23220666666667	3.51200333333333	3.36295666666667	3.27286	3.39994333333333	3.30986333333333	3.34219666666667	3.41053	3.42308666666667	3.44622	3.42095333333333	3.37730666666667	3.64991333333333	3.29384666666667	3.43873	3.35115333333333	3.31168333333333	3.2946	3.42342666666667	3.42264333333333	3.39407333333333	3.42578	3.30885333333333	3.51828333333333	3.39613666666667	3.35884666666667	3.44914	3.38712	3.32239	3.26140333333333	3.28070666666667	3.41654333333333	3.15087	3.39793333333333	3.33427666666667	3.27048666666667	3.4681	3.35694
ADAM8	5.278	5.373495	5.35096	5.294235	5.81928	5.341825	5.668265	5.63005	4.8321	4.856355	5.51109	5.3724	4.929645	5.92659	5.493675	6.32046	5.35524	4.85792	5.117845	5.02561	5.657505	5.436145	5.49001	5.94331	5.206975	5.408105	5.244185	6.197165	5.053465	5.58353	5.390405	5.49125	5.302265	5.666095	5.824335	5.79439	5.34446	5.56703	5.09688	5.70844	4.999595	5.133225	5.986665	5.46469	5.981595	5.83091	5.889525	5.381	6.035655
ADAM9	6.03518333333333	6.41178666666667	6.30498	5.90693	7.08239	6.43437666666667	6.36338	6.7607	5.9639	6.58011333333333	7.27294333333333	6.74674333333333	6.57588	6.49888333333333	7.00824	6.76864	6.59131333333333	6.34072	6.18651	6.55653666666667	7.24798666666667	5.94919	6.90038666666667	6.55158	6.53337	6.64405	6.13085666666667	6.80444333333333	6.43439	6.7596	6.85237333333333	6.85808333333333	6.45478666666667	7.33041	6.74027666666667	5.96807666666667	6.88247333333333	6.60997333333333	6.37257	6.28287666666667	6.41743333333333	5.82249333333333	6.86439666666667	6.20992666666667	7.23901	6.89027	6.62528666666667	6.70634	6.01762
ADAMDEC1	4.7553	3.38106	3.17922	3.22634	4.14089	3.28967	4.03956	3.84614	3.01041	3.02986	4.47201	3.24773	3.23849	4.34565	3.96449	3.5561	3.30393	3.27357	3.85426	3.26043	3.01391	6.26722	4.9431	3.89248	3.44802	7.68669	5.0222	5.27871	4.75679	4.97806	3.03456	5.69601	3.8577	6.38581	7.62689	7.29549	9.67528	8.28995	3.51193	5.81747	4.81198	3.71258	6.71874	5.72311	6.13274	7.27804	5.8612	9.26767	9.76376
ADAMTS1	8.38892	8.28376	8.12107	7.91289	7.60573	8.277955	8.069785	7.37122	7.989705	7.74876	7.912625	6.47556	6.86052	8.355485	6.80255	7.67116	7.62749	9.037675	6.722195	7.207925	8.481485	8.462245	7.22833	9.49448	6.29831	9.21945	6.83836	9.051005	8.02551	9.5771	6.4145	9.030265	7.511305	9.606365	8.32393	6.50539	8.467815	7.19926	7.79101	9.137925	9.114875	6.88605	7.28178	10.13379	9.458675	8.24204	9.60852	7.907695	8.584885
ADAMTS10	5.477115	5.41799	5.475915	5.53897	5.16725	5.94393	5.916215	5.61004	5.510215	5.27496	5.515565	5.79733	5.69831	5.311195	5.374805	5.517655	5.821305	5.560045	5.50466	5.812275	5.84945	5.71432	5.42783	5.66969	5.70751	5.43062	5.69316	5.818145	5.52517	5.847145	5.413375	6.03192	5.819395	5.67433	5.5337	5.692125	5.73835	5.741915	5.51134	6.03767	5.50243	5.40358	5.55889	5.564115	5.16011	5.51511	5.72698	5.394525	5.345505
ADAMTS12	4.89035	4.516695	5.002885	5.293415	5.157365	5.26667	5.273895	4.797035	4.954145	5.209555	5.02534	5.35493	4.980835	5.15248	5.309795	5.366835	5.25917	5.12704	5.45593	5.76542	5.018395	6.006465	5.027265	6.48474	4.842575	6.79611	6.428015	6.76578	6.542335	6.911425	5.038485	6.365675	4.98008	5.199985	6.80544	5.138505	7.564395	6.697365	6.61591	5.030075	4.59129	5.454205	5.12571	5.45176	4.698705	6.314125	5.08904	6.370285	5.369885
ADAMTS13	5.47398	5.86308	5.66098	5.62924	5.617755	5.645535	5.715015	5.744435	5.61774	5.640865	5.42804	5.8242	5.625	5.58073	5.4754	5.959765	5.86562	5.60069	6.281845	5.83438	5.52507	5.440485	5.74383	5.59215	5.81938	5.598465	5.271885	5.699555	5.73531	5.788125	5.35543	6.0507	5.899865	6.423965	5.965955	5.596765	5.719035	5.58915	5.755265	5.887185	5.72121	5.75275	5.56154	5.495235	5.7198	5.49839	5.4554	5.52993	5.37046
ADAMTS14	5.2476	5.6368	5.62593	5.52344	5.73338	5.96292	5.4205	6.19078	4.87927	5.08456	5.07703	5.5943	5.00706	5.83423	5.64114	5.91407	5.87498	5.31843	5.63949	5.32905	5.76775	5.61674	5.61252	6.58505	5.30698	6.32882	5.69273	6.58332	5.8285	6.23358	5.44241	6.17461	5.25648	5.54299	6.07154	5.15745	7.70111	6.43125	6.75376	5.64473	5.40682	5.22324	5.45797	5.99362	5.59356	5.67582	5.41881	5.99662	5.56597
ADAMTS15	5.838195	5.2537	5.811565	5.52649	5.48626	5.649535	5.6573	4.577145	6.38444	5.696885	4.801205	5.82113	4.805885	4.920415	4.73545	4.86951	5.803115	5.274855	5.52002	4.861085	5.43447	4.910945	6.313	5.081195	5.274645	7.02306	5.96212	5.570095	5.094265	6.62508	4.49347	7.077585	6.37371	6.09736	6.306645	6.618605	6.00621	5.09053	6.176435	5.63041	5.286865	6.20111	4.555995	5.38282	4.78892	5.4551	5.866765	5.880385	6.161225
ADAMTS16	4.52741	4.45625	4.60791	4.41113	4.37374	4.99032	5.18814	4.59242	4.3471	4.54665	4.51491	4.82461	4.72154	4.21648	4.40257	4.76321	4.43483	4.52624	4.64712	5.09885	4.97122	5.92304	7.81377	5.04529	4.53602	4.64358	4.94506	4.76927	5.71061	5.3334	4.94464	5.43336	5.17574	5.16292	6.03257	4.77124	4.52991	4.72593	4.5116	4.88711	4.81832	4.5079	4.72686	4.97148	4.60818	5.07561	4.79487	5.33501	5.10777
ADAMTS17	3.88322	3.82938666666667	4.04372	3.86432666666667	3.89270666666667	3.91058666666667	3.88967333333333	3.61054666666667	3.99541	4.05053333333333	3.56693666666667	3.76428	3.96378666666667	3.78953333333333	3.65423	3.99803	3.91581666666667	3.982	3.75373333333333	4.21485333333333	3.9617	5.12255333333333	4.40697333333333	3.97444	4.18284333333333	4.17738666666667	3.80732666666667	5.07557	3.84022333333333	4.76206333333333	4.64093333333333	4.27422666666667	4.14663666666667	4.05989666666667	4.04761	4.29795333333333	3.93443333333333	4.02661	4.48363333333333	3.65153	4.31085666666667	4.31939333333333	3.67024666666667	3.51678333333333	3.98005666666667	3.62200666666667	3.64082666666667	3.81098	3.81832333333333
ADAMTS18	4.060325	3.99885	4.336185	4.49923	4.07087	4.2232	4.635145	3.826345	4.614845	4.98128	3.992105	4.12383	4.42142	4.06183	3.951055	4.186435	5.296605	4.52038	4.13295	5.96705	4.030855	4.27463	4.085335	3.99595	4.22613	4.082965	4.0927	4.000945	4.084445	4.08823	3.92063	4.166465	4.153505	3.90249	4.196	3.826385	3.890725	4.09308	4.026925	3.887015	3.67903	4.49946	4.13257	4.123955	3.939355	4.153565	5.03531	4.122885	4.014085
ADAMTS19	3.282655	3.21793	3.37924	3.516245	3.43235	3.40096	3.45905	3.41096	3.15903	3.242335	3.57512	3.390385	3.114425	3.42058	3.355175	3.473835	3.66824	3.103555	4.435865	3.317225	3.271655	3.128935	3.09922	3.39103	3.1725	3.28602	3.215565	3.38049	3.626685	3.30411	3.727895	3.30287	3.145555	3.256805	3.03232	3.284375	3.205355	3.135995	3.1398	3.206605	3.05228	3.602655	3.26252	3.17216	3.10833	3.050905	3.13244	3.229115	3.156695
ADAMTS2	5.18824666666667	4.63414	4.91964666666667	5.58216666666667	4.79052	4.90491666666667	5.24038	4.48421	4.34539	5.00689	4.93548666666667	5.01802333333333	4.66591333333333	5.31683666666667	4.98146	5.48726333333333	5.25024	4.83282666666667	5.73935333333333	5.78452333333333	5.04595666666667	6.54874333333333	4.89019	6.61376	4.94506333333333	6.40309333333333	6.56182	6.89609666666667	6.76123666666667	7.06431666666667	4.85916	6.58221	4.65141	6.15782	6.58673	5.05154333333333	8.39381333333333	7.33515333333333	6.43738	5.08658666666667	4.58859	6.1394	5.36408666666667	5.75129	5.09421	6.24990666666667	5.29093666666667	6.16604666666667	5.53720666666667
ADAMTS20	3.05425	2.95631	3.048605	2.90337	2.926875	2.897445	2.990715	2.843415	2.93833	2.902255	2.900515	2.845	3.057735	2.7818	2.87689	2.89309	3.00842	3.239235	3.103195	2.87896	2.9256	2.97109	3.02028	2.88164	3.192025	2.8664	2.878605	3.13411	2.98724	3.03272	3.16804	2.902235	3.032515	2.899615	2.899715	2.97259	2.93046	2.98781	2.983525	2.93423	2.8911	3.136665	3.089375	2.895685	3.00598	3.20383	3.138955	2.856705	2.97138
ADAMTS3	4.97973	3.75346	3.89412	4.94412	4.28303	4.48442	4.32037	4.16653	3.52668	4.16377	4.0448	4.06997	4.62039	4.40156	4.62606	3.94668	4.07872	4.0678	4.18546	4.78971	4.37702	6.61162	3.93798	5.04797	4.05171	4.08031	4.23759	4.34807	5.53791	7.07366	4.85923	3.89058	3.18299	5.11763	4.61098	3.94661	4.00217	4.97138	5.2823	3.31262	6.28266	7.15	4.53968	4.13465	7.44451	4.36	3.60955	5.27295	4.65978
ADAMTS4	4.69786	4.87816	4.70943	4.974	4.66615	4.72972	5.0367	4.68582	4.33775	4.70802	4.55662	4.59125	4.84448	4.8761	4.45532	4.70875	4.77997	4.75848	4.88567	4.62181	4.88809	4.74653	4.75666	4.57471	4.76873	4.73771	4.60815	4.75851	5.1238	4.82795	4.75232	4.90044	4.96153	4.5411	5.00668	4.48031	4.74236	4.82399	4.6791	4.65607	4.90767	4.85222	4.93934	4.45697	5.11529	5.14621	4.38614	4.88167	4.57513
ADAMTS5	5.6518425	4.5744725	5.841085	5.0342925	4.1383825	4.589305	4.27662	4.674805	5.18958	4.5577325	4.9002	4.4893175	5.2754675	5.0430875	4.577615	4.829555	5.5925175	4.3665075	4.06844	5.456615	4.931205	4.68176	4.7239375	5.13824	4.792655	6.2692375	5.8453025	5.61865	6.33938	7.5542375	4.4882425	5.3617125	3.828165	6.487215	6.4433575	4.469965	4.9612325	4.83549	5.5911225	6.527395	6.7038825	5.3952025	4.8302925	5.3686675	3.675675	6.08639	4.55556	5.027435	6.2905225
ADAMTS6	3.58438666666667	3.58634666666667	3.62393	3.71985	3.57512	3.69765	3.69947666666667	3.38036	5.26567	3.68981666666667	3.44378666666667	3.56099666666667	3.57699	3.55975	3.45767333333333	3.62443666666667	3.45724666666667	3.66741666666667	3.35393	3.63712	3.53850666666667	3.895	3.71841333333333	3.60978333333333	3.55328333333333	3.70631666666667	3.85730333333333	3.74278666666667	4.54010666666667	3.99410333333333	3.87816666666667	3.90259	3.73544666666667	3.84606	3.80463666666667	3.55674333333333	3.79388666666667	3.78036	3.74938	3.55594	6.92923	3.90570333333333	3.76763666666667	3.57553333333333	3.49179333333333	4.004	4.01207	3.85699333333333	3.79698666666667
ADAMTS7	4.57821	4.59043	4.85818	4.38430666666667	4.49612666666667	4.85872333333333	4.87012	4.85341	4.48841666666667	4.58832	4.70354	4.92524666666667	4.79179666666667	4.45479666666667	4.59657666666667	4.8685	4.65776333333333	4.77615	4.65576	5.00631	4.96746	4.78028333333333	4.82154	4.91700666666667	4.88450666666667	4.93975666666667	4.88246333333333	4.89459666666667	4.76978666666667	5.13858333333333	4.89924666666667	5.02203333333333	5.01445333333333	4.69356	4.88352333333333	4.96302666666667	4.89098666666667	5.06111666666667	4.76573666666667	5.10302333333333	4.70806	4.28651	4.72499666666667	4.65097	4.73113	4.81881	4.51604	4.48503666666667	4.48712666666667
ADAMTS8	4.42715	4.64276333333333	4.55008333333333	4.49221333333333	4.36544666666667	4.45556333333333	4.97185	4.23571	4.34453	4.41353666666667	4.23821666666667	4.70671	4.33051666666667	4.30222	4.40161666666667	4.53463666666667	4.49564666666667	5.04227333333333	4.43805333333333	5.19573	4.39200666666667	4.39837666666667	5.01152666666667	4.43205666666667	4.46299	4.44225333333333	4.50092	4.43224666666667	4.64273	4.61378333333333	5.47985	4.67591	4.65580333333333	4.55881	4.41766666666667	4.36248333333333	4.45725	4.26523333333333	4.57349	4.76643	4.54593666666667	4.61200666666667	4.25123666666667	4.17119333333333	4.23763	4.28031333333333	4.14306666666667	4.5711	4.14417333333333
ADAMTS9	5.5956725	5.636335	5.3670975	5.480275	5.9087175	5.4179675	5.27163	5.8257225	5.6233325	5.8202875	6.1729	6.3718725	5.5087725	5.83128	6.0701825	5.9861025	5.38469	5.05022	4.96174	5.484135	5.2695475	5.639735	6.8666175	5.30702	4.494715	6.655575	5.2202325	5.2979475	6.9117225	5.57856	4.66662	5.2682525	4.7544625	6.07303	5.6651975	5.2176125	6.9109075	5.408945	5.9629875	6.180115	4.50642	5.69702	4.75062	5.1312625	5.511585	5.85254	5.3238225	5.9041325	5.07721
ADAMTS9-AS2	5.166934	3.985336	4.481222	4.631398	4.241784	4.647624	4.70613	4.349112	4.096236	4.9077	4.644304	4.395744	6.345848	4.014434	4.210608	4.031876	4.355146	4.34151	3.759598	4.083806	4.056422	3.687672	4.564722	3.581544	3.521456	3.884588	4.05878	3.441776	3.984526	3.598008	3.699174	3.671976	3.91872	3.805248	3.780352	3.8473	3.638242	3.608424	4.063316	3.720794	3.491218	3.99322	3.697604	4.177082	3.727516	3.978894	3.848774	4.126054	4.223272
ADAMTSL1	3.76355666666667	3.72779	3.90216833333333	3.73474166666667	3.74776833333333	3.84797	3.87272	3.62634666666667	3.65375333333333	3.78166833333333	3.68920833333333	3.789955	3.915285	3.87184333333333	3.68043666666667	3.92997166666667	3.79695666666667	3.76273	3.840005	3.86442166666667	3.87637166666667	3.94836	3.762725	4.292765	3.77913333333333	4.15559666666667	4.11505666666667	4.17476666666667	4.33782	4.19988333333333	3.949395	4.289515	3.86567833333333	3.81691666666667	4.28069333333333	3.88142333333333	4.16458833333333	4.30079666666667	4.32583166666667	3.863515	3.65303333333333	3.986705	3.84555	4.003505	3.90552666666667	4.19782	3.842295	4.64476833333333	3.88145666666667
ADAMTSL2	4.4481	4.20017	4.3253	4.40067	4.19137	4.30888	4.41127	4.15947	4.26698	4.40691	4.1957	4.20613	4.03828	3.85834	4.06071	4.5169	4.31036	4.36318	4.59996	4.63307	4.56208	4.42129	4.26468	4.14774	4.59829	4.25793	4.61724	4.09602	4.90907	4.57563	4.37756	4.59513	4.58223	4.11	4.28056	4.421	4.48974	4.8212	4.5496	4.52395	4.15082	4.21861	4.34222	4.33148	4.09817	4.42986	4.52415	3.91149	4.14299
ADAMTSL3	5.243235	6.13273	5.24891	5.63849	6.08895	5.90772	5.659685	4.38896	4.43461	5.56078	5.8477	5.166855	4.98115	5.244465	4.830675	6.066735	5.605605	5.04424	4.82738	4.609725	5.90106	4.8502	5.15019	5.34057	4.68175	5.30459	4.732935	5.600775	5.22733	4.631625	4.6627	5.18202	4.725545	4.840515	5.396995	4.452835	4.64063	4.50617	4.84782	4.4015	4.337015	6.255645	5.013085	4.839995	4.47489	5.13265	4.39321	5.859315	4.941605
ADAMTSL4	4.45065	4.551515	4.695645	4.411075	4.94182	4.59762	4.498355	5.384	4.709425	4.46293	4.2501	4.503305	4.510875	4.56278	4.523945	4.63194	4.3818	4.37131	4.380585	4.34308	4.44421	4.639715	4.34903	4.627025	4.700615	4.201125	4.36311	4.59114	4.349415	4.273155	5.103675	4.399155	4.38103	4.75353	4.41075	4.177925	4.65854	4.47385	4.401455	4.48472	4.958855	4.6781	4.717195	4.464865	4.50864	4.74033	4.392465	4.4694	5.0578
ADAMTSL5	4.66188	5.03023	5.35018	4.83176	4.97849	5.13681	5.405	5.17537	5.01167	4.8759	4.9235	5.06259	5.03979	4.96574	4.87605	5.18046	5.03884	4.87097	5.25956	5.11954	5.35758	5.04196	5.25412	5.45412	5.3786	5.71561	5.06047	5.40601	5.23545	5.64825	5.17835	5.55556	5.40158	5.1569	5.13621	5.08875	5.64993	5.64765	5.43282	5.55619	5.04558	4.98868	4.98355	5.02073	5.02909	5.17466	5.14244	4.844	5.01145
ADAP1	7.03322	7.958465	7.538155	7.123545	7.914515	8.06072	7.34946	7.74038	7.271125	7.468635	7.706355	8.029615	6.677225	7.369875	7.847195	7.764795	7.468685	7.025325	7.198885	7.29786	7.976645	7.54921	7.254675	6.674545	6.92166	7.744865	6.423565	6.961045	7.14062	7.391075	6.495895	7.184945	7.56996	6.507375	6.72464	7.391	7.129395	7.335055	7.240235	7.101195	6.35106	6.88703	6.7996	7.30116	6.448195	6.96375	7.088065	7.1542	6.406635
ADAP2	6.230235	6.223205	6.687645	6.94773	7.111375	6.676365	7.399755	7.00914	6.5354	6.441945	6.652115	6.603265	6.75555	7.0387	6.646145	5.90759	6.26096	6.841505	6.460775	6.245135	6.585715	7.24958	6.72368	6.638665	6.10355	6.50218	7.22445	7.038235	7.181835	7.042195	6.34697	7.55747	7.326195	7.74624	7.81573	8.24534	7.90927	7.33238	6.672545	7.776615	6.63547	7.02415	7.25658	7.85883	7.27048	7.84392	6.921635	7.241415	6.873515
ADAR	10.65104	10.58181	10.4086	10.87869	10.6791	10.61937	10.55242	10.70317	10.70567	10.66682	10.51484	10.41308	10.49517	10.71953	10.29871	10.53186	10.81267	10.49377	11.37469	10.26231	10.6456	10.92545	10.91964	11.32974	11.71155	11.10454	10.89155	10.90524	10.58817	10.86947	10.85293	10.45032	11.39152	11.23556	11.06317	11.19785	12.21934	11.54941	10.88031	10.98621	11.11856	10.97159	11.06138	11.00332	11.50366	11.03306	11.11867	10.83225	10.94913
ADARB1	5.388964	5.094296	5.179624	5.13402	4.887156	5.26298	5.523804	5.204304	5.344506	4.914938	5.196208	5.168688	5.20606	5.17438	5.153054	5.004774	5.160314	5.267556	5.073174	5.000324	5.14488	5.341538	5.062056	5.23375	5.362066	5.254834	5.496356	4.979264	5.26073	5.363392	5.096748	5.518302	5.155138	5.04421	5.32885	5.168652	5.211666	5.717628	5.208838	5.196028	5.086534	5.273244	5.271524	5.27454	4.960406	5.48299	5.139206	5.01241	5.133722
ADARB2	4.442865	4.26267	4.85607	4.263805	4.432405	4.753885	4.62006	4.341495	4.21727	4.523415	4.224255	4.58415	4.390435	4.38054	4.243825	4.46793	4.363665	4.701	4.22475	4.50609	4.41009	4.42659	4.45697	4.572155	4.43239	4.32536	4.312685	4.14266	4.334195	4.469795	4.58787	4.62355	4.598795	4.36961	4.49691	4.45708	4.38249	4.437755	4.489645	4.52198	4.355245	4.133875	4.529045	4.256515	4.411855	4.351125	4.14318	4.423845	4.301725
ADARB2-AS1	4.36157	4.65535	4.52834	4.46414	4.35413	4.61829	4.82772	4.12383	4.10304	4.44131	4.14724	4.48887	4.5667	4.05786	4.5156	4.29454	4.47101	4.56263	4.48129	4.50066	4.58079	4.43561	4.41107	4.49875	4.6979	4.78252	4.4669	4.47398	4.65766	4.32125	4.40255	4.70058	4.71362	4.75186	4.45883	4.3722	4.52451	4.5396	4.3325	4.4894	4.69492	4.56145	4.52288	4.12514	4.40488	4.41348	4.48625	4.20558	4.66274
ADAT1	5.91729	6.58536	5.39435	6.60252	6.65762	6.55926	6.13111	6.27578	6.66372	6.46309	6.6068	6.20745	4.96175	7.29268	6.04799	6.46508	6.38119	6.56078	5.49656	6.47793	5.86195	5.40528	5.98059	5.66136	6.14145	6.26946	6.38306	6.09586	6.06674	6.46342	5.63474	5.48346	6.0321	7.22178	5.96901	6.79809	6.66131	5.73416	6.5444	5.60705	5.17251	6.67295	6.27153	6.27242	5.99619	6.29002	6.14964	7.60049	6.40227
ADAT2	5.7378	5.558515	5.339	6.11872	5.060215	5.149225	5.664205	5.45789	5.476705	5.29602	5.140925	4.96389	5.468355	6.132355	4.805435	5.883285	5.45969	5.34602	5.273595	5.650725	4.618115	6.016045	4.86163	4.937845	5.41572	4.49403	4.860455	4.444875	5.3965	4.550675	5.288715	4.57467	4.89593	4.96508	4.784935	4.989335	4.82946	4.809715	4.89761	5.3243	4.965135	4.874915	5.875315	5.422345	5.180255	5.09919	4.613975	5.453245	4.79233
ADAT3	5.64513	6.12072	6.089165	5.729035	5.820785	5.54811	5.94941	5.915515	5.76845	5.948225	5.62816	6.250535	5.90586	5.92115	5.796135	6.36135	6.19548	5.936475	5.957245	6.45593	6.18397	5.83485	5.913165	6.187685	6.069535	5.886035	5.73579	5.95177	5.91002	6.238185	5.76514	6.397765	6.03617	6.01409	5.78344	5.955155	6.145605	5.909905	5.721675	5.72168	5.60889	5.678145	5.92907	5.54538	5.540895	5.83412	5.663095	5.650245	5.599205
ADCK1	6.36477	6.63931	6.21463	6.70152	6.59921	6.63422	6.79783	6.3753	6.7269	6.29873	6.23228	6.33814	6.20787	6.45355	6.14465	6.17616	6.1786	6.70021	6.02091	6.52564	6.18064	5.90302	6.13583	5.962	6.28727	6.11851	6.85324	6.00171	6.14798	6.40032	6.95396	6.32135	7.03181	6.37336	6.40959	6.30038	6.25407	6.28091	6.9106	6.87055	6.51042	6.43367	6.34154	6.29104	7.1381	6.75126	7.09373	7.28667	6.59176
ADCK2	6.5453475	6.8453525	6.6376175	6.46849	6.5141875	6.470685	6.2040525	6.7676825	6.65985	6.48086	6.4707925	6.0276525	6.142385	6.69623	6.7439275	6.6869475	6.3997975	6.51588	6.5353725	6.423945	6.4924075	7.00384	6.610555	7.18393	6.65035	6.6797175	6.4300675	6.6251575	6.3512625	7.7786675	6.9204925	6.847235	7.3411925	7.31557	6.7332075	6.6577675	6.7649775	6.7038425	6.746175	6.774365	7.1767275	6.6217175	6.4423775	7.015405	6.6204175	6.5069625	6.3276675	6.5639375	6.5291275
ADCK3	6.55962	6.25222	6.502085	6.59016	6.097305	6.237665	6.9112	6.387765	6.191985	6.513595	6.15319	5.98165	6.6924	6.339265	6.204175	6.188935	6.17876	6.926495	6.87826	6.994965	6.605545	6.51013	6.550915	6.83169	8.28263	5.76563	6.18303	6.913215	6.276865	5.78234	6.886225	6.381925	6.536785	6.5671	7.059045	7.63802	5.87578	6.506345	6.408885	7.37352	6.72744	6.426355	6.687455	6.59738	6.853385	5.868295	6.990155	6.16214	6.505445
ADCK4	6.03637	5.940685	5.836245	5.45449	5.791385	6.15516	6.013595	5.764615	5.94347	6.01081	5.536355	5.94523	5.752275	5.50667	5.81672	5.83418	5.6122	5.93768	5.669745	5.51964	5.63489	6.034395	5.73087	5.505855	5.882585	5.41113	5.98075	5.76204	5.64466	5.67447	5.672755	5.646495	5.4918	5.574445	5.710215	5.391215	5.5275	5.753485	6.597225	5.610815	6.219065	5.96217	5.738	6.092285	5.69015	5.712515	5.902385	5.71919	5.50988
ADCK5	4.65358	5.20642	5.1002	4.22676	4.92396	5.84042	5.11412	5.42251	5.14536	4.94637	4.49961	5.55617	5.43101	5.33677	4.91978	5.8945	5.39421	5.01165	5.7097	5.14945	5.76992	6.56658	5.83851	6.10693	4.87271	5.89839	4.81409	5.34672	5.56549	6.24639	5.87103	6.64154	6.08347	4.83493	5.31485	5.71836	5.47105	5.18126	5.43709	5.35879	5.25098	6.02028	5.64968	5.71998	4.95583	5.04543	5.76714	5.13493	5.27362
ADCY1	4.17785	4.290222	4.404308	4.527616	4.236408	4.565992	4.499026	4.237004	4.236484	4.149926	4.219466	4.325766	4.324632	4.318032	4.187098	4.400648	4.234472	4.295948	5.419494	4.387874	4.495442	4.414486	4.566776	4.503982	4.937168	4.666264	4.310234	4.496308	4.460636	4.702018	4.795886	4.606192	4.696302	4.405558	4.507952	4.489244	4.645142	4.365798	4.31764	5.108474	4.388042	4.588218	4.84308	4.146794	4.312406	4.444708	4.280058	4.206774	4.380062
ADCY10	3.229805	3.553985	3.408105	3.29891	3.15851	3.4722	3.56611	3.34479	3.404995	3.329565	3.2664	3.36197	3.382615	3.260515	3.387225	3.45523	3.315	3.24099	3.55485	3.32328	3.379925	3.25102	3.37964	3.33391	3.389085	3.483375	3.32395	3.3843	3.26499	3.47164	3.188595	3.503355	3.40709	3.372005	3.38695	3.56845	3.353155	3.391075	3.235825	3.46731	3.352485	3.34388	3.468935	3.19198	3.376555	3.365115	3.288535	3.28243	3.46233
ADCY10P1	5.636795	4.68285	4.274585	4.488185	5.06191	4.500305	4.613085	5.488575	4.922565	4.144385	4.69446	4.577285	5.176585	4.845455	4.594385	5.461725	5.779365	4.97058	4.044225	4.713725	4.427435	4.349915	4.56536	4.428115	4.548385	5.15838	4.23102	4.68831	4.075265	4.530215	5.581105	4.715975	4.52152	5.12121	5.003025	4.3664	4.27604	4.23208	4.2436	4.703905	7.27025	4.03963	4.67576	4.605785	4.55031	5.24913	4.22643	4.304315	4.832365
ADCY2	4.61343333333333	4.29306333333333	4.43444333333333	4.25927333333333	4.09911333333333	4.43867666666667	4.35511333333333	4.1552	4.60072666666667	4.12629333333333	4.45156666666667	4.23623	4.62613666666667	4.13912333333333	3.99470333333333	4.36453666666667	4.2823	4.2179	4.15018333333333	4.38307333333333	4.22052	4.30667333333333	4.45293666666667	4.32123666666667	4.15176666666667	4.21796333333333	4.08624333333333	4.04886666666667	4.09909666666667	4.61434333333333	4.23979666666667	4.36854333333333	4.43429666666667	4.17166	4.44623333333333	4.25726	4.11215	3.94449333333333	4.21772333333333	3.9747	4.08279333333333	4.40913	4.18203333333333	4.11477	4.04950333333333	4.11756	4.05288	4.40686	4.22538
ADCY3	6.685345	6.46162	6.15741	6.558985	6.550085	6.4713	6.89059	6.53337	5.73088	6.223335	6.6849	5.95986	6.705795	6.48721	5.934275	6.07983	6.112875	6.50367	6.904845	6.30112	6.40646	6.558705	6.119855	6.47111	6.075245	6.843655	6.188255	6.632405	6.392975	6.404065	6.3977	6.46415	6.321025	6.835865	6.872345	6.599785	7.011475	6.901275	6.85699	6.295945	6.65049	6.49185	6.691865	6.453885	6.74643	6.010185	6.02807	6.78539	6.529255
ADCY4	6.38465	6.40055	6.70386	6.61311	6.7369	6.83855	6.69893	6.07262	6.24379	6.32854	6.54946	6.43085	6.4914	6.2952	6.38089	6.24859	6.29321	6.77165	6.86311	6.43529	6.69759	7.10037	6.94634	6.9841	7.239	6.57349	6.61691	6.49619	6.23275	7.14528	6.95452	7.05231	6.51744	6.6117	6.57364	6.55853	7.03934	6.81882	6.90075	6.56618	6.30399	6.04622	6.46347	6.28902	6.042	6.57179	6.96894	6.98767	6.48379
ADCY5	4.986855	5.41539	5.66515	5.29902	5.06407	4.869455	4.92487	5.04474	5.707475	5.11541	4.827105	5.912835	4.665855	5.240325	5.103765	5.084985	5.469325	5.529545	4.5237	4.76088	5.09775	4.74131	4.802175	4.928105	4.715385	4.95608	4.544805	4.69532	4.581875	6.010465	4.674365	5.04011	5.48151	4.572735	4.79956	4.76818	5.073885	4.717455	4.76945	5.414565	4.43261	4.7241	4.63615	4.31091	4.52959	5.575175	4.86399	4.85104	5.455445
ADCY6	7.15837	7.79128	7.21024	7.40842	7.61831	7.79359	7.68095	7.50155	7.6296	7.28089	7.78595	7.98916	7.59025	7.58243	7.43095	7.85871	7.8346	7.38654	7.76656	7.54779	7.40674	7.72054	10.13081	7.62142	7.2685	7.86477	7.07255	7.92275	7.80398	7.81525	7.74117	7.60635	6.98638	7.61655	7.30782	6.52314	7.35043	7.5923	8.11504	6.81475	6.6644	6.90166	6.99027	7.1669	7.5828	7.31546	6.6989	6.99216	6.95325
ADCY7	5.34824	5.665465	5.39145	5.79509	6.03385	5.395705	5.421745	5.898105	4.54735	5.61818	5.50379	5.523005	5.8139	5.837465	5.76891	5.31122	5.612235	5.35721	5.31533	5.617905	5.31301	5.94459	5.332965	5.930825	6.053125	6.06984	5.49208	6.75239	5.66436	6.02109	5.690825	6.302945	5.72132	6.189625	6.39947	5.92484	6.73939	5.561095	5.970825	5.46994	5.251185	6.000575	5.76912	5.55919	5.675665	6.07201	5.320005	5.89641	6.3858
ADCY8	7.47043	3.75054	4.38898	4.68567	3.54375	4.11937	7.51588	3.88697	4.18718	3.89867	3.78053	3.68317	6.28543	3.53356	3.73477	3.97114	3.79245	5.68698	3.99293	4.43957	4.18748	4.01704	3.75487	4.31961	4.43865	3.93763	3.71083	3.72622	4.30962	4.25778	3.88427	3.99968	4.07834	3.80011	3.76689	4.11771	3.69566	4.24484	5.03357	4.48971	4.39289	7.4174	3.79325	3.6562	7.0651	4.07637	4.34843	7.98962	3.73619
ADCY9	5.89918	5.82263333333333	5.86957	5.81504333333333	6.21637666666667	6.2977	6.31451	5.88490666666667	5.48937666666667	6.08613666666667	6.05362666666667	6.04617	5.89715333333333	5.86671	5.88569333333333	5.87073666666667	5.94344333333333	6.08992	6.49121666666667	6.09753333333333	6.15812	5.74790666666667	5.93532333333333	5.93740666666667	6.16807333333333	5.91686333333333	5.90947666666667	5.62130666666667	5.84563666666667	6.28197	6.26180333333333	6.11086666666667	6.17876666666667	5.78903333333333	5.95144	5.61995	5.89384333333333	5.84413	6.01534333333333	5.61838666666667	5.29458333333333	5.95997333333333	5.69516	5.64440333333333	5.31411333333333	5.80337333333333	5.70305	6.14988	5.48253
ADCYAP1	5.85476	3.902715	5.792655	3.5475	3.68782	3.826955	3.78448	3.619025	3.47639	3.61607	3.623185	3.69506	5.034835	3.73357	3.719275	6.885675	5.684155	3.50706	3.712505	3.64382	5.808875	3.472905	3.646405	3.663945	3.52269	3.75971	3.6187	3.58393	3.705	3.778265	3.567865	3.75493	3.65459	3.776005	3.748865	3.54281	3.60168	3.809935	3.54395	3.43376	3.91072	3.89978	3.53523	3.50595	3.5997	3.752375	8.517045	5.6905	3.66548
ADCYAP1R1	6.534375	7.9442	6.77795	6.6643	5.51746	5.602805	5.31978	6.790665	7.775175	6.612305	6.47114	6.72001	6.02456	7.183045	6.287675	7.371795	5.98634	7.30889	4.62045	7.067965	5.76257	6.640945	4.48445	4.64352	5.44135	4.61386	4.46364	5.36431	5.55814	4.539855	5.053505	4.828975	6.49175	5.240365	5.119915	5.502495	4.630035	4.745105	4.78492	5.01064	6.17924	4.58361	5.78907	4.53699	4.50083	4.563235	4.67603	4.78499	4.45284
ADD1	7.5800375	7.4756225	7.523415	7.2248525	7.6956675	7.695065	7.4917725	7.6746125	7.9970125	7.80326	7.6521575	7.97565	7.838085	7.215365	7.751465	7.3695875	7.631005	7.54618	7.7846575	7.63645	7.95349	7.27686	7.72274	7.66908	8.42493	7.39758	7.913965	8.0550675	7.2547825	7.7864175	7.9050025	7.51805	7.533715	7.8415425	7.6605775	7.3242075	7.6613775	7.7764525	7.61921	6.9741475	7.5321225	7.69561	7.9238	7.7384825	7.6210375	7.85597	7.3058775	7.6429725	7.58108
ADD2	5.08298333333333	5.52673666666667	5.43733333333333	4.91382666666667	4.772015	4.96314166666667	4.811065	5.06934666666667	4.74030333333333	5.42279333333333	4.88571666666667	4.94866166666667	4.88891	5.28493166666667	4.69606666666667	5.459065	5.10229	4.85191833333333	5.61387666666667	4.78786	5.2195	5.31583166666667	4.79052833333333	4.97594666666667	4.96783666666667	5.056455	5.44434	5.93754833333333	5.24606666666667	5.551065	4.889635	5.37420833333333	5.26543333333333	5.66475833333333	6.07413833333333	5.24831833333333	5.20840666666667	5.283415	5.11729666666667	5.902905	4.62871166666667	6.062815	5.66805666666667	5.31828833333333	6.03842	5.07442166666667	5.87380666666667	4.84142166666667	5.80741166666667
ADD3	9.8768325	9.5508875	10.0185475	9.5530775	9.8259075	9.828145	9.4212975	9.8584775	10.1329175	10.5448475	10.3292375	9.727365	10.2755125	9.5048175	10.2092475	10.12421	9.860955	10.157205	11.4608025	9.42554	10.03711	9.69415	10.916395	9.7602525	9.3814325	9.33021	9.968585	9.9961525	9.88071	10.18733	10.4370325	9.54985	10.32855	10.0113175	10.38954	10.065565	9.66802	9.911965	10.244415	9.7183625	11.0264125	10.9273175	9.7554325	10.2237175	10.4057775	10.042305	10.86353	10.15439	10.310855
ADD3-AS1	3.90315666666667	4.11883	4.18106333333333	3.97988333333333	3.88458	4.21007666666667	4.02585	3.83542333333333	3.99072666666667	4.12803	3.98203	3.98807	4.05494333333333	3.76429	3.89637333333333	4.01281333333333	3.80072666666667	4.10433	4.09838333333333	3.94130333333333	3.91153333333333	3.89154333333333	3.96643666666667	3.83809	4.03953	3.82803	4.09928333333333	3.88227666666667	3.99346666666667	4.05348	3.97163666666667	4.03807666666667	3.99934	3.96408333333333	4.00316	3.82223	3.84138666666667	3.82726666666667	3.79297666666667	4.02002	4.08758666666667	4.20307	3.91079	3.87151	4.10751666666667	3.75588666666667	4.02339666666667	3.79216333333333	3.80803666666667
ADGB	3.82288	4.2595	3.48104	3.76492	5.80552	4.05992	4.35949	5.04379	5.98504	5.92425	4.91763	4.91467	3.40216	3.6488	3.27724	3.09878	4.03979	3.7591	3.48727	3.90081	3.52375	3.21261	2.94294	3.17337	3.41639	2.91731	3.1263	3.08057	3.1155	3.0388	3.00179	3.11592	3.06306	3.11592	3.14477	3.34761	2.97162	3.33983	3.07379	3.12112	2.96	2.81197	3.01183	3.01049	2.86119	2.87419	3.15839	3.02859	2.89802
ADH1A	3.57154	3.42853	3.90121	3.33141	3.29789	3.81672	3.58321	3.46214	3.48499	3.08648	3.25428	3.44153	3.15968	3.37221	3.55495	3.60328	3.43605	3.23019	3.501	3.47635	3.40502	3.90233	3.35657	3.67061	3.42069	3.45821	3.35874	3.30727	3.43125	3.50812	3.43712	3.79653	3.49538	3.61064	3.58379	3.40694	3.46953	3.80394	3.39642	3.44276	3.49538	3.34485	3.556	3.62441	3.44265	3.43297	3.61153	3.79652	3.55778
ADH1B	3.2541725	3.2175975	3.4198375	3.0847675	3.220785	3.1991525	3.60454	3.1581075	3.20664	3.1524725	3.091275	3.22773	3.2109125	3.15644	3.151155	3.3200175	3.11109	3.5644325	5.3568325	3.1413125	3.167595	7.0153175	3.2237625	3.1710625	3.15638	3.1284775	4.366855	3.063725	3.25872	3.7783425	3.2486825	5.339255	3.2402	6.5753725	5.567175	3.1876925	3.18094	3.247145	3.0712075	3.1398	3.0472175	3.83422	3.151365	3.83224	3.0742	4.912085	3.30229	6.3956075	5.1613775
ADH1C	3.84236	3.6045	3.83652	4.12395	3.39157	3.5852	3.7624	3.47298	3.31854	3.41786	3.18245	3.33556	3.93961	3.49028	3.29531	3.89372	3.46311	3.52312	3.71454	3.40866	3.41612	3.91	4.24727	3.45349	3.55831	3.49192	3.21033	3.25861	3.44876	3.51535	3.62426	3.74041	3.92026	3.75855	3.82864	4.00276	3.02482	3.60938	3.39039	3.28183	3.29531	3.26203	3.58507	3.41444	3.23017	3.48835	3.49038	7.20574	3.72687
ADH4	4.0197975	4.0319025	4.2361325	4.035205	4.0756575	4.0149825	4.1275175	4.0523375	4.024155	4.10626	4.1022525	4.2189875	4.2291975	4.0822225	4.0659675	3.952895	4.10441	4.1224425	4.0517525	4.214095	4.1013025	4.1823725	4.115675	4.13408	4.132235	4.0767725	4.1435025	4.14602	4.27935	4.1095775	4.0802525	4.1915475	4.291235	4.1390475	4.1091125	4.082275	3.9870725	4.1125425	4.043395	4.21664	4.055355	4.0709225	4.0392275	4.09531	4.0293975	4.1464525	4.13664	3.97494	4.0254675
ADH5	9.098435	9.002085	9.208665	8.954845	9.107465	9.195035	9.521375	8.775965	8.952965	9.2965	9.23094	9.165415	9.696495	9.05013	8.76589	9.130055	9.18169	9.317825	8.570585	9.58029	9.207985	8.65528	8.803165	8.769145	8.84093	8.999135	8.832535	8.233565	8.93219	8.84721	9.66492	8.57787	8.232845	8.37706	9.132745	8.854605	8.49511	8.44431	8.842445	8.213225	9.39041	9.61945	9.19648	8.786365	8.99798	8.731015	8.508495	9.4154	9.20619
ADH6	3.54865	3.350405	3.77652	3.390165	3.47891	3.85356	3.732	3.37534	4.038025	3.468105	3.39423	3.504915	3.39267	3.5099	3.393205	3.403185	3.37974	4.10076	3.606705	3.78733	3.516085	3.460815	4.732035	3.57788	3.60836	3.557405	3.20109	3.369435	3.52905	3.605075	3.517265	3.416335	3.58479	3.358385	3.402715	3.47178	3.374665	3.70261	3.442455	3.469165	3.595495	3.33163	3.461005	3.32894	3.494545	3.47954	3.554445	3.508315	3.398325
ADH7	3.60782	3.51523	3.71418	3.51927	3.51533	3.82622	3.84813	3.68031	3.60832	3.70084	3.38375	3.80224	3.4763	3.5682	3.34578	3.83223	3.50818	3.64392	3.53212	3.74181	3.50604	3.65095	3.57606	3.72554	3.58983	3.53144	3.30583	3.6293	3.4506	3.49798	3.47211	3.72861	3.667	3.64629	3.70639	3.49763	3.36247	3.72998	3.34274	3.55488	3.63662	3.35618	3.51588	3.59778	3.69733	3.39869	3.38591	3.34456	3.53459
ADHFE1	7.68654	7.04833	7.07944	7.82425	7.19341	7.30596	8.23735	7.05703	7.46426	6.88112	7.098	6.91657	7.59558	7.1176	6.71401	7.20636	7.28476	7.39208	7.56029	8.15383	7.2859	6.99526	6.33809	6.90614	7.00978	6.51094	6.21137	6.16112	6.56972	6.49872	6.81311	6.94309	6.97554	6.75944	6.64697	7.11678	6.42235	7.20378	6.66613	6.68577	7.56258	7.60948	8.01313	7.63555	7.27958	6.57614	7.26443	7.70511	7.14824
ADI1	8.12542	7.83225	7.84101666666667	8.18942333333333	8.07756	8.14559	7.72048333333333	7.70771	8.46696333333333	7.93190333333333	8.18657	8.13685	8.10048666666667	7.61880666666667	7.85177333333333	7.19260666666667	8.23542	8.21872333333333	8.04274666666667	8.49069333333333	7.83851333333333	8.05953	7.01942333333333	7.36115	8.42683	8.41661666666667	7.94808333333333	8.14956666666667	7.98443333333333	8.4648	8.20372	8.02017666666667	8.48628	7.82397666666667	8.46710333333333	8.40944666666667	7.82210666666667	8.52067333333333	8.65046666666667	8.15348	7.62715333333333	7.44181666666667	8.20629666666667	8.71073	9.20985	8.45868	8.40094	7.94425666666667	8.74994
ADIG	4.987735	5.001705	5.360625	4.90001	5.138025	5.70915	5.45051	4.942785	4.908015	5.121635	5.025395	5.005315	4.8666	4.91889	4.858025	5.41064	4.951685	5.00588	5.00328	5.15458	5.129065	4.922255	4.8281	4.9707	5.067075	5.149015	4.996105	4.84841	4.8821	5.11534	4.997925	5.12777	5.40944	5.03532	4.9324	4.94697	4.857225	5.119195	4.83362	5.13787	4.94239	5.0746	5.13912	4.67858	4.899585	5.005585	5.11837	4.78161	5.005225
ADIPOQ	3.14035	3.24806	3.11379	3.1528	3.36515	3.13925	3.26931	3.20704	3.11184	3.21179	3.19213	3.27369	3.38528	3.17474	3.22157	2.87336	3.04252	3.52732	5.0123	3.1913	3.32596	8.41063	3.39739	3.33314	3.38761	3.52052	4.01523	3.03135	3.06368	3.86285	3.17918	6.13223	3.29448	7.11547	4.22941	3.37615	3.1463	2.94968	3.30785	3.32147	3.38361	3.37676	3.17044	3.39805	3.39687	3.26112	3.20494	7.90544	3.2129
ADIPOR1	8.03012	8.8367	8.23938	7.51092	8.79718	8.54626	8.47439	8.62527	8.64749	8.63332	8.30551	8.95035	8.17506	7.74653	8.56574	8.53595	8.56845	8.54606	8.68842	8.80839	8.94013	8.87025	8.73338	8.76402	9.12121	9.0411	8.46302	9.04988	8.25642	8.42525	9.04091	9.07673	8.64405	8.17682	8.90556	9.46949	9.07293	9.10093	8.98247	8.50933	7.96655	7.47506	8.09902	9.59207	8.67474	8.8389	9.29162	8.45665	8.41445
ADIPOR2	8.332	8.35847	7.88818	8.16188	8.27458	8.35168	8.50158	8.03658	8.31365	8.10814	8.19133	8.02134	8.5947	8.17293	7.84986	8.25676	8.30594	8.10505	9.06843	8.49429	8.29769	8.48324	9.53497	8.39987	10.04832	8.61216	7.8455	8.10165	8.23534	9.22157	9.38319	8.54984	9.08921	9.53509	9.06787	8.48302	8.41143	9.16228	8.54524	8.28112	8.96364	9.03612	8.93557	8.72909	8.86208	8.56893	8.54909	8.30419	8.85095
ADIRF	10.0316	8.43953	9.59005	7.86305	9.57947	9.6811	10.99072	8.38093	6.98123	8.41107	8.96033	8.96154	10.34368	8.3479	9.86417	8.59365	9.99396	9.62119	6.86249	9.90705	8.23814	8.39117	5.32566	9.55265	8.70939	9.015	6.65891	5.41859	7.75347	5.67966	6.66529	10.90985	8.99026	7.65646	7.53656	8.69699	5.85825	7.21977	8.0957	8.759	10.27784	8.84347	5.58794	9.10037	10.46448	6.89771	5.83702	9.27024	6.84122
ADIRF-AS1	5.83564	5.57101	5.79699	5.90367	5.54372	6.03001	6.16075	4.94459	5.28125	5.41313	5.13816	5.07969	5.73698	5.31303	5.04024	5.06273	5.12006	5.20325	5.61527	5.2662	5.33147	5.8532	4.96036	5.50252	6.30949	5.06466	5.70011	4.61514	5.10528	5.22167	5.77265	5.33683	6.08346	4.8529	5.18804	5.55703	5.35018	5.69244	5.60969	5.21775	5.07288	6.70913	5.70164	6.35969	6.52901	5.47137	5.21698	6.0256	5.17409
ADK	5.63906	5.94989	5.75595	5.708325	5.714085	5.449925	5.907305	6.069775	5.23727	5.670655	5.81755	5.34494	5.93316	5.854775	6.015985	5.92048	5.9401	5.96253	6.08379	6.215715	5.540435	5.485825	5.77621	5.936765	6.39511	6.37634	6.539105	5.672295	5.746815	6.25269	5.55618	5.267815	5.783	5.527955	5.850095	5.964965	5.80571	6.41402	5.424575	5.236265	5.92835	5.758645	5.396055	5.76495	5.76361	6.07346	6.677625	6.067	5.67457
ADM	9.25902	7.60149	8.07398	8.16644	8.29873	7.55843	8.27161	8.95794	6.6815	9.77737	8.80464	7.33559	7.23833	8.43124	7.92843	11.03102	8.54363	6.42612	6.76764	7.8414	7.98074	8.29909	7.99538	8.54401	8.6722	9.35281	10.04815	8.62028	8.29518	9.9066	8.88542	8.09884	8.09361	8.04238	8.96849	7.36057	9.05993	9.78573	10.57641	9.739	7.95381	6.93334	9.43609	9.1865	7.22278	8.42972	11.43631	8.80154	9.293
ADM2	6.16558	6.34299	6.71287	6.00052	6.13758	6.36407	6.47958	6.23382	6.11234	6.30898	6.10339	6.70006	6.4248	6.29539	6.41104	6.26214	6.25699	6.53752	6.37796	6.56008	6.67119	6.40483	6.61573	6.37361	6.61336	6.71865	6.48178	6.38407	6.76136	6.60121	6.30118	6.76802	6.86834	6.30069	6.46616	6.60581	6.46993	6.60064	6.47615	6.40997	6.47032	6.27692	6.58849	6.17171	6.47361	6.54872	6.50794	6.32597	6.3994
ADM5	5.30153	5.54233	5.57187	5.89913	5.50315	5.7326	6.02855	5.69422	5.22379	5.69942	5.31651	5.54433	5.69148	5.24428	5.62882	5.45541	5.25128	5.51983	5.67413	5.79748	5.7965	6.60971	5.71624	5.84706	5.93975	5.86677	6.09685	6.06328	5.79648	6.36541	6.43717	6.28994	6.10241	6.42499	5.65689	5.83688	5.66232	6.15158	5.50469	5.83469	5.32736	6.18236	5.41019	5.66127	6.43944	5.47719	5.51492	5.14911	6.74252
ADNP	9.05556	8.987645	8.80485	9.300195	8.772215	8.626765	8.683975	9.123035	9.240085	9.19071	9.07026	8.942765	9.25277	9.015675	8.883935	9.050495	9.21707	9.024945	9.852165	9.29982	9.05762	9.230785	9.665035	9.53797	9.218515	9.12008	9.005885	8.94737	9.8208	8.924455	9.65746	8.87446	8.842285	9.421885	9.29897	9.07643	8.720645	8.87858	9.58737	8.88798	10.01476	9.435335	9.436965	9.03025	9.75404	8.8493	8.970745	9.316275	9.132795
ADNP2	7.994385	7.68958	8.055845	7.553075	7.954765	7.194485	7.52279	8.39853	7.690645	8.459615	8.04763	7.859795	7.95408	7.915555	8.0405	7.820635	7.27037	8.20175	7.73838	7.986125	8.22403	8.31539	7.563335	7.564485	7.592245	7.66959	8.185765	7.798705	7.46628	7.76977	6.357585	7.587365	7.78654	7.44566	7.145105	7.841785	7.00558	7.51908	8.54653	8.174085	7.454045	7.47164	6.55163	7.2488	7.65755	7.7964	7.64707	7.740965	7.606685
ADO	7.830345	7.39421	7.646585	8.09525	7.72037	7.484035	7.05584	7.72491	8.26461	7.73037	7.872685	7.849595	7.975455	7.77736	7.60512	7.62135	7.855335	7.754465	8.200075	8.531525	8.03927	7.05747	8.061975	8.106825	7.51031	7.48608	8.594705	7.82041	7.737775	8.308635	7.481945	7.36376	7.71325	8.15758	7.66773	7.861175	8.275335	7.69485	10.4009	7.282005	8.426805	8.19567	8.284135	7.812265	7.693345	7.36818	7.542385	8.08119	7.977865
ADORA1	5.287015	5.597195	5.84371	5.28789	5.65905	5.524635	5.99755	5.623415	5.358915	5.13473	5.17212	5.455975	4.86162	5.97653	5.13747	5.384505	5.369375	5.879715	5.3066	5.833075	5.381665	5.451425	5.53489	6.265805	5.38113	6.12638	5.30957	5.312505	5.45038	6.129725	5.71661	5.777415	5.826085	6.1786	5.95036	5.25048	5.33173	5.50188	6.893875	5.148475	5.34955	5.548755	5.23616	5.78997	5.80964	5.3377	5.546185	5.153375	5.161535
ADORA2A-AS1	4.024885	4.10567	4.14323	4.115315	4.22734	4.330675	4.418435	4.122385	3.97529	4.17221	4.05454	4.077175	3.94502	4.046565	4.100215	3.99944	4.18159	4.07303	3.938635	4.09567	4.03745	3.778825	4.12353	4.11343	4.07804	4.192205	4.16174	4.1085	4.166295	4.39672	4.002675	4.350805	4.22465	4.130445	4.05468	4.059955	4.048555	4.184025	3.99958	4.08473	4.00871	4.07708	3.985415	3.90802	4.187485	4.08573	3.988795	4.12946	4.012395
ADORA2B	5.55197	5.89269	5.38336	6.0083	7.13808	6.3485	7.23244	6.16117	3.77931	5.56252	7.13011	4.84362	3.92777	5.69313	6.54384	6.94706	5.79556	5.26762	4.64421	6.26841	5.82069	4.24362	5.18761	4.18555	4.41149	5.15899	4.36815	5.00276	4.14788	4.37033	4.62599	4.52736	4.11463	5.0813	4.84903	4.34541	4.76404	4.53986	4.49418	4.31546	3.94888	3.68276	4.32658	4.77359	3.70478	4.58924	5.00053	4.55471	4.09787
ADORA3	4.338025	4.57721	5.11542	4.904485	5.655965	4.609725	6.71633	4.94665	4.783715	5.220025	5.60622	4.513455	4.86559	5.20602	5.03148	5.164115	4.559615	4.96905	4.52573	4.57136	5.17788	5.41404	5.3186	4.62029	4.58273	4.25543	5.067605	4.890065	4.974835	5.19949	4.287545	5.952915	5.3541	5.436555	4.89019	6.047695	5.286585	5.22852	5.64195	4.882525	4.777205	4.813195	5.377245	6.4118	6.207825	5.526405	5.89431	5.693545	5.785995
ADPGK	7.531455	7.948995	7.45414	7.295545	7.445405	7.67569	7.98607	7.86544	7.425695	7.62016	7.35645	7.6183	7.7561	7.457145	7.411925	7.69276	7.630795	7.33101	8.34021	7.54511	7.484205	7.70728	8.554095	7.93182	7.5627	8.00776	7.58258	8.646995	7.08882	7.61401	8.31799	7.67036	7.29349	8.19019	7.776525	8.679125	8.20789	8.101105	7.89378	7.57794	7.75136	7.32088	7.678435	8.28013	8.01919	7.81089	7.75287	7.297535	7.96183
ADPRH	4.22152333333333	4.42192333333333	4.34243666666667	4.28685666666667	4.28974666666667	4.69816666666667	4.50882333333333	4.08304333333333	4.38968666666667	4.09493666666667	4.06167	4.32346333333333	4.22535666666667	4.21227	4.17235666666667	4.2406	4.09846666666667	4.23596666666667	4.30935666666667	4.37424333333333	4.56256	4.62250666666667	4.52118333333333	4.27553	4.72804333333333	4.90258333333333	4.36021	4.41582666666667	4.52123666666667	4.91448666666667	5.00653	4.67553	4.47443666666667	5.06781333333333	4.75604666666667	4.99148333333333	4.81709	4.88586333333333	4.90514666666667	4.83881666666667	4.57654	4.24963666666667	4.31662666666667	4.72463666666667	4.61174	4.66877333333333	4.61941666666667	4.44824666666667	4.79538333333333
ADPRHL1	5.792415	5.77954	5.74431	6.14184	5.63641	5.86514	6.05707	5.530245	5.87856	5.962625	5.882395	5.59847	5.50113	5.762195	5.565975	5.7881	5.82733	5.72583	5.723675	5.96531	5.73767	5.475005	5.564275	5.608005	5.910345	5.77562	5.27622	5.75343	5.811585	5.75875	5.608205	5.945995	5.82593	5.588765	5.851535	5.837225	5.80619	5.740345	5.742325	5.51806	6.11478	5.495825	5.49709	5.453865	5.451965	5.445825	5.56934	5.40007	5.599955
ADPRHL2	8.79862	9.17434	8.74736	8.68466	9.18722	8.90609	9.342	8.96268	9.11256	8.62412	8.80498	8.81996	8.57039	9.12767	8.4848	9.1272	8.8905	8.76467	9.97187	8.91718	8.69833	9.20174	8.5299	8.51616	9.26535	8.61022	9.07424	8.87993	8.74025	8.90282	9.60806	8.57601	9.31016	9.1583	8.71694	9.1163	8.47471	8.47681	8.97699	8.96651	8.83486	9.24783	9.44437	9.29504	9.35844	9.25095	10.73155	7.73872	8.36736
ADPRM	7.14928	7.34105	7.24909	7.673395	7.20461	6.766825	7.37263	7.2835	6.912355	6.904245	7.389225	6.70619	6.873145	7.46309	6.90787	7.77136	7.280215	7.266745	5.650325	7.928095	7.365775	6.229405	5.743945	5.91568	5.48681	5.93091	6.19444	6.10304	5.596975	5.987375	5.4608	5.61605	5.74218	5.53404	6.48675	6.02319	6.237965	5.9696	5.66772	6.061955	6.016705	6.52726	5.95792	5.903875	6.25703	6.295105	7.085765	6.626055	6.58419
ADRA1A	3.21476	3.37979	3.3689125	3.2006375	3.1451325	3.431025	3.5111375	3.3035275	3.1737825	3.140875	3.23382	3.1565675	3.349065	3.16715	3.2242425	3.3910225	3.1795375	3.3583925	3.292975	3.3414325	3.276305	3.253185	3.231685	3.23059	3.269025	3.28018	3.2058075	3.2797025	3.2011525	3.4389575	3.246755	3.4761075	3.415715	3.1994375	3.2825875	3.4673375	3.2696875	3.36906	3.1513375	3.456755	3.2987675	3.17698	3.1913875	3.2297	3.2707625	3.4805875	3.28017	3.2393875	3.1666275
ADRA1B	3.60149	3.88475	3.87428	3.45316	3.90778	3.88727	3.84733	3.50205	3.47056	3.76333	3.45068	3.99643	3.61485	3.38049	3.65096	3.65132	3.66609	3.77858	3.71664	3.59813	3.65315	3.7094	3.75754	3.91754	4.0563	4.17077	3.52098	3.63228	3.66888	4.16969	3.83319	3.69041	4.00563	3.86069	3.58875	3.67235	4.15053	3.81091	3.53956	3.88641	3.48637	3.39514	3.53172	3.26055	3.88308	3.48595	3.31151	3.3923	3.74651
ADRA1D	3.547095	3.812515	3.76382	3.59675	3.50133	3.81295	3.984065	3.717225	3.641635	3.64274	3.536425	3.77111	3.679655	3.55268	3.5656	4.008185	3.740065	3.71904	3.660305	3.840945	3.88481	3.87237	3.906485	3.8764	3.907195	3.939865	3.83438	3.84916	3.68536	4.195245	3.875695	4.19749	4.013535	3.647005	4.02446	4.00896	3.93816	4.025985	3.86489	3.93725	3.74511	3.652045	3.804935	3.673405	3.83981	3.87567	3.717615	3.708005	3.657505
ADRA2A	5.23446	3.92375	4.5196	6.85041	5.48143	5.17256	5.48568	4.395	5.16275	5.8198	4.47681	4.63425	5.8005	5.15166	5.3615	5.09422	5.27478	5.10815	5.27607	6.69741	5.34707	5.45127	4.3835	7.71228	4.26279	5.79496	6.27233	5.94447	6.4514	6.10412	8.12477	6.4675	3.91247	5.74173	7.13478	4.08272	6.78509	5.42491	7.13589	5.38525	4.42845	7.87707	4.4645	7.69089	3.78278	6.05035	4.83171	7.78284	5.82655
ADRA2B	4.61035	5.03638	5.23198	4.89881	4.64311	5.15975	4.9825	4.7564	4.62613	4.9071	5.21304	4.83045	5.08445	4.98998	4.82052	5.03204	4.69753	5.27179	5.00191	4.91349	5.1877	5.18051	5.25662	5.34329	5.49617	5.37029	4.75835	5.06528	4.97185	5.39163	5.01747	5.34916	5.02261	5.02261	4.85865	5.29001	5.2105	5.2132	4.7287	5.59533	5.08109	4.82121	4.81192	4.60234	5.1675	4.93284	5.06933	4.98355	4.84804
ADRA2C	7.12203	6.34969	7.4135	6.51853	5.7298	6.05066	6.24581	6.39511	7.03249	6.03647	5.94713	6.33344	6.47968	7.0148	5.85778	6.06615	6.41268	6.35464	6.81235	6.91873	5.66108	7.32019	6.46004	7.86826	7.76386	6.01652	5.65173	7.81011	5.40171	6.58082	6.65166	6.30413	6.82554	6.62496	6.28146	7.17769	6.5876	6.22682	7.34045	6.77078	6.51843	6.48892	7.12164	6.7341	6.61815	6.44655	5.80114	6.66617	5.79965
ADRB1	3.23447	3.34870333333333	3.43586333333333	3.31594333333333	3.32971	3.49576	3.52409333333333	3.2971	3.44162666666667	3.33951333333333	3.40048666666667	3.35971666666667	3.39727	3.31879666666667	3.29377	3.44969333333333	3.42594666666667	3.24707666666667	3.42650666666667	3.29529	3.49997333333333	3.46956666666667	3.34078	3.51390666666667	3.34964666666667	3.39452666666667	3.23662666666667	3.40932333333333	3.29861666666667	3.45779666666667	3.53740666666667	3.50646333333333	3.63071666666667	3.30876666666667	3.24657	3.31582	3.28848	3.38862666666667	3.40564	3.28406666666667	3.35866666666667	3.23018333333333	3.33318333333333	3.24715	3.14510333333333	3.26196	3.36967	3.72920666666667	3.24792666666667
ADRB2	3.90831	4.17461	4.62597	4.1931	4.36702	4.49809	4.50791	4.60136	3.74233	3.98633	4.22689	3.99643	4.60195	4.28813	3.91156	3.85832	3.69338	4.87408	4.32651	4.19658	4.25997	4.76078	3.83328	4.15548	3.88266	4.23534	3.85928	4.07549	3.83378	4.08969	4.1054	4.51723	4.04303	4.92715	4.2355	4.48031	4.7216	4.20864	3.46756	5.24277	4.38951	3.82546	4.39388	4.58267	4.2761	4.55386	5.2184	4.62437	5.08173
ADRB3	4.59939	4.69757	4.83494	4.67755	4.637535	4.798055	5.258435	4.60521	4.483665	4.47538	4.561385	4.70682	4.905455	4.528325	4.563	4.904	4.497005	4.533305	4.569005	4.702095	4.832485	4.89748	4.708635	4.715725	4.66374	4.73309	4.58585	4.525535	4.6196	4.72976	4.50399	4.848755	4.90043	4.56914	4.74073	4.824545	4.619735	4.66955	4.615505	4.756915	4.765215	4.603845	4.77879	4.560375	4.57603	4.64398	4.552505	4.615835	4.66852
ADRBK1	6.57802666666667	7.17624	7.06007333333333	6.69152666666667	6.67854	7.11231	7.28283666666667	6.65469333333333	6.67581	6.93699	6.48575	7.03725	6.92664666666667	6.45816	6.94008666666667	7.00692666666667	6.76596	6.83038	7.35909333333333	7.00975666666667	7.2193	6.80953666666667	7.16738	6.84576	7.23002666666667	6.99167	6.85393	7.32503333333333	7.00225666666667	7.02161	6.75813666666667	7.31905	7.14299666666667	7.08410666666667	6.91391333333333	7.14424333333333	7.09691	7.23800333333333	6.62127333333333	6.88152333333333	6.93244333333333	6.70365333333333	7.08665	6.79433666666667	7.22576666666667	6.96626666666667	6.86965333333333	6.36101333333333	6.86625
ADRBK2	6.56563	6.10321333333333	6.28005666666667	7.38601666666667	6.29718666666667	6.03457333333333	6.66333	6.63204333333333	6.78566	6.52773333333333	6.3338	5.90928	6.70363333333333	6.37684	5.93306	5.93965	5.87481333333333	6.74593333333333	6.22071333333333	6.04906333333333	6.13500666666667	6.50929	6.15383	6.85084333333333	6.46773333333333	5.66506333333333	5.97575333333333	5.92149333333333	7.64231333333333	5.79407	7.06392	5.82435666666667	6.1411	6.63508666666667	6.10993	7.09958333333333	6.39238666666667	6.29615666666667	6.51419666666667	6.04461333333333	6.09849	5.66069666666667	5.75506	6.37222333333333	5.9328	6.44794	6.04286666666667	5.99598333333333	6.70522666666667
ADRM1	7.69184	8.54707	7.81145	7.73509	8.42233	8.22748	8.2552	8.50615	8.51972	8.13289	7.8958	8.58828	7.58248	8.1634	8.39924	8.36457	8.28453	8.12921	9.43006	7.862	8.33628	8.92879	9.58435	8.879	9.1521	8.55001	9.11711	8.7484	8.94201	8.95987	9.957	8.81417	8.39544	8.81903	8.78123	8.29714	8.76245	8.54251	9.16675	8.65114	9.12508	7.97725	9.24822	8.93523	8.83064	8.50533	8.73811	8.25027	8.9516
ADSL	9.721985	9.760175	9.68727	9.804875	9.346885	9.36716	9.46565	9.493945	10.228385	9.409985	9.779695	9.510795	9.37327	9.911545	9.176445	9.73048	9.651765	9.938235	8.936365	9.616185	9.59104	9.48441	9.91982	8.92446	9.06733	8.96552	9.742615	9.14768	9.27618	8.75389	9.42951	9.085115	8.960675	9.987345	9.13495	9.16415	9.00822	9.43852	8.192815	10.13807	10.37843	9.19375	9.259595	10.356265	8.70411	9.01986	9.271255	8.64497	9.330385
ADSS	5.42422	5.302605	5.544955	5.295605	5.596545	5.508795	5.24622	5.48834	5.43261	5.522545	5.66826	5.666805	5.489805	5.505285	5.52563	5.328115	5.577055	5.52954	5.51223	5.67701	5.5472	5.500825	5.72132	5.506035	5.980565	5.49337	5.38714	5.54234	5.385375	5.13183	5.91396	5.478085	5.383885	5.370435	5.779835	6.06561	5.471875	5.34065	5.481065	6.174355	5.11834	5.57817	5.66567	5.49555	5.712085	5.53764	5.893675	5.54642	5.65048
ADSSL1	5.17667	5.972475	5.582075	5.53055	5.56121	5.703075	5.88188	5.4906	5.857025	5.970875	5.53128	5.83473	5.47656	5.63681	5.62833	5.508665	5.862815	5.701	5.554885	5.4788	5.32642	5.694265	5.757115	5.16178	6.13654	6.630455	5.815815	5.116315	5.81538	5.937855	5.69639	5.42234	5.93895	5.30159	5.40105	5.410345	6.347455	5.63934	5.701615	6.122265	5.022005	5.94364	5.467605	5.84518	5.811035	5.414565	5.740375	5.63144	6.25438
ADTRP	3.68187	5.388555	3.756155	3.111045	4.5502	3.91605	3.855165	5.295695	3.489155	5.21607	3.92989	3.546735	3.75278	3.954245	3.780955	3.665195	3.443245	3.3991	4.003405	3.864485	3.65235	3.63085	3.601795	4.081305	4.16062	4.085095	4.073205	3.71273	3.61726	3.810645	5.778275	4.0182	3.849485	3.87305	3.85936	5.16077	3.8579	5.420105	5.70664	4.120145	3.691715	3.470605	4.769915	3.90548	4.890705	3.904855	3.606025	4.910775	5.87116
AEBP1	9.45391	8.8862	8.29935	9.29693	9.83274	9.88617	11.19576	10.30969	7.32849	10.16311	8.65599	9.56817	10.3872	9.42138	9.48931	9.6115	9.36961	9.40355	8.51535	10.59343	10.42496	10.18037	9.15063	10.98037	8.28299	11.06117	11.52313	10.42868	11.5471	11.09258	7.90331	10.99	7.69787	9.63125	11.61511	8.51803	11.11391	10.52875	10.83693	8.58406	6.78526	10.52922	8.83214	10.3021	7.79218	10.95417	7.93391	11.44366	9.76377
AEBP2	5.98505	5.33724	5.77766	5.875895	5.88033	5.27123	5.529925	5.744875	5.69122	5.757955	5.922035	5.6283	6.004735	5.70312	5.8939	5.557055	6.03389	5.775275	6.14589	6.02829	5.82222	6.014535	6.959005	6.121055	6.272405	5.91911	5.08786	5.402925	5.528275	5.74215	6.312445	5.39669	5.91051	6.034795	6.191545	5.81348	6.421285	5.796915	6.293695	5.79463	5.165705	6.48069	6.208595	5.6166	6.04121	5.735075	5.886765	6.047275	5.908755
AEN	6.70629	6.82947	6.55215	6.93536	7.08979	7.50422	6.86198	6.84454	6.43544	6.64329	7.06356	7.30665	6.29018	6.40014	6.82105	5.98248	6.78302	6.45704	6.51006	6.73708	7.07206	6.61831	6.62818	6.85517	6.41479	6.46172	6.41691	6.70359	6.19555	7.03298	6.95309	6.36006	6.29231	6.40185	6.53769	6.43394	6.63393	6.74662	6.11457	6.37101	6.27956	5.8065	5.8872	6.31109	6.07812	6.34649	6.60196	6.20615	6.218
AES	8.69291	8.93012	9.23611	8.53577	9.66089	9.03171	8.94494	9.19048	9.08805	9.12604	9.26382	9.04321	8.36004	8.43308	9.89128	9.13872	9.41687	9.31466	8.59431	9.21328	9.6533	8.71148	7.61271	8.75516	8.39603	7.89778	8.45399	8.51324	8.22188	8.70498	7.33345	9.62675	8.62291	8.53577	8.89212	8.69448	9.15579	8.34784	9.02098	8.16791	8.80995	8.71398	8.46333	8.04474	9.38756	8.92629	9.05393	9.01923	8.4932
AF001548.5	3.89727	4.7885	4.27116	4.11047	5.11358	5.22964	5.23476	4.5592	4.35396	4.58618	4.25996	4.37981	4.23187	4.31039	3.86318	4.15666	4.01446	4.6293	5.2679	4.48715	4.27258	4.38873	5.1014	4.6398	4.17175	4.29524	4.32228	4.97868	4.66764	4.50773	4.16265	4.87298	6.04388	4.63347	4.33945	4.20992	5.22634	4.50831	4.66135	5.39367	3.64529	4.07855	4.29897	4.47916	4.07982	4.00862	3.77572	5.10264	4.25457
AF007147	5.52123	5.41768	5.47513	5.77501	5.75413	5.67172	5.91304	5.35906	5.77249	5.44475	5.54894	5.45099	5.21398	5.69961	5.58835	6.206	5.33745	5.46408	4.88661	4.84144	5.40173	5.34134	4.51229	4.76515	4.56837	4.77845	5.34544	4.59451	4.93015	4.4947	4.83406	5.34699	5.00661	5.01449	5.72758	4.95988	5.94868	4.82863	4.70447	5.11298	4.56573	5.01686	5.426	5.14262	6.14347	5.53857	4.97356	5.95148	6.65808
AF067845.1	3.50329	3.30697	3.53235	3.19267	3.24417	3.15632	3.51307	3.31516	3.16143	3.54414	3.41259	3.20925	3.34679	3.55759	3.45291	3.31494	3.32186	3.55318	3.38315	3.54846	3.50014	3.13643	3.31982	3.51882	3.507	3.28629	3.07821	3.22747	3.35146	3.30888	3.30819	3.50596	3.65363	3.36559	3.41089	3.48487	3.40114	3.47827	3.3556	3.5326	3.3779	3.2543	3.33185	3.25518	3.23537	3.24603	3.25175	3.25816	3.25293
AF070581	5.80146	3.293545	5.75397	6.379115	3.64994	3.41229	4.309225	3.72945	5.37152	3.88176	4.45259	3.7511	3.892755	3.863855	4.309515	3.16914	4.54123	4.87161	3.242675	4.420605	3.412375	3.552235	3.63289	5.821665	3.273805	3.470305	4.29722	3.715735	6.0369	3.5321	3.648265	3.530385	3.115255	3.55088	3.89475	3.232135	3.6261	4.39633	4.531	4.620265	5.05944	3.934995	3.47329	3.52445	3.102305	3.73573	3.146335	4.316195	3.896955
AF086184	3.8268	3.77392	4.24425	4.57176	4.14904	4.37873	4.26985	4.06793	4.00696	3.89418	4.31502	4.19092	4.44017	4.25347	4.21472	4.80883	4.22117	3.67319	4.51311	4.69328	3.97086	4.52583	3.75393	4.78075	3.36698	4.55228	5.06096	3.83093	4.74448	5.03507	4.40956	4.10568	4.41426	4.2335	4.65816	4.56874	4.79388	4.51694	4.56142	3.91219	4.93802	5.48899	5.08323	4.42624	4.19596	4.47152	3.97701	4.74984	4.03532
AF090939	6.167	5.72589	6.04925	6.32298	5.10355	5.0749	5.5727	5.43644	5.97196	5.82853	5.7443	4.51966	5.85393	6.06048	5.23975	5.40481	5.48047	5.65313	5.79151	4.79071	4.64776	5.50226	5.31452	4.79659	4.94238	5.23608	6.40004	5.78372	6.18843	4.45881	4.93322	4.8348	6.28982	5.32908	5.34226	5.1608	4.97003	5.30613	4.83235	5.44436	7.40857	7.14887	6.00436	5.34315	6.46632	5.42907	5.9162	5.35405	5.72087
AF131215.4	6.22464	4.72521	4.88233	4.82676	4.32954	4.47003	4.5943	4.20122	4.87136	5.70243	5.12446	4.4249	4.70312	4.25544	5.51654	4.0867	4.1751	5.14078	3.76687	4.06348	4.24731	3.85667	3.91141	3.98943	3.86674	3.94793	6.06268	4.17843	4.52133	3.96039	4.00414	4.11745	3.94236	3.65145	3.82425	4.07465	3.53119	4.91127	4.05682	3.86257	4.80192	5.3643	4.09828	4.7389	4.0556	4.0428	4.44665	4.43407	4.05065
AF131215.8	4.24946	3.90111	4.51834	5.45656	3.80643	3.92	4.13811	3.84433	4.12769	3.64239	4.16551	3.84546	4.14019	4.70462	3.61285	4.01189	3.95915	3.91396	3.32883	4.37675	3.84504	3.16082	3.63364	3.55821	3.2736	4.8795	4.15417	3.70248	3.97127	4.12141	3.5801	4.31199	3.30591	3.39424	3.2914	3.24272	3.50243	4.15225	4.27266	3.39762	3.96459	5.26619	3.7155	4.4325	3.2757	3.51853	3.72381	3.47749	3.18714
AF186192.1	4.60671	4.79752	4.57902	4.90071	4.53753	5.11513	5.20743	4.43862	4.61117	4.71743	4.58804	4.60776	4.60681	4.43339	4.2715	4.41583	4.41859	4.56066	5.02261	4.61438	4.90086	5.07963	4.83646	5.03631	5.25425	4.59242	5.15894	4.52519	5.14485	4.81626	5.07544	4.88164	5.26252	4.69631	4.73181	5.11662	4.61656	4.95329	4.32971	5.47272	5.19317	4.76825	5.0359	4.56205	5.03818	4.68252	4.47774	4.5235	4.5447
AF198444	3.13876	3.08223	3.8954	3.37928	3.45592	3.7658	3.50177	3.02411	3.73363	2.90674	3.37273	3.5513	3.27376	3.18854	2.93053	3.75279	3.22312	2.94459	2.96509	3.16223	3.51172	2.99378	3.32206	3.15486	3.03779	2.85779	4.36097	3.24204	3.77944	3.08527	3.12104	3.09843	2.98171	2.9074	2.86228	3.12514	3.08208	3.21527	2.96654	3.06354	3.24446	3.58995	2.85152	3.35147	3.16204	5.23498	3.22705	3.35275	3.20916
AF213884.2	6.61041	6.91592	6.85161	6.70535	6.44927	7.33572	6.96439	6.72244	6.70736	6.58571	6.61579	6.7068	6.22045	6.41121	6.58813	6.87962	6.57428	6.63559	6.50583	6.7566	6.50086	6.59711	6.85461	6.80182	6.74654	6.62527	6.50913	6.62911	6.6608	6.85723	6.5592	7.03978	6.91726	6.32941	6.5796	6.9894	6.83359	7.00512	6.46769	6.74996	6.41196	6.41132	6.51944	6.28617	6.73775	6.63154	6.49761	6.26722	6.41772
AF279780	3.21585	3.30255	3.25851	3.17777	3.17434	3.51648	3.38266	3.12525	3.15947	3.23303	3.14671	3.07558	2.98145	3.09373	3.17996	2.87044	3.26475	3.31633	4.01725	3.30272	3.2075	3.33151	3.65982	3.21682	4.96448	3.30837	3.33866	3.43183	4.25364	3.38711	7.338	3.5913	3.7779	3.47432	3.82864	3.40694	3.39297	3.31803	3.18484	4.44745	4.30488	3.66148	4.15561	3.64723	3.23227	3.91317	3.51713	3.15119	3.45373
AF289551	6.08212	6.5166	5.9765	5.92801	6.72048	6.21961	5.90947	6.87017	6.69451	6.42863	6.78353	6.30598	4.96159	7.07447	6.44762	6.80521	6.40387	6.35187	6.21221	5.55246	5.6906	6.9382	7.14709	5.7793	6.09402	6.82074	5.64445	7.06014	6.42338	5.86721	6.4182	5.90385	6.54472	5.66879	6.00768	6.04785	5.88919	5.17145	6.49703	6.67484	5.90133	6.21797	6.16011	5.69655	5.24362	6.16502	5.85978	6.43062	5.82737
AF520793	5.00523	4.9749	4.79141	5.2396	4.15014	4.07903	3.88173	4.83584	5.0785	4.83401	4.77689	4.40723	5.07708	4.74308	5.21481	4.09912	4.39419	4.66485	5.84653	4.02942	3.6401	4.98133	3.53523	3.64668	3.12191	4.17708	4.1681	4.14248	4.08601	3.81509	4.9185	4.27067	5.30893	5.38602	4.63486	4.45222	4.20591	3.45365	4.41429	4.67373	4.72227	5.04349	3.85416	4.07458	5.02849	4.77973	5.28594	5.06903	4.29155
AFAP1	3.40667	3.60652	3.54569	3.20925	4.03721	3.13992	2.86362	4.5445	3.12747	3.40942	4.02429	3.76398	2.99386	4.12083	4.0784	3.68581	4.23654	2.94799	3.06643	3.33412	3.9768	3.47621	3.82462	3.81879	2.92139	3.32116	3.19389	3.64028	3.95578	3.96799	3.62439	3.68853	3.44556	3.44395	3.73675	3.0017	3.72838	2.9331	4.10173	3.15364	2.71911	4.05172	3.03854	3.08188	3.06326	3.53414	2.7127	4.25013	2.90619
AFAP1-AS1	4.292325	4.27914	4.69665	4.68854	4.5683	4.820765	4.949495	4.46854	3.88759	5.181145	4.1183	4.61132	4.729045	3.992165	4.500445	4.67481	4.54987	4.41587	3.894785	4.81073	5.027045	3.970995	3.96966	3.94867	4.011355	4.7063	3.72715	3.928065	3.97986	3.98429	3.90956	5.57543	4.39165	4.108665	4.051875	4.4089	3.88419	7.00273	3.69264	4.21687	3.68689	3.9825	4.17255	4.05909	4.01286	3.984785	4.492125	4.42898	5.560255
AFAP1L1	4.517865	4.31216	4.92001	4.388235	4.34665	4.678835	4.755095	3.91612	6.379855	4.32072	4.458445	4.27598	5.060415	4.140285	3.92747	4.31752	4.064505	4.491545	4.79799	4.42383	4.147815	5.491795	4.6295	4.90097	5.259975	4.66976	5.315325	4.361275	4.757795	5.17298	5.40269	4.82456	5.12088	4.794225	4.61792	5.27906	4.722845	5.17182	4.886835	5.22839	7.169605	4.63738	4.30656	5.70736	4.94175	4.34031	7.20398	4.66963	6.52047
AFAP1L2	6.69869	7.3297	7.64736	4.99265	7.61618	7.36988	4.82082	7.32082	8.29978	7.21536	8.15497	7.43462	5.81155	6.59412	7.65262	7.20763	8.40365	5.79348	4.54098	4.55628	8.41847	4.31123	5.18249	5.92425	6.37636	4.575	6.55945	6.28495	5.45447	8.00174	4.94343	6.59877	5.2833	7.28713	7.41335	5.40717	6.13665	8.41901	6.63126	7.29299	6.95731	7.92947	4.49219	7.79189	4.94913	8.33858	6.77089	5.19379	8.43957
AFF1	6.41029666666667	5.92155666666667	6.29154666666667	5.96723	6.21706666666667	6.111	6.11786333333333	6.19483333333333	5.99352	6.31950333333333	6.31529666666667	6.21184333333333	6.52947333333333	5.93246	6.31566666666667	6.02192	6.13027666666667	6.33199666666667	6.19924333333333	6.28714	6.57381666666667	6.23638666666667	6.84902	5.94512333333333	5.68245666666667	6.12014	5.89252666666667	5.84513333333333	6.02676333333333	5.99500333333333	5.58498666666667	5.94018666666667	6.12144333333333	5.98324333333333	6.08175	6.06700666666667	5.70426333333333	6.03837333333333	5.86526	5.86832666666667	6.27117666666667	5.93774	5.82777333333333	5.89659666666667	5.98649	6.39893666666667	5.81145666666667	5.93987	6.23915
AFF2	3.77137333333333	4.56039666666667	4.23936	3.97109666666667	4.03569333333333	4.19518	4.15108	3.94604	3.73991666666667	4.36027	4.15552	4.28134	3.83705666666667	4.56562333333333	3.99714	4.23175333333333	3.80281	3.97843333333333	4.28726	4.28633333333333	4.38366666666667	4.27784333333333	4.05893	3.92269333333333	4.08425333333333	3.95924666666667	3.75626	3.84478666666667	3.95606666666667	4.17180333333333	4.06142333333333	4.01878666666667	4.24468333333333	3.79970666666667	3.96925666666667	3.80264	3.84833666666667	3.81763	3.90324333333333	3.81972333333333	3.80965	4.02593333333333	3.97386666666667	4.04569666666667	3.78607333333333	3.93082	3.9092	3.82225666666667	3.82600666666667
AFF3	3.841425	3.62982333333333	3.65328	3.90327666666667	3.90870833333333	3.89199333333333	3.90668666666667	3.954825	4.34253666666667	3.92117333333333	4.07025666666667	3.89648166666667	4.28552666666667	3.65957166666667	4.16808	3.80328333333333	3.73277	3.93435666666667	4.10727	4.28225833333333	4.63683333333333	3.85761166666667	3.52011333333333	3.53689	4.67280666666667	3.71657666666667	3.40202166666667	3.54087833333333	3.5581	3.62554666666667	4.50624666666667	3.67643666666667	3.65098	3.5143	3.56948666666667	3.71668	4.049655	3.832175	3.560015	3.684025	3.79552666666667	3.44049666666667	3.689975	3.64391833333333	3.42274666666667	3.55021333333333	3.44926333333333	3.691435	3.68012333333333
AFF4	5.1477	5.17106125	4.9881275	5.3164375	5.109775	5.14963	5.25782375	5.04897125	5.15669375	5.04535375	5.19368	5.2473875	5.3858275	5.3406375	5.25908375	5.197135	5.1363075	5.0036475	5.27134	5.4580875	5.0791475	4.9816575	5.44940375	4.902875	6.184145	4.9958175	5.10523375	5.65434	4.90379	5.00659125	4.76736375	4.58997125	5.002425	5.1177	4.9499175	5.47776375	5.12578875	5.35942375	4.776175	5.06740625	5.104745	5.39993625	5.23136375	5.17371875	5.17622375	5.60654625	5.18354875	4.86183125	5.2723975
AFG3L1P	6.46529333333333	6.55621	6.06107	6.42646333333333	6.36292666666667	6.13079666666667	6.31764666666667	6.37092	6.57942333333333	6.50979	6.39962	6.21454666666667	6.16732666666667	6.35999666666667	6.35330666666667	6.67896333333333	6.53555333333333	6.20938333333333	6.23204666666667	5.87169	5.97773666666667	6.06285333333333	6.04708666666667	5.38022666666667	5.62567	5.27228333333333	5.87484666666667	5.91423666666667	5.96539	6.39095666666667	6.46063	5.92025	6.20048666666667	5.64788	6.06817333333333	5.66502	6.05414333333333	5.58338666666667	6.68330333333333	5.9133	5.65282	6.43900666666667	6.71946	6.04637	6.39464333333333	5.95626	5.99549666666667	6.48281	6.39246666666667
AFG3L2	7.46106	7.23021333333333	7.48154333333333	7.52539	7.4222	7.18377	7.06074	7.33954666666667	7.93535333333333	7.48454333333333	7.65069	7.24596	7.26226333333333	7.95537	7.24733	7.41310666666667	7.14323	7.61084666666667	7.82587333333333	7.46134	7.07613	8.19403	7.32301	8.07677	7.79890666666667	7.89022	6.96029	7.59311333333333	7.24688	7.92869	8.05537666666667	7.22833666666667	7.35894666666667	7.44742	6.80047666666667	7.86964	7.33083333333333	7.28169	7.41202	7.18517666666667	7.42259333333333	7.71910666666667	7.69356666666667	7.71686	8.00794	7.30794	7.77071666666667	7.5756	7.34046666666667
AFM	2.99277	3.24561	3.28551	3.24808	3.13028	3.42844	3.24612	2.96621	2.83249	3.10603	3.07486	3.11477	3.02154	3.24641	3.11379	3.11457	2.87971	3.01949	2.89655	3.08069	3.30037	3.2356	3.15902	3.287	3.10425	3.2744	3.05466	2.89092	3.18005	3.36271	3.11038	3.09009	3.27269	3.17007	3.03193	3.24903	3.25008	3.20962	3.44939	3.22971	3.08535	3.49515	3.19305	3.10456	3.38092	3.25753	3.0092	3.28129	3.05154
AFMID	4.77956	5.16782	5.22615	4.9394	4.44362	4.86949	4.91829	5.1847	4.70344	4.78974	4.84009	4.76209	4.87481	5.01726	4.78016	4.77702	4.46797	5.16619	4.4447	4.42683	4.92413	4.97791	5.70015	4.47226	5.12879	5.11468	4.71324	5.71519	4.77794	4.82863	4.78457	4.56052	5.24623	4.25388	4.44186	4.89651	4.84403	4.78233	4.50627	5.41283	5.22322	4.98819	5.17114	4.99648	4.57014	4.92947	4.68433	4.71635	4.53772
AFP	3.9126	4.07955	4.16171	4.042	4.19243	4.48237	4.10233	3.92326	4.21049	4.11142	3.86403	4.11566	4.29496	3.88152	3.95704	4.20883	4.01007	4.0424	4.02255	3.98038	3.95604	4.02426	4.56659	4.00325	4.04487	4.01995	3.92247	4.02153	3.96095	4.07899	4.03699	4.04034	4.13757	4.15722	3.81091	4.48979	3.99709	4.23482	3.80309	4.00198	3.80876	3.89612	3.98724	3.80187	4.08499	4.03525	4.31203	3.93844	3.86914
AFTPH	7.85683	7.97451	8.15414	8.118935	8.254015	7.905265	7.64409	8.11657	8.331115	7.99176	8.186865	7.925105	7.802425	8.24272	7.88821	8.08321	8.31809	7.957675	8.541815	8.04909	8.086705	8.17183	8.160035	8.05694	8.234655	8.2768	7.753095	7.964085	7.653365	8.619865	7.83916	8.308215	8.878545	7.915305	8.32749	8.4545	8.113095	8.10495	8.117425	8.54031	7.35829	8.16149	8.630895	8.07103	8.31311	8.42564	8.39549	8.30566	8.48475
AGA	6.59365333333333	6.80426666666667	6.48599	7.21820333333333	6.59836	6.04760333333333	6.87869666666667	6.87136666666667	7.31876	6.89279	6.97073	6.90421666666667	6.87521333333333	7.03911	6.80372	6.51371	6.93693333333333	7.14252333333333	5.80919333333333	7.43300333333333	6.98325666666667	5.33541666666667	7.28414666666667	6.48776	7.3312	8.30940666666667	6.31021666666667	6.98283666666667	6.40548666666667	7.02386	5.93594	6.377	6.154	6.84039	6.64492	8.27846333333333	7.74025333333333	8.44843	8.28225	7.44752333333333	7.59956	6.40569666666667	6.32582	7.21675	6.6866	7.47196333333333	6.66431333333333	7.55677666666667	7.92334
AGAP1	7.05877666666667	6.60367333333333	6.80223	6.60891	6.83940333333333	6.40763	6.99062	6.82618	6.62152333333333	7.15806666666667	6.97675	6.89835333333333	6.61654	7.15888333333333	6.32682666666667	6.63158666666667	6.65655	6.98807333333333	7.11991666666667	6.72757	6.77225	7.26450666666667	7.19925	7.25213333333333	6.43507	7.21516	6.90731	6.91241	6.90131333333333	6.15541333333333	6.26646	6.36025	6.62398	6.09576333333333	6.55254	6.92523	6.63145666666667	6.71421333333333	7.03719333333333	6.83423333333333	6.13409333333333	7.33357333333333	6.93464666666667	7.41461	6.10434333333333	5.98172	7.27164	6.17246666666667	6.01519666666667
AGAP11	3.856075	4.055785	3.988065	3.905595	3.8504	4.13045	4.571	4.013635	3.889175	3.97958	3.844795	3.971185	4.56783	3.83023	3.80232	4.079745	4.174965	4.170515	4.20953	4.353545	3.98067	3.96	4.351315	4.22119	4.45474	3.933975	4.404285	4.012285	4.369125	4.01293	4.125345	4.227745	4.027535	3.86804	4.24054	4.26475	3.990835	4.121645	4.127115	4.082715	4.0668	4.27464	3.777055	4.010885	4.225415	3.973415	3.990885	3.81686	3.92596
AGAP2	4.0912	4.40744666666667	4.26316333333333	4.01438666666667	4.11934	4.48711	4.55407333333333	4.22750333333333	3.9147	4.21440666666667	3.95424333333333	4.47192	4.26474333333333	4.11692	4.30116666666667	4.05743333333333	4.27135	4.41141666666667	4.36142	4.30941666666667	4.35927666666667	4.31318333333333	4.41072333333333	4.43663	4.50292	4.43042333333333	4.21804333333333	4.36734333333333	4.35556	4.51605666666667	4.25058	4.65809333333333	4.35219333333333	4.41152333333333	4.45616333333333	4.37741333333333	4.33884333333333	4.50131	4.26842	4.56187333333333	4.17667	3.89461666666667	4.21761666666667	4.23619333333333	4.16245	4.45108	4.30664666666667	4.19541	4.25006666666667
AGAP2-AS1	5.76695	7.20938	6.74053	6.37007	6.07019	5.80097	5.85037	6.61761	5.73789	6.31778	5.51922	5.96351	5.91724	6.31682	6.08638	7.163	6.67241	6.68289	5.32689	7.04338	7.06783	5.61387	5.22503	6.15359	4.81351	5.74283	6.10933	6.88839	5.8681	6.09099	5.64631	6.02004	5.31545	5.31428	6.81472	5.5501	6.6995	5.85089	6.08373	5.06366	4.96184	4.97096	5.25693	5.67683	5.81238	5.72472	6.58795	5.31105	4.8983
AGAP3	6.22634	6.82412666666667	6.3603	6.20103333333333	6.24172666666667	6.51412666666667	6.44203	6.46673	6.07786	6.11581333333333	6.27779	6.24262333333333	6.37973666666667	6.21904666666667	6.52442666666667	6.35922333333333	6.20057666666667	6.07307	6.74565	6.30200333333333	6.50131333333333	6.25317333333333	6.06585666666667	7.14354666666667	5.86037	6.2681	6.64056666666667	6.66832666666667	6.37441666666667	7.23556333333333	6.94145	7.48664333333333	6.93665	6.70882	6.24418	6.42775333333333	5.99379666666667	6.26676	6.02482666666667	6.30565666666667	6.64815	6.25746666666667	6.89663333333333	6.24302333333333	6.70658666666667	6.20138666666667	6.39468	6.14932333333333	6.02453666666667
AGAP4	7.10681	6.21225	7.29712	7.12818	7.25011	5.80445	6.13625	7.22181	6.88002	7.22473	7.15453	7.04072	7.11632	7.95064	7.22486	6.26179	5.87474	7.1587	6.24585	5.9371	5.77416	5.94584	6.70266	6.07953	6.58541	5.39666	8.42533	6.61625	6.99996	4.77042	7.11339	5.15772	7.23256	5.33539	5.40953	7.01802	5.37204	6.6151	7.25463	6.31534	6.82604	7.49624	6.29085	6.44687	6.92322	6.70103	7.67183	6.83214	6.25378
AGAP6	6.231415	6.755975	5.97619	5.51887	5.563725	6.00011	6.18161	5.377695	6.041635	6.804235	6.20796	5.932565	6.59555	5.677895	5.98162	6.32383	5.63408	6.726455	6.34873	5.885585	5.95958	5.44832	7.922	5.341875	6.80144	5.716155	7.55342	6.55175	7.000255	5.538685	5.336595	5.405505	6.95064	6.106285	5.69001	6.623735	6.09075	6.193	5.76845	6.17804	7.09731	6.181035	5.81809	6.122775	6.71132	6.31279	6.57417	5.636865	6.10738
AGAP9	5.31953	5.30222	5.5157	4.96855	4.8153	4.83383	5.45587	5.22367	5.36969	5.72094	5.8104	5.07701	5.7434	4.83382	5.53851	5.35816	5.33404	5.74955	4.83013	4.69239	4.59684	4.55598	5.42417	4.36058	4.49931	4.60557	5.01442	4.73302	4.91946	4.37777	4.46385	4.26313	5.12934	4.62268	4.7716	5.02539	4.82934	4.95224	4.78497	4.6026	4.87538	4.44414	4.64104	4.63133	5.06539	4.68008	5.1741	4.72456	4.50368
AGBL1	3.38297	3.57671	3.55341	3.41717	3.2662	3.54775	3.43245	3.4262	3.41075	3.31432	3.28438	3.50915	3.3572	3.34017	3.24539	3.22285	3.25639	3.32492	3.62313	3.44768	3.64747	3.42586	3.463	3.62575	3.87395	3.75791	3.26792	3.40233	3.19521	3.41925	3.50243	3.61009	3.62989	3.4332	3.53251	3.47418	3.16476	3.75376	3.4612	3.7182	3.6314	3.44995	3.53148	3.13157	3.42162	3.38813	3.47408	3.32016	3.48292
AGBL2	6.73853	6.85566	5.39456	6.27589	7.86575	7.21368	7.40261	7.25798	7.75639	7.53517	7.22695	7.52965	5.43726	6.57177	5.567	5.40869	6.91485	7.55428	4.05688	5.44924	6.53984	3.65204	4.72303	3.66631	4.31774	3.65782	3.56295	4.06977	4.02629	3.91576	3.60215	3.81628	4.15413	4.2839	3.92965	4.39935	3.88758	4.21162	4.38005	3.7732	3.90241	5.21948	3.64977	3.7932	4.61069	3.58025	3.43884	5.35004	3.64849
AGBL3	3.26205333333333	3.26231333333333	2.9677	3.60770333333333	3.18209	3.02035	3.09104	3.23367333333333	3.36258666666667	2.89108666666667	3.11622666666667	2.87133	3.49375	3.24679	3.11876666666667	3.25332333333333	3.12499333333333	3.10580666666667	2.97804666666667	3.21568	2.99477666666667	3.24910333333333	3.30515666666667	3.73270333333333	3.13252666666667	3.13456	2.79589	3.19007	2.86970333333333	3.14461	2.97706333333333	2.84945666666667	2.91087333333333	3.05666333333333	3.00928333333333	3.17775666666667	2.79643666666667	3.04869	3.44674333333333	3.05942333333333	3.91787333333333	3.22672	2.94445	2.90837	3.47528666666667	2.94027333333333	3.09833	3.24581333333333	3.48608333333333
AGBL4	3.610045	3.726935	3.78863	3.51821	3.59738	3.528625	3.833795	3.51016	3.611925	3.7913	3.582345	3.48416	3.57053	3.54459	3.48173	3.678505	3.65066	3.741585	3.64832	3.69491	3.633715	3.764035	3.66994	3.62547	3.68265	3.515615	3.489875	3.744425	3.705665	3.581905	3.53647	3.778435	3.77995	3.33312	3.53751	3.64243	3.49465	3.62919	3.36683	3.549765	4.10811	3.493255	3.530565	3.30929	3.307395	3.384045	3.51399	3.46936	3.345635
AGBL5	5.60813666666667	5.98067	5.65726	5.51868333333333	5.85514333333333	6.16849666666667	5.90564333333333	5.71544666666667	6.02239666666667	6.01321666666667	5.95868333333333	6.25783	5.67813666666667	5.70808	5.83123333333333	5.43909333333333	5.91647666666667	5.98919666666667	6.64377333333333	5.92367	6.37167	6.07535333333333	6.03978333333333	6.15364333333333	6.34455	6.21217333333333	6.47536333333333	6.48779666666667	6.37596666666667	5.71411666666667	6.44722	5.43621333333333	6.49034333333333	5.94537	6.44115	6.07061	6.73011	5.76053666666667	6.08069333333333	6.13451333333333	6.27334666666667	5.9329	6.39373666666667	6.24579	7.08138	6.50662	5.91906	5.28445333333333	5.83446
AGER	4.608825	4.792425	4.799135	4.47853	4.69856	5.13566	4.970715	5.15723	4.77241	4.65142	4.75178	5.29165	4.877785	5.12548	4.745615	5.01057	4.95273	4.73428	5.07532	4.89505	4.841195	5.25923	4.858475	5.237065	4.85977	4.84559	4.59649	5.07474	4.796665	5.002095	5.35747	5.16674	4.947245	4.71585	4.98166	5.059255	4.65938	4.91098	4.80067	4.83372	4.348095	4.68436	5.002555	4.28794	5.12845	4.453155	4.637895	4.67032	4.89854
AGFG1	6.187454	5.727538	5.95131	6.012896	6.026514	5.795292	5.556456	6.118356	5.99687	6.084932	6.137322	5.884054	6.30646	6.047644	5.965806	5.83563	6.01361	5.934044	6.471994	6.206252	6.19649	6.376806	6.822074	6.633538	5.949608	6.211056	7.177566	6.284132	6.241816	5.677588	6.668506	5.850248	6.360066	7.05685	6.581394	6.385138	6.284984	6.714824	6.290422	6.721404	6.018594	6.509032	6.463212	6.561178	6.32686	6.216408	6.446196	6.13474	6.37312
AGFG2	4.933235	5.18431166666667	5.34382666666667	4.942095	5.13701	5.32712	5.17983833333333	5.01623666666667	5.16077666666667	5.08252	5.04040833333333	5.10598	5.27719166666667	4.94024166666667	5.38696833333333	5.11312	5.067835	5.36338166666667	5.03242833333333	5.316315	5.19195833333333	5.239945	4.83755166666667	5.263655	4.91038666666667	4.97186333333333	5.04899333333333	5.051265	4.78926666666667	5.46506333333333	4.950715	5.43264666666667	5.35079333333333	4.94357	4.99799833333333	5.411975	5.02878	5.01675166666667	5.205675	5.09280166666667	5.24766666666667	4.80212833333333	4.65543833333333	5.10578166666667	5.30869666666667	4.88555666666667	5.32755833333333	5.00273833333333	5.17739166666667
AGGF1	6.1478925	5.9502075	6.2309775	6.2004775	6.205925	5.7604075	5.9129275	6.36642	6.4025575	6.277975	6.31964	6.4096	6.49209	6.3103775	6.13276	5.92058	6.023185	6.3101125	5.88265	6.503175	6.3858375	5.7955125	6.054665	6.46285	6.028275	6.1958	6.7025375	6.0572525	6.1813725	5.903225	6.2715475	5.720345	5.5700225	6.12853	6.004615	6.16386	6.05715	6.0854475	6.5714275	5.9782325	6.677875	6.0976375	6.080465	6.04167	6.180365	6.204745	6.281175	5.964725	6.37425
AGK	5.50259333333333	5.97781333333333	5.60537666666667	5.60090666666667	5.49135	5.28809666666667	5.45726	6.02198333333333	5.58977666666667	5.69681666666667	5.52937333333333	5.64763333333333	5.52682333333333	5.45923333333333	5.69188333333333	5.69258333333333	5.51010666666667	5.83226333333333	6.13866333333333	6.30505	5.74561	5.83611	5.68934333333333	6.13917666666667	6.00315666666667	5.78421333333333	5.84922333333333	5.79733666666667	5.62455	6.36542333333333	6.29911	5.68218	6.22470333333333	6.19163	5.88995333333333	5.78799666666667	5.41790333333333	5.71138333333333	5.92262	6.05113333333333	6.42340333333333	5.55834666666667	5.67723333333333	5.51219	6.27139	5.67033	6.23639	5.69259	5.55453
AGL	8.43862	8.11178	7.80811	8.74482	8.12602	7.10086	6.95505	8.35798	8.99724	8.33619	8.60137	8.20047	8.26869	8.62907	8.16243	8.56387	8.56486	8.28876	8.2735	8.43996	8.2022	7.76731	8.89432	8.47619	8.74418	9.43354	8.31129	8.50401	8.48149	8.12864	8.37762	7.8496	8.19441	8.74413	8.56541	8.66393	8.37429	7.35651	8.78187	8.57411	8.17322	8.6772	8.31062	8.64329	8.8418	8.0454	8.79242	8.3604	8.29812
AGMAT	3.86331333333333	4.48384666666667	4.49817333333333	4.24545333333333	4.05602	4.03195	4.24299666666667	3.95501666666667	4.39893666666667	4.18892333333333	4.06913333333333	3.88475666666667	3.87283666666667	4.39685	3.98373666666667	4.26590333333333	3.84015333333333	4.16544666666667	4.38587333333333	4.33024333333333	4.01278333333333	4.54501333333333	5.15675	4.06195	4.36512666666667	4.14748	4.25681	5.20409666666667	4.10827666666667	4.88477333333333	3.90853	4.03133666666667	4.63178	4.94283333333333	4.63191333333333	3.97822333333333	4.53706333333333	3.96089666666667	4.13591666666667	4.09176	4.07658333333333	4.03816	4.07929333333333	4.01517333333333	4.78493	3.98265666666667	4.76936	3.97274333333333	4.11607666666667
AGO1	6.5240175	6.3314225	6.286385	6.598575	6.14779	6.3569675	6.186955	6.2069625	6.3823575	6.4308275	6.316705	6.136315	6.39264	6.624635	6.435	6.327875	6.2454525	6.3838225	7.148695	6.4316375	6.1631	6.4675525	6.5795125	6.1272475	6.4564025	6.1655425	6.709465	6.56288	6.482605	6.21977	7.111375	5.9125425	6.5584875	6.1871525	6.143	6.3660675	6.317365	5.96241	6.16195	6.64937	5.9981525	6.6285875	6.5889825	6.5418225	6.1648475	6.8697675	7.30951	5.9849675	5.9553325
AGO2	8.40121	8.13084	8.37951	7.86646	8.07337	6.90079	7.33778	8.8949	8.19563	9.18304	8.34171	8.81454	8.23679	8.48732	8.55701	7.00762	7.80839	8.7115	8.5679	8.3028	8.63641	9.48166	8.57583	8.6038	7.84714	8.78991	10.00092	8.85813	9.96263	7.78348	9.07079	8.08123	9.52391	8.03423	7.01175	8.6782	8.362	8.11933	8.08165	8.76203	8.81444	8.73154	8.68954	8.49812	8.04735	7.904	8.34042	7.36593	8.00144
AGO3	6.93826	6.3118	6.355785	6.62509	6.1016075	6.16171	6.1654225	6.543515	7.0286475	6.3744775	6.43797	6.250725	6.80854	6.5958475	6.463485	6.375685	6.5318175	6.3417775	7.2512125	6.36314	6.1420275	5.9933575	5.88652	5.33247	6.13076	5.68374	5.8035475	6.11497	6.3737775	5.5906425	7.054035	5.55526	6.1491125	6.1613	6.1330375	6.0681275	6.0686525	5.03169	6.16658	5.938805	6.6889925	7.1212275	6.8374225	6.2810425	6.0832225	6.1959375	7.230305	5.61829	6.009465
AGO4	5.319205	5.3848525	5.2117125	5.3787075	5.4649325	5.2959925	5.15257	5.6030025	5.7891	5.51394	5.7906775	5.5376	5.30096	5.6651025	5.45155	5.338715	5.4153725	5.5232575	5.7983	5.287065	5.243835	5.2618575	5.08158	4.8372525	5.5306425	4.86774	5.176915	5.257235	5.4005775	5.1007	5.2703525	5.04874	5.5440625	5.344275	5.375345	5.4532575	5.3473	4.9863975	5.3793175	5.0367125	5.1544075	5.59728	5.3415575	5.468955	5.3563325	5.7409675	6.117125	5.2852625	5.4675
AGPAT1	8.118515	8.49488	8.26038	8.01518	8.56739	8.74609	8.414455	8.310715	8.466355	8.121055	7.999945	8.313645	8.06752	8.322695	8.13174	8.78094	8.64047	8.226915	8.61771	8.235955	8.55757	8.615705	8.93255	9.357045	7.88044	8.544635	8.212295	8.691695	8.48524	8.68604	9.619035	8.76697	8.25528	8.38392	9.04096	8.95537	9.0795	7.895415	8.36448	7.84863	9.150025	8.09462	8.30401	9.257775	8.789435	8.634755	8.603935	8.435755	8.321305
AGPAT2	6.83348	8.47297	7.63286	6.748285	7.496855	7.830745	7.125685	7.481955	7.92223	7.970205	7.44487	8.30919	6.734385	7.46908	7.86873	7.922895	7.401155	7.583155	7.72795	7.467565	8.575945	6.98043	9.002455	7.313535	8.181625	7.6167	7.188485	7.81193	7.415435	8.077105	6.512625	8.424585	7.50784	7.43733	7.574325	7.144925	7.352175	7.86317	7.014035	8.15344	6.448545	6.966915	7.0357	7.24286	6.28459	6.78323	6.71574	6.96746	7.08644
AGPAT3	6.57690666666667	6.57058166666667	6.64987666666667	6.40904166666667	6.54398166666667	6.77505	6.30408666666667	6.78823	6.66225	6.65708166666667	6.952275	6.84127333333333	6.27654	6.74481333333333	6.619985	6.32563833333333	6.46888666666667	6.62086333333333	6.28587333333333	6.37781833333333	6.99995166666667	6.69574166666667	5.84979333333333	6.62651666666667	6.34700166666667	7.30564	6.698185	7.13288666666667	6.34896833333333	6.547335	5.51597666666667	6.78381666666667	6.38160833333333	6.29911166666667	6.01649666666667	6.16003833333333	6.45202666666667	7.41805666666667	6.41910833333333	6.83043833333333	5.740875	5.79090666666667	5.96520666666667	6.586885	7.03939166666667	5.93938833333333	6.46199166666667	5.91789333333333	6.529985
AGPAT4	5.89537	5.675835	5.46463	6.164545	6.47235	6.11022	6.329335	6.439135	5.67893	6.408095	5.843505	6.268755	6.322175	6.179185	4.93452	5.164555	6.35703	5.4407	6.09287	5.294225	5.52637	5.471385	5.268145	5.121375	6.113715	5.71205	5.895855	4.696305	5.734215	5.49995	5.052105	5.459005	4.777285	5.016945	6.346165	5.31192	5.57878	4.464845	5.851975	5.085515	4.858745	5.611255	6.371475	5.491935	4.92576	5.02318	5.005695	5.71735	4.96579
AGPAT4-IT1	5.67044	5.89303	5.57515	6.25037	6.17414	6.3465	6.60398	6.09793	5.92874	6.29121	5.95326	5.75119	6.23557	6.05578	5.19694	5.60343	6.38119	5.67477	5.59794	5.24049	5.30039	5.50582	4.81751	5.0728	6.02541	5.49927	5.31724	4.97946	5.09786	4.82492	5.10286	5.11963	5.03485	5.14292	5.98178	5.05045	5.63728	5.10529	5.69042	4.86937	5.2299	5.87068	6.40865	5.61181	5.22225	5.93834	4.93418	6.48192	5.12967
AGPAT5	8.121	7.39479	8.150095	8.07271	7.36841	7.02	7.13164	7.98841	8.08407	8.245935	7.974195	7.42856	7.74763	8.050525	7.338195	7.42892	7.78737	8.160985	7.4249	8.204185	7.3993	7.51264	7.508515	8.28026	6.6058	7.605855	8.230855	8.17543	7.72092	8.2694	7.26511	7.002955	6.042985	7.515415	6.55478	7.8041	6.641655	7.45964	7.01729	7.14314	7.277475	7.71915	8.3214	7.397575	6.394025	6.906095	7.6473	7.63233	7.5237
AGPAT6	5.85665	5.96985	5.65186	5.81184	5.77485333333333	6.15875	6.01898333333333	5.91648333333333	6.06441666666667	5.78973333333333	5.70518666666667	5.93487	5.78108333333333	5.74615666666667	5.54284	6.36344666666667	5.82061666666667	5.44208666666667	6.55764666666667	6.01111	6.12269	6.22316333333333	5.99487	5.6956	5.72019666666667	6.33029333333333	5.59378666666667	5.81672666666667	5.68834666666667	5.82636333333333	6.37197333333333	6.02794333333333	5.94457333333333	5.85070333333333	5.90627333333333	5.60519	5.63272333333333	5.86345	5.78415333333333	5.74706666666667	6.15757666666667	5.65096	5.85939666666667	5.53892	5.90827	5.60971333333333	5.95909	5.65913666666667	5.32708666666667
AGPAT9	5.43071	4.4177	5.41139	4.23254	6.17585	5.33866	4.19206	6.6407	4.17968	4.75332	5.27987	4.70066	6.66823	5.43246	5.78958	4.19235	5.09579	4.07504	4.3273	4.69692	6.47127	4.50245	4.57952	3.86358	3.5302	3.74085	3.63121	3.49613	3.2621	4.41362	3.92376	4.60129	3.83172	4.46102	4.07991	4.45205	4.03781	3.83026	4.5546	3.49214	3.36721	4.33061	3.57289	6.0758	4.19384	4.34489	4.18943	4.67656	4.16321
AGPS	6.4393175	6.6280825	6.2382925	6.40711	6.9259225	6.344935	6.41284	6.957655	6.36781	6.9462925	7.04881	6.911555	6.7310425	6.534145	6.777575	6.5863325	6.813425	6.699395	5.81116	7.0367325	7.09826	7.143385	7.0708375	6.5633125	7.054015	6.74639	7.445635	6.7735275	6.8182275	6.136405	6.188105	5.56688	5.804475	8.025315	6.21139	6.291615	7.19064	6.1669375	7.41253	6.99322	7.1433475	6.409875	6.122255	7.1794925	6.45262	6.2469125	6.342075	6.872995	6.7073375
AGR2	5.715955	9.182675	7.50407	6.190085	8.82017	9.022615	7.105765	9.803175	8.09053	8.574	9.168695	8.31546	6.078715	8.15928	10.22159	9.609795	8.2209	7.961905	5.162415	7.224135	9.954785	5.13505	7.24367	4.6894	5.40319	5.325125	4.483995	4.10492	4.385085	6.50101	5.819815	5.77515	6.65078	4.3454	5.196605	4.961195	4.46316	4.80971	5.124215	5.284575	4.40323	4.69409	6.618855	6.519715	4.538305	4.83321	8.488485	8.98917	4.55052
AGR3	8.92745	11.1174	9.17199	9.84495	10.86755	10.71862	10.45368	10.99677	10.14305	11.2274	10.66647	10.1395	8.06909	8.9779	9.9552	7.23459	9.51201	10.52175	5.97434	7.74497	10.39144	6.05282	5.44599	6.56392	6.71784	4.75737	3.60321	4.67677	7.88541	4.48516	5.41439	3.8629	8.63218	3.35421	7.42607	5.42246	7.21552	3.74217	7.36283	3.73272	3.88817	8.98944	8.91008	9.99535	3.67641	3.7176	10.12943	8.69806	3.76788
AGRN	7.20473	7.2933175	7.51944	7.1751225	7.4148975	7.6991875	7.3787875	7.5255375	7.1157925	7.14442	7.129115	7.445155	6.9710825	7.29992	7.2527275	7.3018975	7.599755	7.039335	6.9487275	7.1722775	7.517275	7.3747675	7.38373	7.4463875	7.2266925	7.5802675	7.4078925	7.53217	7.314785	7.6211175	7.7602525	7.5976375	7.6011425	7.4622825	7.5342575	7.012895	7.450185	7.11899	7.244255	7.130035	6.929635	6.9086425	7.4807525	7.7038625	7.1070175	7.2159525	7.1727925	7.0178075	6.8425725
AGRP	5.05878	5.03649	5.10505	5.05769	5.22659	5.42316	5.39857	4.98482	4.65495	5.10731	5.09947	5.01213	5.16611	4.98177	5.05075	5.50231	4.98889	4.79351	5.24355	4.99759	4.90127	4.83082	4.92167	5.22799	5.12622	5.04766	4.92219	4.89194	5.03563	5.2401	5.18295	4.94091	5.22833	5.04364	5.12307	5.23016	4.7698	5.24866	5.02213	5.01502	4.73695	5.14966	5.03206	4.69206	5.17918	4.97406	4.9023	4.94381	4.84669
AGT	5.43861	4.95601	5.50886	5.86424	5.0915	4.62876	7.12587	4.83579	4.26992	4.23156	4.74386	4.55873	4.4566	5.06814	4.33085	5.94705	4.57172	6.09618	4.40247	5.4626	4.3425	4.34207	8.71385	4.68187	4.81104	5.09022	4.28132	4.36595	4.25384	4.82896	6.85129	4.57121	4.32959	4.29988	4.44731	4.44387	4.52723	4.20544	5.62955	4.4215	3.93652	4.24222	4.55372	3.98699	4.12938	4.39176	4.38159	6.69686	3.97678
AGTPBP1	6.2172	6.279565	6.056175	6.20399	6.055485	5.96326	5.86017	6.42416	6.71286	6.3565	6.41281	5.89677	6.195225	6.794215	6.020155	6.352515	6.135225	6.134555	6.21382	6.32059	6.24688	6.692955	6.01455	5.995455	6.803845	5.784855	6.06876	5.682885	5.91909	6.247695	6.05237	5.496815	5.68632	5.963525	6.356135	5.920255	5.56399	5.44512	6.346305	5.6244	6.234375	6.058405	6.07087	5.894535	5.77427	5.79628	5.83539	5.823825	5.89086
AGTR1	3.518135	3.67688	3.580705	3.56475	3.42981	3.476295	4.202005	3.34645	3.51097	3.630705	3.68006	3.5311	3.967645	3.472945	3.564655	3.737985	3.49476	3.61573	3.493015	3.439045	3.511445	3.877685	4.01497	3.963715	3.92832	3.987325	4.003865	3.855715	4.30633	4.29888	3.69359	3.86711	3.386695	4.149745	4.409845	3.466765	4.918235	3.736025	4.554855	3.567115	3.66829	3.69109	3.494355	3.549025	3.63565	4.35923	3.38985	5.700505	4.102925
AGTR2	3.22226666666667	3.26291333333333	3.30415666666667	3.34235666666667	3.13898333333333	3.26195	3.22484666666667	3.16823333333333	3.20547666666667	3.15911666666667	3.26709333333333	3.22931666666667	3.23395333333333	3.20017666666667	3.16236666666667	3.22028333333333	3.08065	3.20737	3.16496333333333	3.25674666666667	3.27422333333333	3.26158	3.35049	3.29366666666667	3.48369333333333	6.67889666666667	3.29374666666667	3.14408666666667	3.0541	3.3074	3.28286	3.27116	3.28257	3.20148	3.13458666666667	3.20115333333333	3.11123666666667	3.57905333333333	3.22468333333333	3.26827	3.43096	3.17376	3.30775333333333	3.29582333333333	3.24198666666667	3.32891666666667	3.22486333333333	3.13841333333333	3.18806
AGTRAP	6.65773333333333	7.14647666666667	7.03712333333333	6.11796333333333	7.03378666666667	7.15844	7.46794333333333	6.84701666666667	7.10750333333333	7.13859666666667	6.76259	6.90082	6.72580333333333	6.90818666666667	6.98394	6.93146333333333	6.83433	7.15348	6.83563666666667	6.66855666666667	7.21451333333333	7.04969333333333	7.0693	6.44878333333333	6.95041	6.71877	6.67153666666667	7.18391	7.03572	7.43677	7.66245	7.02739333333333	6.65669666666667	7.78957666666667	7.47591333333333	6.52447333333333	6.84281666666667	5.93405666666667	7.02107666666667	6.47976333333333	6.64413333333333	6.01804	6.59608666666667	7.02118333333333	7.14259333333333	6.74883666666667	6.99961333333333	6.33253	6.81382
AGXT	3.72316666666667	3.94761	4.14455333333333	3.91226666666667	4.00710333333333	4.05226	4.15827	3.85754666666667	3.89914	4.05149	3.91564333333333	4.00512666666667	3.95323666666667	4.08013333333333	3.96224	4.24143333333333	3.92439333333333	4.04497	4.0734	4.30645333333333	4.16241	4.24855333333333	4.11446333333333	4.22723333333333	4.13775	4.08754333333333	4.01350666666667	4.13375666666667	4.05167333333333	4.20369666666667	3.90863	4.31845333333333	4.12810333333333	4.01149333333333	3.95324666666667	4.16372666666667	4.05912666666667	4.22077	3.87014333333333	4.13198333333333	4.01553666666667	3.88136	3.95765333333333	3.83816333333333	4.06	3.94973333333333	4.08351333333333	3.7736	4.02005333333333
AGXT2	3.30128	3.67189	3.5933	3.50971	3.42802	4.12416	3.51401	3.2075	3.40265	3.67997	3.23676	3.38354	3.43244	3.54112	3.30779	4.09624	3.30719	3.65771	3.78109	3.42006	3.48633	3.409	4.26117	3.57047	3.52775	3.64007	3.40821	3.40862	3.32711	3.62284	3.46999	3.75146	3.65262	3.63771	3.64313	3.5152	3.56633	3.48548	3.15333	3.5789	3.23627	3.43984	3.63358	3.28046	3.59705	3.52806	3.44003	3.32659	3.51204
AHCTF1	7.48329	7.045315	6.92945	7.53053	7.309075	6.5627	7.06421	7.327095	7.285385	7.223045	7.363755	7.177815	7.72641	7.232165	7.232735	6.8179	7.157725	7.196505	7.86693	7.615375	7.086955	7.53933	7.3409	7.26957	8.09063	6.931655	7.109335	7.20373	7.00274	6.99975	8.31211	7.172375	7.210285	7.4409	7.52196	7.774645	7.621465	6.82119	7.960105	8.61458	7.018835	7.52252	7.40164	7.496775	7.58971	6.60674	7.60652	7.60586	7.86784
AHCY	9.53336	10.0251	9.85566	9.6866	9.65658	9.11542	9.28998	9.90913	9.65732	9.74753	9.89653	9.58888	9.41717	9.98018	9.69018	10.01256	9.49342	10.65804	9.95455	10.30177	9.91764	10.50536	10.12224	10.23798	9.83006	9.68414	10.1358	9.66337	9.99186	9.91682	11.27548	9.52567	10.49968	9.19979	9.4924	9.51844	9.02321	8.61053	9.68378	10.09138	10.10804	9.20958	9.61922	9.9948	10.3777	9.66359	9.95797	8.95695	8.7625
AHCYL1	8.5417	8.6710525	8.4243875	8.3737925	8.6479575	8.4486075	8.164095	8.62823	8.5505275	8.794495	8.9074475	8.6629075	8.5070275	8.52679	8.86826	8.44785	8.359105	9.1639225	7.74812	8.290715	8.3921175	8.2915475	8.337955	8.205715	7.837455	7.994765	8.3005075	8.1140125	8.288955	8.069715	8.23834	8.209565	9.2443575	8.726155	8.4588625	8.7263225	8.2294475	7.75751	8.106055	8.4553025	8.27454	8.4999125	8.4123525	8.56592	8.546175	8.3372525	9.0406825	7.7425825	8.17096
AHCYL2	5.83388	6.131365	5.643015	5.94774	5.864925	5.87955	5.784215	5.80149	5.80797	5.580125	5.755035	5.67809	5.813275	5.759205	6.049045	6.033035	5.84376	5.528155	5.993315	5.978965	5.76227	5.97338	6.00027	6.09961	5.84206	5.950515	5.99066	5.7422	5.493205	6.459635	6.216035	5.98102	6.012885	6.20025	5.832015	5.635415	6.12707	5.6609	6.09701	5.727635	5.91904	6.4642	5.68261	5.983175	5.87642	5.730795	6.83591	6.34533	6.032165
AHDC1	4.60183333333333	4.69762	4.8373	4.66319333333333	4.48607666666667	4.71823	5.04116666666667	4.48196	4.69506	4.62586333333333	4.36909	4.66093666666667	4.50220666666667	4.75552666666667	4.64269	5.07962666666667	4.71309666666667	4.69540666666667	5.09903666666667	4.57141	4.70012666666667	4.94929333333333	4.53540333333333	4.60421333333333	4.92113	4.87635333333333	5.04269333333333	4.55304333333333	5.15525333333333	4.96394666666667	4.58300333333333	5.22730333333333	4.92299	4.66792666666667	4.90202	4.67474333333333	4.7617	4.49189	4.99016	4.69213333333333	5.02727	4.91909	5.11235666666667	4.85042666666667	4.77992	4.53948333333333	4.22753333333333	4.51645666666667	4.55834
AHI1	6.19735	5.563784	5.488578	5.861574	5.86175	5.755024	5.67149	5.773546	5.574742	5.989414	5.79346	5.744736	5.425258	5.972016	5.68205	5.444994	5.515724	5.605872	5.426244	5.201504	5.04463	5.305302	5.127948	4.917618	5.110658	4.78542	4.841286	5.208318	5.165358	4.643942	5.0379	4.928666	4.962534	5.04298	4.90924	4.922286	4.798462	5.684482	5.109108	4.540102	4.946078	5.097984	5.25685	5.79425	4.554236	5.591796	5.04383	5.517988	4.999842
AHNAK	6.78902	6.7464	6.82774	6.5962825	6.9060275	7.062515	6.9098	6.68478	6.72997	6.4748675	6.6301875	6.91183	7.368635	6.537235	6.998755	6.7862425	6.7387525	6.649935	6.9312625	7.3443475	7.5004225	7.1837025	6.480705	6.8414675	7.17413	6.6427375	6.37098	7.1594475	6.474665	7.1327975	6.5131	7.2626325	7.2405175	6.9507925	6.39493	7.07033	6.4977725	7.48132	6.6590375	6.9295675	6.3695975	6.8187025	6.5213525	6.667245	6.1944775	6.616295	6.45749	6.8125475	6.2807325
AHNAK2	4.67124	4.74645	5.11592	4.07855	5.27856	5.01706	4.954	5.96529	4.31151	4.5875	4.43247	4.89904	4.47788	4.79835	4.52459	4.62179	4.60923	4.84744	4.44679	4.48862	5.72009	4.93921	4.63313	4.8886	5.04432	5.1553	4.73093	4.44801	4.41278	4.88305	4.49215	4.99237	5.70658	4.56642	4.52621	5.01759	4.658	6.19639	5.17579	5.76255	4.38984	4.41222	4.20978	4.24583	4.46382	4.37724	4.51647	4.58512	4.54792
AHR	9.60467	9.58463	9.45331	10.3524	10.46632	9.37591	9.74753	10.71853	7.88916	9.15709	10.79529	8.83531	9.35795	9.38176	11.70781	9.95948	9.69714	10.70411	9.4155	9.32834	9.93328	10.44976	7.6803	9.80701	7.93655	9.73894	8.26538	8.81028	8.63536	9.8115	9.43113	9.55885	9.17716	9.2214	9.8678	9.81575	10.20736	8.42187	9.60412	8.85055	8.30383	9.9853	9.74643	10.47412	8.8419	9.78107	9.00793	10.79682	9.14466
AHRR	3.97148	4.32223	3.74417	4.97809	4.2738	5.54827	4.26212	5.01092	3.93762	5.05688	4.0491	3.97769	6.14736	4.00223	4.62359	4.00451	4.1915	3.75101	4.40293	4.51592	4.22834	3.97737	4.33739	4.91987	4.48733	4.69748	5.11978	4.85619	4.6089	4.75057	4.13763	4.62213	4.47794	3.81962	6.59452	4.2588	6.30334	4.66266	5.47595	3.42724	4.13859	4.47286	4.0637	3.84355	5.13768	4.04735	3.73966	4.0558	6.92657
AHSA1	9.44406	9.90046	9.26956	9.29324	9.77763	9.65408	10.0122	9.62682	9.75878	9.71123	9.60362	9.85899	9.53006	9.3915	9.10033	8.88186	9.26104	9.7682	8.91595	9.43733	9.39385	9.66008	9.41324	9.15357	9.69016	9.37884	10.33042	9.40915	9.49988	9.63205	10.08526	8.8391	9.83843	9.60034	9.02045	9.10146	8.88663	9.01558	9.87311	9.69092	9.32787	10.05583	9.21779	8.89927	9.83132	8.89777	9.68338	9.90389	9.20676
AHSA2	7.4347275	7.8419675	6.8254275	8.21496	7.4208075	7.4029425	7.7600375	8.178605	7.53848	7.3585575	7.934065	7.52649	8.0323225	7.9487225	7.7027675	7.34451	7.83825	7.55442	8.053375	7.0514525	6.9555275	7.5517275	7.188355	6.7477975	7.0594675	7.36189	6.821195	7.3757525	7.0876725	7.3367775	6.8073225	7.43456	7.9138	7.7006975	7.2100825	7.4767175	7.16726	7.2595025	7.352835	6.856465	7.1072575	7.6967325	7.7639975	7.277735	7.734215	7.2156275	6.635175	8.0669575	7.71374
AHSG	3.80564	4.124255	4.058485	3.83449	3.751635	4.282575	4.02996	3.806725	3.910925	3.73338	3.71006	3.79952	3.88319	3.86308	3.98836	3.939295	3.89841	3.88269	3.93804	4.1807	4.221885	3.860425	4.208355	3.925055	4.134435	3.99788	3.986	3.93434	3.94248	4.12247	3.93627	4.148205	4.16398	3.98754	3.99218	4.13972	4.259795	4.16384	4.037015	4.274105	3.860905	3.759395	3.8811	3.935905	3.692245	3.90619	3.870135	3.791765	3.86059
AHSP	4.62635	4.60361	4.65494	4.01216	4.46853	5.28333	5.00778	4.23926	4.77113	4.44973	4.23347	4.63587	4.66969	4.58376	4.56065	4.63623	4.62449	4.7292	4.68902	4.86577	4.87111	4.55589	4.77553	4.35756	4.66052	4.78124	4.52258	4.62487	4.69089	4.73421	4.35113	4.78743	4.73715	4.69948	4.72866	4.74638	4.6814	4.97273	4.38687	4.77038	4.44461	4.60501	4.54772	4.5163	4.48993	4.89539	4.75432	4.315	4.45524
AICDA	3.164005	3.13486	3.286825	3.329925	3.33379	3.326385	3.41886	3.267425	3.217645	3.266705	3.29483	3.194705	3.2941	3.300495	3.39559	3.183785	3.0937	3.079805	3.3698	3.296155	3.18735	3.35227	3.543145	3.32681	3.33407	3.150485	3.136055	3.17111	3.246215	3.30591	3.32968	3.24815	3.237245	3.29597	3.243195	3.364465	3.104255	3.399385	3.33496	3.442725	3.271435	3.283665	3.247275	3.155135	3.465965	3.276515	3.41081	3.43891	3.246345
AIDA	8.83686	9.015	8.80164	8.89737	8.84848	8.59794	8.644415	9.2091	9.386555	8.99673	9.253285	9.1837	9.157495	8.93188	8.778235	9.209785	9.40847	8.72034	9.123555	9.12203	9.1961	9.62763	9.8015	10.00071	9.434995	9.639485	9.487955	9.197385	9.3524	9.073835	9.5265	9.010745	9.653175	10.211025	9.97547	10.424085	9.6199	9.23685	9.28844	10.37149	9.64822	9.30819	9.511705	9.376695	9.51182	9.214985	9.444945	9.382775	10.32525
AIF1	6.6060425	6.7352025	7.3234625	6.6395925	7.53955	7.378995	7.9839025	7.6619725	6.720505	6.5922925	6.9111375	6.885075	7.145855	7.143695	7.250295	7.2668175	6.934145	6.91109	6.6936725	6.5395375	6.8582975	7.4599425	7.4007475	6.96665	6.3241875	6.9294025	6.56726	7.15614	6.9852	6.8713975	6.1681475	7.734745	7.0273625	7.922275	7.6386075	8.0269225	8.16542	7.6624175	6.4708125	7.9531025	6.72692	6.8628225	7.479215	7.54713	7.5825975	8.030725	7.510135	7.4566125	8.1726375
AIF1L	7.133105	6.84188	7.76759	6.8563	5.985475	5.848625	6.937975	6.63595	6.552085	7.01915	6.17894	6.35634	7.029395	7.1767	5.843015	7.22202	6.91538	6.178835	8.10111	6.83362	6.569345	6.685265	9.19127	7.492745	7.812465	7.161005	6.548985	6.360765	7.620455	8.39259	7.110445	8.564625	5.942845	7.1481	6.533795	6.11673	6.20383	8.34516	7.57851	7.27913	7.5444	8.09681	7.445985	7.193195	7.25998	6.183075	5.746865	7.250245	7.07325
AIFM1	8.54624	9.06364	8.5594	8.21831	8.66078	8.42822	8.6921	8.60348	10.1609	8.66781	8.57161	8.6197	8.18846	8.5904	8.04906	8.8695	8.68628	9.37086	8.00696	8.5934	8.81244	9.68282	8.24462	9.10364	8.91665	7.7708	9.39116	8.92959	8.67764	9.93648	7.44982	8.96511	9.35103	8.87489	8.35605	9.56038	9.10145	9.83394	9.37419	9.03433	9.94617	7.21003	8.26267	8.47996	10.0659	8.35451	9.57351	8.62786	9.51139
AIFM2	5.921285	6.41481	6.08211	5.86676	6.603135	6.23832	6.23052	6.167855	5.97236	6.61747	6.26557	6.09655	6.15638	6.146755	6.21693	5.93858	6.076185	6.235135	7.5596	6.08148	6.20583	5.92814	6.134185	6.57191	6.47531	5.78302	6.11996	7.033065	5.9463	6.308905	5.258335	6.2055	6.42239	6.61863	6.445965	6.27604	5.995195	6.914365	5.624	5.987195	5.73724	5.84455	5.947115	7.21289	6.54608	6.04383	6.63035	6.478485	6.257975
AIFM3	4.26624	4.86855	5.44507	4.66666	4.67358	4.88809	4.32037	5.03576	4.49072	4.65901	4.56338	4.64788	4.76474	5.1446	4.72854	5.56066	4.74505	4.83523	5.40533	4.94049	5.03623	4.92785	4.75179	4.6986	4.7734	4.94573	4.75835	5.12113	4.79085	5.06077	5.09267	5.08426	5.22968	4.92191	5.02662	4.90027	4.90412	5.13435	4.88386	4.82005	5.50924	4.05089	4.55496	4.79921	5.06866	4.83628	4.98179	5.42343	4.86761
AIG1	6.6082	6.48685333333333	6.53832333333333	6.79046	6.86104	6.39427666666667	6.32454	6.51081	6.68292666666667	6.46999	6.96317666666667	6.05247333333333	6.32698666666667	6.67296	6.73427333333333	6.43692	6.31532666666667	6.55278333333333	6.44671	6.15850333333333	6.15160666666667	6.35282	6.07356666666667	5.83860333333333	6.51253333333333	6.10596333333333	5.63572333333333	5.30770666666667	6.44076	5.48513	5.91434333333333	5.45490333333333	6.6043	5.98757	6.43006	5.78592333333333	5.87666666666667	6.3355	6.54976333333333	6.72308333333333	6.23101333333333	6.29822666666667	6.54543	7.27872	5.93480666666667	6.80754	5.94948333333333	6.93253666666667	5.75548333333333
AIM1	8.11621	8.05514	7.88483	8.01442	8.47242	8.39888	7.56807	8.63369	7.43097	7.79908	8.63745	7.89236	6.91268	8.06543	8.60753	8.42488	7.62501	8.30961	6.86342	4.01054	8.79648	8.6395	8.94613	6.45746	6.97079	6.85477	5.40395	6.91374	5.74972	4.98688	5.6178	7.44	5.9801	7.30545	7.82865	8.4162	7.72053	6.5863	7.18498	7.01491	4.2066	6.44952	7.80432	7.59998	7.44997	7.60261	6.89037	7.83281	8.03745
AIM1L	5.33743	5.354225	5.524045	5.386615	6.145585	5.735155	5.562735	5.26391	5.232505	5.657035	5.635425	5.62866	5.20612	5.84117	5.569115	5.684405	5.453	5.47562	5.49364	5.60216	5.73919	5.57731	5.555175	5.52953	5.809665	5.793305	5.45549	5.39457	5.53417	6.0806	5.9439	5.788745	5.946835	5.595595	5.786715	5.44883	5.75978	5.461695	5.76441	5.535275	5.214165	5.277545	5.90932	5.592045	5.574995	5.404125	5.41659	5.37532	5.380535
AIM2	5.01159	4.677	5.2078	4.72728	5.49125	5.22905	4.86631	4.86256	4.66654	4.9258	4.80103	4.72621	4.1171	4.95186	4.84213	5.10816	4.85285	4.60885	4.79458	4.30532	4.59761	5.36879	5.19175	5.16097	4.77902	5.5415	5.35605	5.09259	5.28767	5.29444	4.52795	6.44072	5.85472	6.28655	5.76797	6.58049	8.43527	8.03133	5.02881	8.02391	5.43122	4.43454	6.05233	5.73779	6.63074	6.70176	5.3789	4.98463	8.37751
AIMP1	8.37878333333333	8.55025333333333	8.38040333333333	8.36204666666667	8.24307333333333	7.64819333333333	7.72165666666667	8.11020666666667	8.62354333333333	8.14646666666667	8.60593333333333	8.30084333333333	8.37448666666667	8.24807	8.36114	8.31143	8.64484333333333	8.38658	7.55265666666667	8.86161	8.16116	7.63310333333333	6.85023666666667	8.2317	6.22440666666667	7.93700666666667	7.06514666666667	7.9698	7.27331333333333	8.08615	8.17192666666667	8.12539	7.47081666666667	7.56557666666667	6.96393	7.76989	7.70160666666667	8.50517666666667	7.2825	7.47645333333333	7.93834	7.94500666666667	8.16581666666667	7.77742	8.00035666666667	7.37678333333333	7.41906333333333	8.27132666666667	7.7362
AIMP2	7.84547	8.43233	7.78124	7.66693333333333	7.87344333333333	7.78833666666667	7.92695	8.08884333333333	8.26988666666667	7.63340333333333	7.79489666666667	7.91226666666667	7.33975333333333	7.77815333333333	7.93358	7.93458	7.7892	7.88058333333333	8.18460666666667	7.62740333333333	7.87960333333333	8.42300666666667	7.48862666666667	7.66733333333333	7.377	9.08570666666667	8.25002666666667	7.67677333333333	7.97707	8.11572	8.50107666666667	7.71539	8.11953666666667	8.02944	8.29916666666667	8.36438	7.95331666666667	8.05080333333333	8.05681	8.37598666666667	7.85598	7.81573333333333	7.88779333333333	8.73437333333333	8.08012666666667	7.69270333333333	8.58001666666667	7.74147666666667	7.21908333333333
AIP	7.638665	8.14852	8.04389	7.55329	7.95788	7.92412	8.065695	7.672145	7.763365	7.80911	7.70136	7.811085	8.005355	7.5862	8.07857	8.19165	8.120545	8.01628	7.726385	8.480565	8.574925	8.06283	7.70698	8.040045	7.84346	8.16593	7.826725	8.345365	7.558895	8.223815	7.661115	8.24521	7.8047	7.54079	8.12671	7.68614	8.14982	8.31351	7.561625	7.866695	8.04146	7.503025	7.5845	7.622115	7.82885	7.583045	8.14606	7.748725	8.07034
AIPL1	4.41317	4.3935	4.598005	4.285875	4.449785	4.613435	4.540065	4.40775	4.306815	4.30727	4.523195	4.512815	4.47063	4.203905	4.420085	4.348875	4.485175	4.57355	4.56861	4.53611	4.52519	4.58585	4.521535	4.431015	4.463805	4.51791	4.498675	4.56988	4.4666	4.65781	4.37349	4.682195	4.74832	4.38836	4.50672	4.739205	4.44484	4.793995	4.509585	4.707215	4.459555	4.168035	4.618735	4.50173	4.52357	4.63749	4.648885	4.460735	4.474965
AIRE	5.04125	5.22155	4.98072	4.66206	4.85035	5.29437	5.22689	4.8071	4.59825	5.17602	4.88592	4.91206	5.08431	4.90966	5.03853	5.12409	4.76041	4.36095	4.89342	5.33333	5.18564	5.13062	5.05387	5.20908	5.14132	5.17781	4.82643	4.9309	5.09833	5.24435	5.07977	5.60929	5.08176	4.88042	5.09519	5.18261	4.99747	5.38554	5.06038	5.35501	4.97422	4.58928	5.16798	4.89626	5.09632	4.85344	5.14284	4.87723	5.00714
AJAP1	3.633485	3.5490525	3.786105	3.55446	3.4429225	3.7763375	4.2157425	3.4372225	3.57606	3.544475	3.5909625	3.8538475	3.78938	3.44106	3.526815	3.6733175	3.7431975	3.57867	3.5871	3.581595	3.651905	3.6422075	3.7785075	3.7974675	3.415065	3.592915	3.876315	3.599655	4.200755	3.817185	3.61413	4.45016	3.75684	5.4275775	3.69185	3.6580975	3.48561	6.4807275	6.83055	4.0133075	3.6798225	4.5238675	3.64946	3.5772725	4.362875	3.428555	3.646965	3.82742	3.53105
AJUBA	6.31718	5.8844825	6.021085	6.51702	5.8053575	5.6156625	6.5485775	5.77329	5.3736175	6.2246	6.605995	5.7809625	6.4924475	6.232215	6.16106	5.9995425	6.200075	5.7729775	6.051795	6.566575	6.4659475	5.654665	7.07021	7.4229975	6.8707825	6.8002325	7.298255	6.325985	7.08013	6.99568	7.082865	6.399095	5.8628075	6.6320625	6.447215	5.6135175	6.8126675	5.5723075	7.4235325	6.4815525	7.101875	7.5949725	6.649015	6.5799175	6.2177975	5.59613	6.1591725	7.9556325	5.54971
AK000798	6.21635	6.20301	4.81972	6.07742	5.53559	5.87082	6.49409	5.02745	6.17796	5.17781	5.82173	5.23375	4.96345	6.3788	5.93961	6.3492	5.36798	5.12231	5.52258	4.1335	4.4106	4.73738	5.30182	4.90172	3.98737	4.51408	4.95269	4.43261	4.61323	4.20657	4.39646	4.7578	5.29632	4.51786	5.00575	4.85509	4.69624	4.14975	4.60568	4.83462	5.50941	6.38341	6.44723	6.03497	4.97859	4.33173	6.37693	5.41719	5.57164
AK021537	7.29042	6.08533	6.62318	7.18292	6.0104	7.32178	6.97549	6.27659	6.8988	6.81402	6.6619	6.80322	7.28679	6.01865	7.01726	6.25604	6.94495	6.58469	5.62804	6.21028	5.768	6.33363	5.52124	5.86831	5.6653	5.68539	6.49129	5.78944	6.96947	5.88564	5.09694	6.40072	6.34404	5.97628	6.34182	5.90559	6.0269	6.22388	5.56713	5.70513	4.977	7.60277	5.29949	6.3375	5.64161	6.2744	4.96706	5.77772	5.72593
AK021804	9.10396	8.77076	9.404405	9.39546	8.95701	9.95178	9.006305	9.40209	9.16889	9.195995	9.798	9.01507	10.084765	9.091205	9.737545	9.89343	9.59692	8.759285	6.423785	8.460075	7.597655	6.00906	5.67209	7.103895	4.146145	9.670225	7.838955	5.40233	8.785895	7.34999	7.9096	5.78425	6.350325	5.977135	7.482235	9.24386	7.27718	6.84768	5.46793	6.97572	9.506635	11.803595	8.88703	8.523355	9.51494	8.57533	8.37768	8.962035	7.545685
AK021933	3.67882	4.079965	3.636005	4.08048	3.671755	3.723495	3.81563	3.67759	4.00204	3.79807	3.692225	3.73049	3.619845	3.664015	3.799725	3.824275	3.665155	3.867895	4.77068	3.94386	3.62735	4.81939	4.121335	4.826975	4.23815	3.63708	4.71503	4.065425	3.784545	4.19131	4.362385	3.799015	3.816405	3.374005	3.590735	3.67563	3.723095	3.760645	5.928285	4.431	3.951725	3.9382	4.223735	4.12509	3.580555	3.659445	3.508535	3.445555	4.14021
AK021977	7.03459	7.90156	7.41392	6.80484	7.48585	7.46448	6.29163	6.64244	8.37803	8.20087	7.5663	8.57387	7.41532	7.27226	7.43709	7.61178	7.74932	6.42024	5.28888	5.05514	6.13678	5.61404	4.56004	4.35944	3.56522	4.49185	6.37644	5.00654	6.13265	4.04802	5.14511	4.82732	6.28985	6.16793	5.95474	5.20503	6.79442	6.05401	6.19103	5.62673	5.26477	5.67125	4.62778	7.24198	4.55465	7.06912	5.43108	7.12699	6.32959
AK024936	3.60278	3.42185	3.35986	3.3656	3.50382	3.71166	3.58296	3.64997	3.25211	3.80273	3.46391	3.46173	3.59325	3.59307	3.51799	3.3471	3.62258	3.67625	3.14489	3.26061	3.27278	3.6815	3.33425	3.37607	3.32233	3.5016	3.73587	3.37948	3.37101	3.23231	3.32922	3.45328	3.5975	3.22989	3.33877	3.45588	3.35729	3.53615	3.32233	3.44248	3.57999	3.25386	3.63697	3.36386	3.28451	3.528	3.74907	3.43891	3.29166
AK025288	6.76866	6.54119	5.47282	7.28656	6.28963	6.43938	6.36579	6.81432	6.84668	6.31691	6.47517	7.30246	7.35194	8.15305	5.91515	6.56095	6.87885	5.9086	6.1739	5.15434	5.01254	6.66097	5.46956	6.17963	6.07114	6.45937	5.79789	5.87921	7.39978	4.54895	6.02408	7.66402	7.08151	6.52588	6.1384	5.8512	7.03549	6.45092	5.31548	5.21795	5.86811	8.30377	7.83129	6.5523	5.29736	6.58928	5.94974	6.64738	6.75528
AK026905	4.95635	4.98643	4.88091	4.88844	5.33895	5.33644	5.11116	5.21893	6.64696	4.99524	5.42237	5.32862	5.38431	6.28215	5.55873	5.2691	4.9555	5.15731	4.50864	4.42996	4.64088	5.16936	4.8458	5.18302	4.60933	4.77287	6.16175	5.00855	5.22039	4.93735	5.14701	5.15054	5.07918	5.55255	5.21277	5.13066	5.3021	5.50884	5.00716	5.10283	5.018	4.52027	4.91595	5.15877	4.77069	6.14115	5.70346	6.35351	5.34991
AK054988	2.85541	3.03413	2.99409	2.85413	2.91231	2.97327	3.06481	2.70616	3.17372	2.88333	2.77928	2.92346	2.88975	2.80151	2.84855	3.13877	2.88279	3.18189	2.85056	2.94962	2.78816	2.8229	2.98728	2.88156	3.12286	2.8781	2.91305	3.01593	2.96965	2.97332	2.90891	3.09363	2.89363	2.88529	2.87444	3.0567	2.98096	2.73348	2.85455	2.96633	2.99714	3.04466	2.713	2.75195	2.8885	2.91835	2.7127	3.0616	2.91826
AK055458	4.77454	5.37815	4.24598	5.1234	4.019375	4.397465	4.61597	4.76258	5.228945	4.39231	4.31482	4.234185	4.80103	4.79697	4.327855	4.49041	4.306285	4.26021	4.14548	4.238815	4.24224	4.03496	4.060415	4.26718	4.3779	4.49738	4.511805	4.183865	4.34239	4.185995	4.195355	4.139035	4.28577	4.113715	4.0687	4.226885	3.958765	4.267195	4.15977	4.00302	4.058815	4.74149	4.938285	4.225155	4.02804	4.183265	4.1645	4.09962	4.16539
AK055981	6.44084	7.09672	6.09651	5.84399	5.75364	6.33527	6.41454	5.86451	7.02157	6.34262	6.31232	6.81302	6.01679	6.40323	5.63621	5.80608	6.66507	6.28689	7.43078	6.83427	5.40329	7.30354	5.63803	6.17951	5.26465	5.98496	5.49064	6.86481	6.05205	9.01471	7.23405	6.29022	5.43933	7.73529	5.88184	5.30303	5.87181	5.59815	7.14872	5.26517	6.25461	6.14114	6.9637	6.02233	7.20555	5.78505	5.40427	6.26729	6.26359
AK056098	4.20391	4.4772	4.49888	4.22002	4.42942	4.49529	4.77273	4.36597	3.81298	4.42248	4.10475	4.47878	4.45935	4.26411	4.46651	4.42188	4.32507	3.95483	4.33669	4.63659	4.59827	4.06355	4.58244	4.41074	4.60815	4.61449	4.46975	4.70357	4.68358	5.02381	5.18661	4.53662	4.44915	3.97768	5.11122	4.18905	4.6103	5.06087	4.55416	4.67815	4.12917	4.30715	4.52737	4.53117	4.28761	4.36317	4.61432	4.57121	4.46936
AK056982	3.87308	3.89898	3.84237	3.84434	3.97383	3.8751	3.9103	3.74707	3.6216	3.84425	3.71122	3.84274	4.06844	3.94864	3.68863	4.25769	3.95783	3.70752	3.76486	3.74605	4.14072	3.97326	3.81372	4.14164	3.73309	4.40369	3.54612	3.59351	3.89807	3.96724	3.88139	3.90442	4.05699	3.69206	3.90543	3.96923	4.33948	4.15815	3.79913	3.82633	3.66748	3.7819	3.46919	3.79311	4.10533	4.28831	3.85768	3.87308	4.06239
AK074476	4.33089333333333	4.28743666666667	4.27230333333333	4.53063333333333	4.21087333333333	4.37438666666667	4.36901666666667	4.16778666666667	4.69043333333333	4.06663666666667	4.33348	4.14057666666667	4.29817666666667	4.39222666666667	4.18732666666667	4.51947333333333	4.23654666666667	4.07379	3.9716	4.46312666666667	4.39016333333333	4.61413	3.99420333333333	4.41501666666667	4.24250333333333	4.17049666666667	4.05960666666667	4.08156666666667	4.16454666666667	4.38499666666667	4.42791333333333	4.30607333333333	4.28354666666667	4.11931666666667	4.14462333333333	4.05531333333333	4.18545666666667	4.67495333333333	4.41305333333333	4.07961333333333	4.54555	4.22756333333333	4.07466333333333	4.36512333333333	4.04154666666667	4.03234	4.40152333333333	4.20452666666667	4.15259
AK090844	6.83274	6.42095	6.8153	6.79508	6.1862	6.4836	6.29124	6.41319	6.75122	6.82685	6.77806	6.17102	6.78236	6.82059	6.74796	6.37385	6.30012	6.62663	6.2125	5.33763	5.34609	6.04914	6.08836	5.31378	5.76719	5.12756	6.65536	5.84268	6.4156	4.85738	5.75207	5.39327	6.51837	5.97074	6.41126	6.52802	5.62376	5.75951	6.08745	6.27789	6.74379	6.95949	6.76983	6.435	6.43509	6.41615	6.4884	6.22121	6.4889
AK091729	4.29833	4.90373	4.54926	4.71841	4.80646	4.89537	4.60697	4.71964	4.80055	4.62952	4.30237	4.52586	5.02428	4.57935	4.599	4.94566	4.24945	4.31029	5.08975	4.50758	4.53694	4.60874	4.79618	4.61055	4.81994	4.63252	4.84272	4.84473	4.74936	5.04254	4.75311	4.69869	5.18639	4.6646	4.79795	5.2481	4.51376	4.89582	5.02414	4.7317	5.04751	4.77556	4.52257	4.44989	5.36586	4.57192	4.94163	4.51991	4.67896
AK093205	2.93342	2.66305	2.76273	2.89783	2.6705	2.8309	2.627645	2.70392	2.916235	2.84356	2.767455	2.797695	2.77061	2.795665	2.697265	2.839655	2.692375	2.849515	2.78542	2.88975	2.6812	2.841	2.73758	2.86913	2.930985	2.743825	2.756645	2.80746	2.855275	2.854125	2.743045	2.919665	2.79201	2.60697	2.656105	2.683945	2.65885	2.813045	2.718295	2.739015	2.891145	2.79881	2.68547	2.76385	2.753765	2.723275	2.98308	2.777155	2.691195
AK094644	3.37737	3.21945	3.23508	3.27144	3.13572	3.21411	3.20425	3.11944	3.47308	3.51929	3.20918	3.38665	3.4804	3.46928	3.39233	3.22071	3.49156	3.53228	3.36222	3.37953	3.43762	3.31562	3.36144	3.40024	3.55364	3.16634	3.12763	4.62722	3.268	3.19955	3.45457	3.02208	3.04285	3.12942	3.2855	3.64139	3.18962	3.13082	3.25713	3.41046	3.204	3.14229	3.1869	3.09981	3.36323	3.08505	3.16006	3.38798	3.17206
AK096159	3.67862	3.06349	3.35844	3.69789	3.42546	3.37704	3.51887	3.47298	3.01758	3.40962	3.34562	3.55148	5.50575	3.07646	3.16796	3.33666	3.37483	3.142	3.04582	3.30628	3.39426	2.96254	3.41152	3.2738	3.25161	3.12893	3.31531	3.2278	3.16501	3.08276	3.4149	3.1672	3.35559	3.19485	3.14308	3.22906	3.0879	3.22273	3.24982	3.22624	3.10683	3.73653	3.04814	3.22051	3.21798	3.35402	3.25488	3.15345	3.48303
AK097370	4.79124	5.05494	5.08109	5.01289	4.67435	5.30375	5.55644	4.94147	4.58358	4.55026	4.40115	4.50295	4.59991	4.92638	4.65213	5.09385	5.24442	4.79519	5.58751	4.64372	5.22323	3.97293	5.21561	4.47773	5.28389	4.45579	4.66324	4.9576	4.09223	4.59742	5.56684	5.39535	4.96795	4.23303	4.86785	4.68535	4.75068	4.63463	4.35417	5.36576	4.76385	5.45766	4.79616	4.47431	4.38759	5.09274	4.52789	5.69806	4.39495
AK097453	4.54684	4.49958	5.22587	4.94114	4.40849	4.75089	4.94407	4.30783	4.36147	4.6962	4.4684	4.62606	4.50415	4.49836	4.86644	4.78215	4.56673	4.37349	4.55525	4.52963	4.58667	4.52142	4.43327	4.19854	4.72048	4.45531	4.84981	4.03337	4.39623	4.77976	4.78101	4.82037	4.98348	4.51873	4.6605	4.57278	4.28234	4.61038	4.86948	4.32957	4.40989	4.50529	4.47628	4.27093	4.46608	4.43929	4.53255	4.73806	4.34891
AK098263	2.96338	3.06585	2.8812	3.25932	3.03015	3.04706	2.95474	2.91243	3.6354	3.18104	3.08873	2.87379	2.89433	3.00374	3.02426	3.01183	2.92669	3.11244	2.77914	2.94176	2.90535	2.84695	2.99839	2.93991	3.06118	2.96101	3.08578	2.92917	3.00066	2.88783	3.03953	2.917	3.06177	2.8831	2.81775	2.91209	3.16476	2.81678	2.7922	3.1566	3.12447	2.9489	2.9168	3.06425	3.09836	3.0048	3.07342	2.96244	2.99097
AK1	7.50664	7.50689	7.707245	7.33309	8.685405	8.574895	9.360725	7.33443	7.743155	7.444435	8.06752	8.67648	7.89597	7.105785	7.91346	6.705725	7.71503	8.73569	7.615	8.14927	7.953215	6.5766	6.95245	7.002865	7.525885	7.127705	6.481485	7.422695	7.6052	7.555865	6.9083	8.197375	6.92376	6.899355	7.201915	6.72065	7.69217	7.32896	7.04296	7.89549	6.2499	6.719635	6.431675	7.16172	6.408375	7.209175	7.62649	7.303385	6.82556
AK130486	4.94785	5.09476	4.99295	4.847615	4.97577	5.397205	5.180615	4.71497	4.895055	4.771475	4.56798	4.829765	4.811715	4.98251	4.814005	5.28386	4.82943	4.902565	4.84637	4.83325	4.69318	4.89497	5.066025	4.720515	4.985935	4.888865	4.534195	4.884675	4.64127	4.77591	4.59468	5.097365	5.011735	4.98557	4.73186	5.057675	4.722395	4.681665	4.774515	5.05407	4.9563	4.717905	5.023155	4.655465	5.24963	4.968645	4.703095	5.01135	5.09918
AK131021	4.29719	4.31193	4.79052	4.34711	4.41913	4.2862	4.56974	4.25142	3.8995	4.4158	4.17458	4.25513	4.36086	4.49479	4.28095	4.49993	4.4232	4.17303	4.38637	4.40721	4.54243	4.8082	4.7009	4.8349	4.27193	4.19482	4.58994	4.31828	4.32842	4.46581	4.41913	4.49128	4.54755	4.32024	4.66448	4.30906	4.69623	4.48701	4.30212	4.59843	4.08704	4.3879	4.33423	4.28859	4.22844	4.54775	4.44694	4.38234	4.34092
AK2	7.89972666666667	7.845465	7.61514166666667	6.86643833333333	7.39221666666667	7.043275	7.65028833333333	7.38606333333333	7.61439666666667	7.65608666666667	7.44930833333333	7.06444	7.45832166666667	7.97035166666667	7.567315	7.55566166666667	7.27266	7.70939666666667	9.40259333333333	7.49683833333333	7.335865	7.80714833333333	6.74722666666667	6.82730833333333	7.63119333333333	7.04945666666667	7.606685	8.01206666666667	7.61766333333333	7.66430166666667	7.69152333333333	7.45013333333333	7.40174333333333	7.94036833333333	7.68401333333333	7.90760833333333	7.56711333333333	7.42689166666667	7.34083666666667	6.85044166666667	7.59714	6.89877833333333	8.35744333333333	7.98544333333333	7.69148833333333	7.18470666666667	7.91797666666667	6.714055	7.583325
AK3	8.845755	9.27096	9.263225	9.211955	9.009665	8.55614	8.804565	9.37405	10.377815	9.316	9.46252	9.718	9.26228	9.555235	9.32043	8.734135	9.31257	8.94953	5.842225	9.189505	8.99089	8.25166	7.445215	8.615285	9.129545	8.864215	8.474465	9.899225	8.589255	8.30959	8.560285	9.04551	8.993165	9.686645	8.472465	9.388295	8.5367	8.545795	8.867715	7.746565	8.85808	8.438005	8.64869	8.522145	8.282515	8.85194	9.122385	9.02721	9.594555
AK5	3.72208	3.806955	3.874235	3.894145	3.787545	4.22122	3.971855	3.96076	3.667395	3.82941	3.950305	4.302845	3.903365	3.731705	3.893835	3.909835	3.767285	3.79482	3.73009	4.17489	3.96974	3.72391	3.77206	4.38778	3.932385	4.65674	4.2182	4.77321	4.644455	5.525905	3.663005	4.253855	3.72961	3.793705	4.742935	3.805905	5.389065	5.01855	5.63264	3.80932	3.56936	3.827265	3.703385	3.80376	3.613975	4.072285	4.95673	4.83232	3.62776
AK6	8.65725	8.56053	8.70589	8.79235	8.6049	8.47962	8.80218	8.61333	8.78291	8.41935	8.93164	8.43376	8.33766	8.60328	8.59484	8.49538	8.82574	8.62786	8.3231	8.62556	8.4934	8.25983	7.46519	8.77641	7.7912	7.85346	8.87958	9.29948	8.18843	8.34526	8.68683	8.37321	7.95943	8.18081	8.31182	8.0973	8.46134	8.48736	8.51786	8.55857	9.35982	8.01224	8.50815	8.34329	8.88027	8.67644	8.52446	8.17141	9.10514
AK7	4.9078975	5.58064	4.9476925	4.716585	5.5375125	5.39298	5.4998625	5.283705	5.104175	5.5423975	5.21575	5.4156325	4.817545	4.7931275	4.7125	4.4654575	4.9607375	5.4231475	4.7398425	5.0826575	5.2816375	4.6088	5.58441	4.2811625	5.05984	4.4929325	4.339555	4.2924025	4.705055	4.6791475	4.448135	4.666955	4.562585	4.3958175	4.3704175	4.6985775	4.764025	4.718255	4.694485	4.4758	4.54766	4.8890975	4.62535	4.74479	4.4019075	4.3340125	4.61168	4.64114	4.4951675
AK8	6.052575	6.70638	6.33226	6.06499	6.260765	6.95472	6.75474	6.188125	6.36984	6.230275	5.99762	6.43195	5.79879	5.961735	5.816705	5.945045	6.05476	6.45179	5.961285	6.16004	6.17487	5.72647	5.846705	5.764275	5.796615	5.628735	5.502135	5.57728	5.83645	5.762375	5.718925	5.84481	5.923035	5.91399	5.670755	5.94879	5.59244	5.95756	5.79344	6.129565	6.014705	5.85455	5.866085	5.64289	5.55749	5.615175	5.574535	5.881115	5.92777
AK9	4.57050666666667	5.36541333333333	4.32638	4.46743333333333	5.25308	4.95174666666667	5.13817	5.62115333333333	4.8937	5.18873	4.98711	5.16552666666667	4.33165666666667	4.97038666666667	4.2464	4.59106333333333	4.75306333333333	5.02495666666667	4.89589	4.62656666666667	4.48608	3.69837333333333	4.43941333333333	3.66497	4.70280666666667	3.99318666666667	4.11831666666667	3.63656333333333	4.05794333333333	4.03966	3.90720333333333	4.02526666666667	3.85141666666667	3.55118	3.73109333333333	3.84542	3.90363666666667	3.58691333333333	3.75412666666667	3.80403666666667	3.64327666666667	3.90484333333333	4.18309333333333	4.38850333333333	3.4627	3.95187666666667	3.91622	3.73216	3.63599
AKAP1	6.992845	7.13467	7.0712275	6.867735	7.0597525	6.67022	6.7169075	7.1562475	7.1745375	7.0069575	6.9760825	6.90182	6.58493	7.18483	7.2389425	7.15932	7.000085	7.1813025	6.73503	6.976945	7.3332775	6.872325	7.2786825	7.218105	6.9489225	7.671455	6.4602775	7.650695	6.6002825	6.9930675	7.21962	6.823175	6.91945	6.33564	7.07824	6.5989125	6.4136525	6.237045	6.3775575	7.3510875	7.4318875	6.1840425	6.77919	6.3773925	6.5079175	6.58186	6.3202875	7.1496125	6.208355
AKAP10	6.960795	6.7970925	6.3188125	6.82571	6.478315	6.60141	6.692775	6.3639475	6.964045	6.3737475	7.0590825	6.4504225	6.6344275	6.763115	6.8500825	7.0258475	6.694615	6.2284075	6.4504775	6.0216025	6.1556925	5.7741125	6.40989	5.5930075	6.2772325	5.8899575	6.2881775	6.0271575	6.10686	5.50968	6.364795	5.66954	5.4609425	6.5939675	6.4092325	5.7822775	6.449435	5.805945	6.43206	5.6237125	6.9195575	6.7085975	6.8554525	6.5111525	6.6290975	6.052295	6.0987625	7.125515	6.76362
AKAP11	9.024575	8.620505	9.0628	8.728095	8.293235	8.200525	8.60688	8.56486	9.003535	8.53735	8.69175	8.25776	8.58634	8.7897	8.579905	8.317515	8.672945	9.05185	7.08931	8.352695	7.612245	7.232595	7.535495	6.836765	7.195375	6.8653	7.508875	7.194325	7.883085	6.686805	7.17108	7.82257	7.61012	7.530145	7.5662	7.795705	7.58649	7.094555	7.620985	7.00927	8.146815	7.87178	7.224345	7.819485	8.03185	7.964355	7.80548	9.00713	8.185335
AKAP12	7.870692	5.499866	6.927334	7.017656	6.741804	6.382594	6.68798	6.576228	5.568274	7.134882	6.739574	6.292634	8.800134	6.022458	6.130978	5.470078	7.367418	6.388806	5.601978	7.320918	6.585164	7.024106	6.994274	6.656648	4.915016	4.50116	6.768542	4.79458	6.136732	6.734082	4.701306	5.628872	5.891654	7.122482	6.458986	5.615192	4.885118	5.029764	7.119818	6.417004	5.456048	7.51254	4.58485	6.249142	5.638484	7.372024	4.701432	7.777416	6.509632
AKAP13	6.26383777777778	6.19749	6.25603111111111	6.23956444444444	6.38143	6.39383111111111	6.32571333333333	6.35931555555556	6.17201222222222	6.34706888888889	6.39546888888889	6.53258666666667	6.41197	6.14304222222222	6.63216444444445	6.10177444444444	6.04229444444444	6.31232777777778	5.76209333333333	6.08089888888889	6.43395222222222	6.25707777777778	6.27063111111111	6.29909111111111	6.06888888888889	5.97510666666667	6.89864444444444	6.39014888888889	6.60795444444445	6.21245777777778	6.16857666666667	6.09560222222222	6.25973888888889	5.85240555555556	6.27987888888889	6.39064666666667	6.21120666666667	6.47482444444444	6.37048555555556	6.36664666666667	6.06977333333333	6.43831777777778	6.16202111111111	6.41985111111111	6.13016222222222	6.68873222222222	6.15239222222222	6.14460666666667	6.35270555555556
AKAP14	5.01737333333333	5.90621	4.78022666666667	4.8001	6.58667	5.8194	5.73450333333333	5.65948666666667	6.52291	6.64568	5.97999333333333	6.2486	4.42823666666667	4.62151666666667	3.52104	3.17705	4.86948	6.28357	3.08745	5.58538333333333	5.43367	3.1282	3.07510333333333	3.03718333333333	4.56735	2.99749666666667	3.12726333333333	3.11200333333333	3.08597	3.20490666666667	2.99602	3.10898666666667	3.14055	3.00676	3.02027333333333	3.32844666666667	3.05447333333333	3.17423333333333	3.28506	3.21281666666667	3.20786666666667	3.08832333333333	3.07822333333333	3.04762666666667	3.65892333333333	3.02229333333333	3.23095	3.17133333333333	3.15676333333333
AKAP17A	6.65667666666667	6.72794666666667	6.31436333333333	6.6778	6.66574666666667	6.5264	6.70978666666667	6.79703	6.77595666666667	6.79585	6.3913	6.86002666666667	7.38306333333333	6.65541	6.29935666666667	6.52321666666667	6.77301333333333	6.60098	6.26552	6.67824666666667	6.76128	6.93108666666667	7.11926333333333	6.87779333333333	6.08444666666667	6.31660666666667	6.36993666666667	6.83465333333333	6.18093333333333	7.21192333333333	6.17767	7.17576666666667	6.05370666666667	5.83413333333333	6.25518333333333	6.19401333333333	6.65440666666667	6.50442333333333	6.58267333333333	6.34501	7.12186	6.12374333333333	6.45702333333333	6.72897333333333	6.54052333333333	6.03398	5.75190333333333	6.53177	6.27566666666667
AKAP3	4.53499	4.38851	4.71808	4.8338	4.3968	4.99436	4.83344	4.30224	4.61346	4.17867	4.09215	4.38473	4.65787	4.23211	4.31149	4.2512	4.07126	4.28203	4.4521	4.78332	4.74159	3.89881	4.17899	3.9625	4.75358	4.65978	4.01033	4.41154	4.44777	5.19537	5.15031	5.19364	5.1258	4.57283	4.64178	4.66383	4.37012	4.8788	4.85238	4.9585	4.36409	4.42692	4.47907	5.01847	4.77516	4.18037	4.39677	3.93089	4.10982
AKAP4	3.9506	3.7921	4.05792	3.6053	3.73389	3.94435	3.83905	3.76633	3.84976	3.74197	3.77206	3.88418	3.89354	3.76234	3.71994	3.85323	3.76132	3.87649	3.60126	3.71931	3.85242	3.95922	3.88583	4.03076	4.22318	3.89181	3.65661	3.80461	3.8272	3.92713	3.71959	4.04622	3.87761	3.80029	3.96516	4.20941	3.78897	4.01318	3.75369	4.2379	3.91974	3.51526	3.87311	3.79408	3.59649	3.71291	4.25398	3.92453	3.7536
AKAP5	3.34911	3.3124	3.456575	3.43864	3.4697	3.48369	3.47392	3.59216	3.507055	3.246655	3.519125	3.55552	3.33895	3.524955	3.318355	3.255935	3.403955	3.490515	3.478015	3.56849	3.39895	3.375635	3.901535	3.61943	3.80998	3.52576	3.50707	3.606095	3.63955	3.55445	3.485465	3.55909	3.593895	3.36863	3.491755	3.77092	3.5781	3.768985	3.530155	3.59678	3.413015	3.46454	3.56125	3.340545	3.26023	3.72859	3.58273	3.49831	3.501995
AKAP6	3.57308	3.73782	3.636665	3.593145	3.69675	4.091445	3.84064	3.38179	3.585625	3.756595	3.583835	3.657805	3.708235	3.807845	3.642625	3.7605	3.83752	3.789165	3.692695	3.907935	3.647505	3.741775	3.73522	3.663805	3.446165	3.754335	3.534975	3.55278	3.34751	3.944795	3.42944	3.70157	3.671825	3.81203	3.697375	3.812225	3.5769	3.61968	3.644055	3.94876	3.485255	4.135155	3.90489	3.476335	3.720555	3.520605	3.704655	3.96792	3.63386
AKAP7	6.398985	6.015065	6.477915	6.35342	6.29772	6.40449	6.195955	6.143435	6.605165	6.181735	6.271015	6.27922	6.83064	6.26497	6.23896	5.896455	6.10441	6.79729	6.841735	6.51898	6.23505	6.41371	6.229895	6.283275	6.3207	6.293925	6.143515	5.811895	6.110045	5.629295	6.677255	5.640365	5.517475	5.889875	6.380565	6.175405	6.248555	5.982715	5.9292	6.012835	5.71329	6.091755	6.01707	6.55514	6.062075	6.14335	5.99698	6.706765	6.24129
AKAP8	7.160455	7.21119	6.918015	7.01355	7.140305	7.154105	7.25475	7.171135	7.281475	7.14869	7.11764	7.148705	7.225505	7.231835	6.996355	7.46882	7.20903	6.832345	6.83602	7.01596	7.09689	7.27776	6.974385	7.47746	7.604455	7.119395	7.14414	7.27511	6.92475	6.95218	7.505495	7.07891	7.04023	7.38073	7.32	7.277415	6.919365	7.17464	7.397745	7.026915	8.00656	7.69265	7.52042	7.989375	7.750045	6.75691	7.26026	7.161945	6.945615
AKAP8L	6.059222	6.172288	5.939424	5.992938	6.007592	6.08091	6.031454	6.56736	6.029014	6.348158	5.975938	6.432402	6.449008	5.94014	6.191426	5.90069	6.044764	6.226792	6.120016	6.052586	6.20456	6.397504	5.994266	6.135482	7.0291	6.25346	6.624642	6.462464	6.616044	6.152784	6.582866	6.067434	6.763568	6.145496	6.249296	6.14886	6.200102	6.366864	6.689504	6.276102	6.877566	6.59667	6.621462	6.537664	6.83864	5.947478	6.37468	5.883364	6.125482
AKAP9	6.76608	7.0427	6.43986	6.48003	6.47265666666667	6.27162666666667	6.69446	6.92460666666667	6.63083666666667	6.46619	6.85791333333333	6.13805666666667	6.48929	6.53846666666667	6.40343666666667	7.01242333333333	6.42728	6.57872	5.77016666666667	5.93902666666667	5.80782333333333	5.69525333333333	6.14795666666667	5.56666333333333	5.05422	4.92142	5.88674333333333	5.57240333333333	6.09937	5.03188666666667	5.58005666666667	5.94913333333333	6.17711	6.11927666666667	6.2739	5.35897	6.19213	5.15132	6.47880333333333	5.79123666666667	6.16172666666667	6.55650333333333	5.42674666666667	5.59121666666667	6.59503333333333	6.4498	6.33693333333333	6.82578333333333	5.67753333333333
AKIP1	7.23309	7.65977	7.1706	7.11254	7.630555	7.50494	7.58387	7.17086	7.130965	6.86678	7.57901	7.488275	7.00728	7.091375	7.759845	7.612905	7.668255	7.213945	6.286295	7.40024	7.45302	6.568305	7.24744	6.923575	6.21728	7.167075	7.12608	7.14727	7.14658	7.47116	6.624405	6.975705	6.20541	8.267295	7.01497	6.79839	7.799415	7.079455	6.80384	6.56972	7.444635	6.652375	7.00124	6.82593	7.05146	7.05419	7.46304	7.651885	7.1376
AKIRIN1	6.97029666666667	6.65276	6.70954666666667	6.84841666666667	6.78016666666667	6.45954666666667	6.39391666666667	6.88886666666667	7.12072333333333	7.46788	7.01751666666667	7.43456666666667	7.09721666666667	6.23681	7.12298666666667	6.37892	6.3388	6.97995333333333	8.09913	7.23038666666667	7.27195333333333	6.92305	8.42032	7.7808	8.53696	7.96510333333333	8.69279333333333	7.74203	8.47684333333333	7.75002333333333	8.3773	6.49463333333333	7.76695	8.11497666666667	7.64512666666667	7.48775666666667	8.11886666666667	7.32037	7.29235	7.95274	7.18864	8.43922666666667	9.0842	8.01479666666667	9.63113666666667	8.22294666666667	8.02459	6.47086333333333	7.34950666666667
AKIRIN2	6.33641333333333	6.98710666666667	6.76945666666667	5.96283	6.56986333333333	6.83567666666667	6.41456666666667	6.93632333333333	6.44696666666667	7.14088	6.64124	6.89667666666667	6.80873666666667	6.35987	6.99222333333333	6.94102	6.92482666666667	6.62257	7.85351666666667	7.67749	7.58645666666667	7.14946666666667	7.44793333333333	6.51242666666667	7.35851666666667	7.55195666666667	8.11113666666667	6.64777	7.19364666666667	7.19046666666667	8.23634333333333	7.51854	6.96020333333333	7.30105666666667	7.55502333333333	7.51467	7.24426333333333	6.98258333333333	6.98737666666667	6.89566	6.11862	6.69961666666667	7.04370333333333	7.63669666666667	6.72122333333333	7.04917666666667	6.25063666666667	6.53618333333333	7.19181666666667
AKNA	5.59763	5.664725	5.205205	5.421545	5.87865	5.71505	5.88587	5.59622	5.78035	5.614135	5.363065	5.70029	5.223015	5.44793	5.45557	5.66028	5.44692	5.51825	5.25758	5.02862	5.493775	5.148575	5.344875	5.13106	5.030845	5.196255	5.227875	5.20083	4.98748	5.266985	5.171665	5.675545	4.877615	5.64139	5.54771	5.30764	5.540675	5.63486	4.866735	5.0998	5.24412	5.27854	5.377115	5.053685	5.340185	5.098645	4.84783	5.28192	5.72008
AKNAD1	2.95896	3.05471	3.15367333333333	3.09321	3.13005333333333	3.30082	3.15836333333333	3.01614333333333	2.95065666666667	3.06344333333333	2.90317333333333	2.99981666666667	2.99001	3.07503333333333	3.05440666666667	3.11586	3.03125666666667	3.00939333333333	2.97784333333333	3.15863333333333	3.00868666666667	3.03270666666667	3.11182333333333	3.15627	3.10642	3.09884666666667	3.03255333333333	3.01609666666667	2.93943333333333	3.10469	3.02227666666667	3.06698333333333	3.07442	3.05473666666667	3.07173333333333	3.04697666666667	3.042	3.15337	3.06227	2.99834333333333	2.99861	3.10048333333333	2.97963333333333	3.10137333333333	3.14744333333333	3.01809	3.09583	2.98595	3.02399666666667
AKR1A1	9.89634	10.46266	9.99254	9.80058	9.98878	10.01099	10.49963	10.21031	10.00926	9.74871	10.02972	10.15307	9.73438	10.25156	9.79508	10.21395	10.33839	10.05386	9.70203	9.95804	10.13473	9.63937	10.55079	10.30698	10.12696	9.84434	9.55838	9.83868	9.84423	10.16448	10.51525	9.88036	9.51543	9.80534	9.54061	9.63814	10.0657	10.1659	9.39763	9.97224	10.09292	9.74146	9.78547	10.48422	10.10703	9.85657	9.96933	9.2583	9.7647
AKR1B1	8.8222	9.16261	8.97202	9.07383	9.13204	8.57198	9.14709	9.031	8.48398	8.95222	8.7143	9.4116	9.46263	9.25018	8.80351	8.21218	9.20217	8.88794	8.56229	9.61379	9.13569	9.30369	9.43888	8.63673	8.36128	10.86504	10.11598	10.24767	9.16245	10.45737	9.67957	9.05454	8.77978	10.35339	9.3609	9.20725	9.00526	9.54587	9.81075	9.96582	10.66226	8.54371	10.08499	8.94585	9.90154	9.74302	10.3178	9.45821	9.98048
AKR1B10	3.53761	3.58878	4.51109	3.4721	3.81711	3.80333	4.01554	3.30707	3.53859	3.31084	3.45107	3.61691	3.91611	4.85269	3.3994	4.0913	3.6589	3.47921	3.31426	4.5014	3.69651	3.79745	4.57268	3.6786	4.52843	6.08857	3.98132	3.8234	3.57808	6.64638	4.70716	3.58099	7.33793	3.59768	4.44849	3.4018	3.42801	3.75754	3.74792	4.03145	3.33771	3.64574	3.75039	3.7761	7.21457	4.01706	4.78063	4.55677	3.62419
AKR1C1	5.10557	5.29395	5.315484	4.9862	5.42453	5.576112	5.29597	5.360812	4.748642	5.486772	4.8201	5.359364	5.717566	5.041072	5.396316	5.523058	5.354566	5.15751	5.048564	5.14562	5.429198	5.53722	5.315952	4.977104	5.620926	4.871528	5.263614	4.731266	5.255248	5.145942	6.157184	5.435758	5.773764	5.152974	5.47086	4.836146	5.029314	5.197006	5.266328	5.440782	5.668842	5.289686	5.023632	5.651454	4.872138	5.39795	5.015412	5.673694	5.354596
AKR1C3	7.59989	7.34427	7.82922	8.26142	8.56407	7.83121	8.71869	8.01001	5.90051	7.94183	7.27063	7.21898	8.409	6.91625	8.1106	8.1887	8.67534	8.70206	6.70321	7.49094	7.43211	8.40992	9.81732	7.75663	7.87219	3.49217	7.17967	5.67934	8.07486	5.28161	9.63292	7.99971	8.19619	7.60118	6.63984	6.22012	6.57797	8.24823	6.242	7.05036	7.99702	7.75261	7.41372	7.88463	5.76788	6.82277	9.91102	8.42619	8.83199
AKR1C4	3.14812	3.0863	3.10335	2.87853	3.10021	3.02719	3.08513	3.1373	2.94901	3.02206	2.98448	3.0691	3.11373	2.83976	3.21302	2.99232	2.95587	2.85617	2.96525	3.18808	3.13336	3.14832	3.05928	3.03467	2.93077	3.12737	3.02467	3.0343	2.95017	2.98908	3.23656	3.16235	3.24769	2.89988	3.05323	2.89193	3.01537	2.79929	2.93492	3.12682	3.16966	3.2526	3.11084	3.22831	4.47086	2.91799	3.10644	3.05769	2.92188
AKR1C6P	5.51012	5.45019	5.81613	5.45606	5.43358	5.97788	5.64303	5.34272	5.38866	5.66022	5.54483	5.63569	5.66574	5.46262	5.57759	5.88884	5.89305	5.57093	5.49098	5.78011	5.71592	5.61404	5.53237	5.54471	5.55463	5.79052	5.52343	5.64062	5.50617	5.90748	5.7957	5.84733	5.8411	5.52876	5.62958	5.63683	5.62013	5.67689	5.25762	5.57429	5.73441	5.75576	5.46458	5.43654	5.49959	5.44974	5.50406	5.39497	5.41522
AKR1D1	2.91925	2.9053	2.89165	2.88931	2.92695	2.9765	2.89802	2.97846	2.8136	2.94653	2.82495	2.67563	2.8357	2.83604	2.74177	3.00755	2.78419	2.79647	2.7963	2.84928	3.01461	2.63448	2.67824	2.91668	2.764	2.89313	2.57351	2.91314	2.70593	2.80903	2.76554	2.88301	2.89279	2.69263	2.88953	2.93491	2.6867	2.687	2.73786	2.88364	2.77543	2.92311	2.7373	2.86083	2.89971	2.93261	2.80611	2.72557	2.79284
AKR1E2	4.69505666666667	4.81482333333333	4.82460333333333	4.27368666666667	4.52331333333333	4.77754333333333	4.92802666666667	4.64026666666667	4.48854666666667	4.56446	4.42498	4.60274666666667	4.58534666666667	4.41427333333333	4.36415666666667	4.87602333333333	4.64643666666667	4.63554666666667	4.68074333333333	4.64847666666667	4.66924666666667	4.88955666666667	4.71644	4.62434666666667	5.01827	4.64574333333333	4.8111	4.73014	4.90397333333333	4.96478	4.76125666666667	4.95484333333333	4.85119333333333	4.61182	5.28674333333333	4.70724666666667	5.14749333333333	5.15060333333333	4.70546666666667	5.27639	5.71782666666667	4.83182333333333	4.62393	4.94454333333333	4.49041666666667	4.86924	4.57072333333333	4.47675666666667	5.14791
AKR7A2	8.81975	9.368185	9.071815	8.218315	9.641595	9.22994	9.113965	9.57788	9.192285	9.555315	9.4073	9.436185	8.933685	9.19979	9.083905	9.03156	9.022545	9.312295	9.11285	9.31166	9.165075	9.03929	8.289415	8.28271	8.852365	8.333125	8.635435	8.75364	8.97064	9.171275	9.04861	8.833355	8.091165	9.395305	8.981415	7.67743	8.692335	7.779715	9.1424	8.02096	10.04024	8.247685	8.630735	9.196295	8.525815	8.50563	8.76903	8.46339	8.54076
AKR7A3	6.362625	7.11972	6.763995	5.866245	7.246595	6.80059	6.74643	6.92851	6.761675	7.02607	6.6186	6.848245	6.8188	6.67909	6.88097	6.89826	6.764655	6.73878	6.896635	6.881375	6.75181	6.66266	6.126265	6.09984	7.01706	6.274765	6.18694	6.417825	6.382185	6.8143	6.90661	6.94623	6.160395	7.34265	6.71631	6.019595	6.66432	5.89591	6.92795	6.170135	7.341685	5.87059	6.371495	6.747425	6.35896	6.266505	6.543725	6.54337	6.24502
AKT1	7.63022	8.57604	8.15998	7.30624	8.29424	8.16236	7.9589	8.85203	8.57858	8.3817	8.1459	8.39568	7.90531	8.38043	8.19632	8.32207	8.63647	8.22547	9.43665	8.0505	8.40656	9.54825	8.79194	8.35058	8.3069	9.04567	8.33325	8.02221	8.03736	8.55958	9.3463	8.24831	8.66785	7.69137	8.21523	8.83489	9.34731	8.54119	9.05431	8.52559	7.35052	7.71853	8.25158	8.7878	7.97618	8.19386	9.04175	8.47633	9.08355
AKT1S1	5.216205	5.55987	5.345615	5.32763	5.072845	5.256505	5.35536	5.126855	5.329545	5.132675	4.9465	5.78276	5.34148	4.762375	5.52305	5.36313	5.20487	5.133765	5.641445	5.849215	6.17007	5.486105	5.449785	4.866205	5.998265	5.386735	6.235345	6.020315	5.49257	5.59531	5.280755	5.913915	5.14007	5.284445	5.68107	5.397735	5.88177	5.313365	5.086535	5.26985	4.86963	5.3477	5.03564	5.5335	5.236005	5.412245	5.14061	4.819535	5.946835
AKT2	5.71784166666667	5.81587666666667	5.72887333333333	5.61948333333333	5.65397	5.91739833333333	6.09214166666667	5.828405	5.94035833333333	5.638555	5.41418333333333	5.87712666666667	6.05117166666667	5.75916166666667	5.47334333333333	5.94161	5.70127	5.61990166666667	5.817025	5.75534333333333	5.84001333333333	6.54887833333333	5.90063666666667	5.299995	6.61236666666667	5.18806333333333	5.67375333333333	6.16732666666667	5.54034166666667	5.89082166666667	6.07187333333333	5.75626833333333	5.482765	5.57971	6.29434666666667	5.39934	5.38653166666667	6.03231166666667	7.45609666666667	5.60192166666667	6.49886	5.692425	5.482995	5.53730333333333	5.61571333333333	5.53286833333333	5.5455	5.34792666666667	5.73550666666667
AKT3	5.67894285714286	4.43799857142857	5.42661571428571	5.38177714285714	5.46485428571429	5.36394857142857	5.34978571428571	4.70307857142857	5.14307142857143	5.15507571428571	5.51803	5.17225	6.34404	4.62660428571429	5.34708857142857	4.70686428571429	4.98976142857143	5.35953285714286	4.30973714285714	4.91182714285714	4.96978571428571	4.51119285714286	4.23073571428571	5.02901	4.41124714285714	4.41155	4.87840428571429	4.46691142857143	4.90254571428571	4.98821857142857	4.36926571428571	4.57874	4.44619285714286	5.46066285714286	5.32817142857143	4.57783428571429	4.76894	4.58937714285714	4.58868285714286	4.66917571428572	4.96245428571429	4.86133714285714	4.29597142857143	4.81048571428571	4.44720428571429	4.87376428571429	4.33750571428571	5.68651571428571	5.05443
AKTIP	7.3464	7.187185	6.90324	7.05098	7.28509	7.297315	7.497755	6.95001	7.50483	7.008495	7.36141	7.12811	7.459665	7.015205	7.272245	7.29953	7.54848	7.247105	6.9398	7.63935	7.50141	7.09975	7.006085	7.03272	7.65393	8.05382	6.94168	7.14386	7.18776	7.54986	7.96036	7.19705	7.46727	7.683435	7.191905	7.645325	7.091365	7.50773	7.28233	6.70594	7.44932	7.604385	8.00602	7.85838	6.824465	7.357	6.79744	7.84572	7.66731
AL022341.3	4.77351	4.8229	5.2613	4.61557	4.51909	4.66698	5.15898	4.94381	4.86185	4.75587	5.0569	5.01347	4.68084	4.59555	5.18458	5.00266	5.39027	4.85691	5.27482	5.20346	5.00168	5.3824	5.38619	5.17365	5.74433	5.18527	5.27587	5.24276	4.95064	5.41162	5.17835	5.57059	5.17074	5.03543	5.11664	5.00565	5.43932	5.21592	4.92321	5.57429	5.0091	4.2762	5.07331	4.67461	4.90214	4.73139	4.86394	4.80521	4.62186
AL022344.5	3.53564	3.32914	3.74203	3.51775	3.15276	3.29353	3.35918	3.70992	3.43187	3.34092	3.55745	3.65275	3.87336	3.67381	3.33282	3.52032	3.29897	3.31121	3.54769	3.42503	3.31525	3.30465	3.49475	4.12672	3.32991	3.46523	3.80987	3.27486	3.4898	3.28658	3.39197	3.43328	3.70225	3.39432	3.18715	3.14964	3.35083	3.3692	3.4336	3.49005	3.25585	3.41827	3.40967	3.29043	3.08717	3.56818	3.35187	3.39308	3.65991
AL109706	3.034	3.11193	3.18689	3.17145	3.29724	2.97839	2.92427	3.07466	3.31761	3.10384	3.02237	2.97413	3.18659	3.48275	3.1172	3.37098	2.90529	3.16759	3.38075	3.19422	2.98932	3.26114	2.98099	2.98772	2.9295	2.89198	2.91641	3.34981	2.93261	3.27792	2.76676	3.26021	3.20003	3.31192	3.21159	2.77505	3.15538	3.58927	2.90937	3.049	3.39575	2.94696	2.93405	3.1884	3.01531	3.1705	3.08082	2.91943	3.07672
AL132709.8	6.42063	4.34301	5.34289	6.01911	6.48938	5.08516	5.68265	6.23104	4.81468	7.02268	5.36774	6.67646	7.72623	4.65978	7.57	3.99923	4.22075	6.64159	3.83101	5.07145	5.14859	3.46725	3.37934	4.05963	3.95539	3.78845	6.04397	4.03394	5.77276	3.65706	7.62097	3.5996	4.50972	3.75971	3.96733	4.84304	3.56523	4.43922	3.95642	4.0165	3.60174	6.41111	7.74177	5.47302	3.17732	6.08701	3.52997	4.30624	4.58117
AL133493.2	3.10115	3.6774	3.0029	3.23681	2.93659	3.12477	3.53971	2.93024	3.05259	2.92823	2.8937	3.05513	3.09448	3.07139	2.96185	3.07018	2.82458	3.06638	3.12334	2.79718	2.95949	2.97387	2.99379	3.13047	3.03779	3.35289	2.88182	2.87405	2.76799	2.89536	3.13047	3.39931	3.00338	2.89374	2.93785	3.14499	2.93215	2.78675	2.9383	3.63123	2.87894	3.08716	2.84395	2.99939	2.95088	2.98623	3.01676	3.0249	3.36251
AL590762.11	5.52693	5.6017	5.21423	6.30841	5.30485	5.39338	5.65723	5.59796	5.55846	5.22743	5.74543	5.53991	5.3761	5.63518	5.39797	5.36594	5.68187	5.68937	6.24058	5.82965	5.6988	6.32235	6.28089	6.2842	6.41754	5.55583	5.73133	5.36154	5.35258	6.0463	5.80683	6.07911	6.2453	5.3341	5.5207	5.83834	5.83515	5.80017	5.57776	6.01048	5.5542	5.526	5.91325	5.38398	5.6307	5.46267	5.67309	5.39123	5.26685
AL832163	2.97868	3.15286	3.14755	3.07169	3.07712	3.15913	3.24077	3.04036	3.00917	2.98503	3.05665	2.97885	3.25144	3.0906	3.10658	2.98379	2.9634	2.83679	3.4458	3.58633	2.99133	3.64957	3.19592	3.38756	3.46002	4.43629	3.14428	3.28742	3.49627	3.06741	3.41667	4.10721	3.59733	3.78082	3.31457	3.12682	3.34659	3.33983	3.21856	3.32899	4.21757	4.17543	3.7171	3.47223	3.30937	3.36621	3.1046	3.25497	3.00097
AL833181	7.28385	8.53662	6.77793	7.04765	6.38582	6.78736	5.85936	7.59762	6.02702	8.26285	7.7166	7.19799	6.7224	8.85478	6.68158	8.72977	6.32141	7.61062	8.05299	6.66785	6.44064	7.52526	6.20251	6.07393	5.94805	4.6225	4.98629	8.11699	7.37597	4.81667	7.25461	5.35813	9.31173	4.51677	7.91714	8.11424	5.38478	8.05644	6.33791	7.00715	6.9715	8.39087	9.344	6.706	5.7943	5.10964	8.38669	7.37609	7.3729
AL928742.12	4.68913	4.507	5.09343	4.46036	4.41197	4.93728	4.85564	4.54509	4.54382	4.70087	4.52817	4.61978	4.49069	4.28813	4.51445	4.63743	4.45661	4.64507	4.79004	4.80338	4.76588	5.07531	4.93114	4.64846	4.75323	4.70687	4.66324	4.75207	4.65549	4.77304	4.59828	4.76937	4.61999	4.98749	4.59276	4.89255	4.55955	4.80223	4.59162	5.13127	4.60973	4.17925	4.33884	3.97201	4.43973	4.62418	4.51316	4.69817	4.28638
ALAD	6.522005	6.44494	6.419015	6.484625	6.71528	6.512275	6.831765	6.323285	6.78876	6.391965	6.726095	6.73531	7.067905	6.273995	6.756755	6.85526	7.110695	6.45385	7.01745	7.21041	7.138775	6.33582	7.59768	6.82625	6.796865	6.76365	6.57914	7.078515	6.617595	7.194105	6.747385	7.101735	6.631435	7.293085	6.828055	6.93224	6.52984	7.2102	6.380025	6.58985	6.43516	7.053755	6.370445	6.62672	6.447245	6.57961	6.67756	6.34565	6.49212
ALAS1	7.36238	7.91342	7.0813	7.53107	8.28362	7.70504	7.35771	7.83771	7.86833	7.66268	7.9353	7.77793	7.41698	7.84261	7.90671	7.88815	7.59896	7.61747	8.60986	7.86457	8.03473	8.17294	8.2542	8.49219	8.39655	9.2275	6.92433	7.94672	7.99876	9.07927	8.85249	8.1026	8.7488	8.24951	8.48581	7.63541	8.33908	8.76545	7.71696	8.21905	7.3166	7.31457	7.7192	8.82059	7.8165	7.72912	9.16261	7.83763	8.57233
ALAS2	4.210145	4.234805	4.147825	4.205175	4.17224	4.2676	4.36552	3.98285	3.958515	4.13601	4.122565	4.14061	4.21854	4.186185	4.2089	4.198125	4.035355	4.305915	4.202645	4.247345	4.068635	4.282005	4.09813	4.285245	4.319635	4.192265	4.188445	4.07639	4.16889	4.11825	4.381585	4.42634	4.45707	4.106075	4.357415	4.17997	4.22831	4.363485	4.10244	4.52037	4.32532	4.11782	4.32013	4.09399	4.156455	4.296445	4.2078	4.324745	4.166705
ALB	3.1119375	3.15116	3.15354	3.1625875	3.0077525	3.136735	3.167435	3.0199425	3.0134	2.979545	2.9679375	3.107635	3.0685075	3.283725	3.09134	3.1214825	3.07872	3.1310125	3.0987	3.06757	3.0881625	3.1996725	3.05673	3.2237975	3.1425025	3.2338775	3.083855	3.1617475	3.0157175	3.141785	3.03353	3.1360775	3.123995	3.02168	3.2132525	3.167	2.95841	3.295945	3.5299	3.2132125	3.0081	3.068495	2.9290125	3.093835	2.993255	3.1001875	3.0247275	3.344315	3.149835
ALCAM	7.18388333333333	8.17919	7.46026333333333	7.16401	7.95313	7.78032333333333	7.22846	7.84525333333333	7.97048	8.30577333333333	8.17833666666667	7.61385333333333	7.56761666666667	7.57411	7.83289666666667	6.93745	7.00531333333333	7.87752666666667	7.77053333333333	6.38718666666667	7.90871666666667	7.70584333333333	5.02862	6.00861	5.9597	5.74013666666667	6.81624333333333	7.24899666666667	6.49627666666667	7.1355	6.50516333333333	7.53415333333333	5.63998	7.00070666666667	6.83881	7.01543333333333	6.63141333333333	5.20674666666667	7.58584	8.50063666666667	7.09272	7.23634	6.65100333333333	7.54651666666667	9.67962666666667	7.02963	7.93816333333333	7.52560333333333	7.28896
ALDH16A1	5.95513	6.53661	6.56494	6.1927	6.84048	6.75281	6.73183	6.96585	6.51454	6.56077	6.51006	6.52299	6.7022	6.47832	6.37902	6.89166	6.47178	6.40324	7.23838	6.487	6.68133	6.61533	7.42217	6.95381	6.68776	6.76623	7.11482	7.4197	6.55541	7.0001	7.40505	7.19701	6.68364	6.56027	7.00733	6.81536	7.19462	6.76389	7.12921	6.76734	5.87196	6.11543	6.04612	6.66869	6.92611	6.8729	7.16118	6.33524	6.99481
ALDH18A1	9.07981	9.00139	8.776955	8.567915	8.590825	8.512295	8.830875	8.815415	8.804575	9.066035	8.975315	8.82603	8.683335	8.88702	8.7329	9.17887	8.998285	9.15595	8.912745	9.136495	9.096555	8.923645	8.711415	9.613175	8.64176	9.06681	9.378765	9.387215	9.322785	9.15993	8.46036	9.320125	9.12018	8.86953	9.475205	9.446645	9.28918	9.42425	8.53671	8.56311	7.906325	9.067415	8.772635	9.34778	8.96553	8.99649	9.27422	8.912125	8.546675
ALDH1A1	9.91461	6.78051	8.83499	9.38251	9.52318	9.68646	9.92711	8.26938	7.39862	9.26056	8.95066	8.68395	10.77472	6.85469	8.75127	6.46492	8.63218	9.04363	6.61681	10.28812	7.54456	6.64004	8.67803	6.66031	8.36989	7.13004	5.49648	7.20326	7.70162	6.95152	6.33302	6.29614	6.96393	7.11982	7.40176	8.24205	7.81657	7.38297	5.09526	6.1755	4.40338	8.43183	7.11834	7.91377	7.07872	8.21077	7.43332	9.21437	8.81639
ALDH1A2	5.32109	5.45502	5.56527	5.10454	5.34305	5.79826	5.94564	5.19692	5.3465	6.02528	5.83709	5.72219	6.85049	5.23886	5.29323	5.44086	5.3959	5.4527	6.95796	5.42137	5.86634	5.43198	6.6162	5.34401	6.62887	5.66397	5.57725	5.6186	5.65607	5.69916	5.52843	6.6501	6.18224	6.24621	5.30525	5.76504	5.25917	5.38917	5.77243	5.93983	6.53971	5.21854	6.26548	5.50409	5.80293	5.71145	6.0737	5.25701	5.19276
ALDH1A3	5.39726	5.62291	5.94504	5.10227	6.64567	6.798775	5.774275	5.884185	5.771765	5.725615	5.94333	5.799555	5.03699	5.71242	5.584	6.025745	5.659155	4.903815	5.59276	5.45372	6.13438	5.98705	5.34054	5.571405	4.30444	5.220155	6.42355	5.430805	6.54735	6.0208	4.804245	5.865955	4.922925	6.08444	6.38269	4.62421	5.008825	5.078035	5.73995	5.188315	4.12359	5.46485	4.820365	5.506785	4.83377	6.08039	5.004725	6.391485	5.91433
ALDH1B1	5.5593	5.81229	5.36938	5.33281	5.225785	5.280005	5.943465	5.543795	5.39335	5.59156	5.3438	5.523735	5.57152	5.46519	5.35588	5.366515	5.53892	5.82182	5.50753	6.322115	6.1717	5.870515	6.24643	7.075075	6.25822	6.666265	6.49251	6.20162	6.38072	6.47145	5.633975	6.358535	5.60453	5.91499	6.067405	6.180635	6.13755	6.302515	5.562955	6.277855	5.6335	5.487305	5.56777	5.459945	5.8859	6.64825	5.596695	6.503655	5.205965
ALDH1L1	5.659025	5.519755	5.721505	5.88441	5.633755	5.631145	5.537745	5.16464	5.563385	5.68912	5.593635	5.487635	5.48129	5.511745	5.56764	5.668335	5.630635	5.504825	5.41838	5.584715	5.205795	5.886175	5.37901	5.53981	5.83899	5.553705	5.370005	5.31296	5.379725	5.136545	6.200555	5.445845	5.855325	5.605535	5.39268	5.652775	5.232075	5.32814	5.824115	5.886545	6.005505	5.498665	5.78781	5.64896	6.572675	5.77641	5.725195	5.551685	5.63094
ALDH1L1-AS2	4.52026	4.40381	4.79075	3.81324	4.57897	4.87988	4.88536	4.52775	4.52752	4.32289	4.63493	4.55046	4.78986	4.58964	4.76407	4.58626	4.66486	4.76522	4.61756	4.68003	4.84391	4.6433	4.7944	4.55999	4.78195	4.93988	4.72176	4.55872	4.65203	5.14343	4.49926	5.07071	4.97998	4.48334	4.76884	4.64904	4.80734	4.46102	4.78178	4.44129	4.5242	4.60341	4.83603	4.51005	4.61882	4.57794	4.64337	4.39605	4.42312
ALDH1L2	3.40509666666667	3.31514	3.49293666666667	3.82383666666667	3.30677666666667	3.36644666666667	3.48803	3.39584333333333	3.40366666666667	3.37578	3.59527	3.50678333333333	3.37634333333333	3.70885666666667	3.47395333333333	3.57446	3.37254333333333	3.44291	3.67546333333333	3.44047	3.52684333333333	4.67913	3.40897	4.21059	3.58152	4.4302	4.22017666666667	3.83818	4.23504	4.29844	3.48854666666667	3.87216	3.52109	3.86392	4.25755666666667	3.63996333333333	4.49218666666667	4.23628666666667	3.65349	5.05215	3.85368666666667	3.79356	3.52936	3.97377333333333	3.90994	4.17483	4.57782666666667	3.95423666666667	3.83768666666667
ALDH2	9.43615	7.44945	8.78475	8.68876	8.46346	8.29504	9.49864	9.17564	7.45098	7.61314	8.3583	7.14216	8.83928	8.66838	8.12022	7.65414	8.37528	9.01748	9.96566	9.10635	8.01586	8.80062	8.82607	10.00281	8.46492	8.80746	8.80494	8.05527	10.0863	8.70903	7.81947	8.72197	7.81725	9.68685	9.71373	8.66079	8.93315	9.20116	8.40862	8.79248	10.49201	10.14823	9.94733	8.81131	10.58213	9.42675	10.01327	9.91203	9.51761
ALDH3A1	5.14923	5.24396	5.65394	4.93919	5.9291	5.78596	5.97038	5.44172	5.77484	5.47024	5.55255	5.41359	5.55562	5.60269	5.7044	5.13446	5.65249	5.53924	5.66966	5.73859	5.74999	4.99607	5.19005	5.6772	5.9632	5.4352	5.34385	5.40647	5.7797	5.42613	4.99598	5.44697	5.64432	5.19293	5.28185	5.25224	5.32078	5.92611	5.89577	5.85374	8.33834	5.59886	5.38138	4.87465	7.38968	5.3075	5.31205	5.40637	4.9137
ALDH3A2	8.67643333333333	8.50857333333333	8.72816666666667	8.52099666666667	8.25354333333333	8.25014666666667	8.67118333333333	7.93709	8.70248333333333	8.26652333333333	8.76987666666667	8.42481666666667	8.55667333333333	8.34369	8.38687666666667	8.41571333333333	8.46785	8.69438666666666	7.97997666666667	8.72703	8.78648	7.46111666666667	8.67054333333333	7.71357333333333	8.47185333333333	8.34312666666667	7.35030666666667	7.83732666666667	8.28795333333333	7.79658666666667	8.46778	7.75477666666667	7.98886333333333	7.92801333333333	8.08496	8.13054	7.55604666666667	8.10114666666667	8.79902333333333	7.51081333333333	9.63236333333333	8.54501333333334	7.62031333333333	7.4826	9.09382	7.49928333333333	7.84237	8.62021333333333	8.61252666666667
ALDH3B1	7.22200666666667	7.14549	7.34076	7.10279	7.58527	7.35119	7.32959333333333	7.13366	6.77681333333333	7.12191666666667	7.07328333333333	7.41199333333333	6.97896	6.77811	7.22536333333333	6.77112	7.09559333333333	6.93383	6.25565333333333	7.48358666666667	7.51178	6.73596333333333	6.30946333333333	6.93596	7.35397666666667	6.55990333333333	6.17038666666667	6.85865333333333	6.59982	6.93657	6.51969333333333	7.47929	6.69818	6.94736666666667	6.62108666666667	6.65507333333333	6.70687	7.05782	7.26196666666667	6.61215666666667	6.94138333333333	6.51148333333333	6.35102666666667	6.42493	6.41947	6.47217333333333	6.25346	7.19199	6.24997
ALDH3B2	4.76507	4.807595	5.40672	4.687645	4.788375	4.86344	4.66765	4.56886	5.120945	4.446175	4.49495	4.02159	4.310345	4.577105	5.180365	4.556475	5.176635	5.27761	4.80099	5.820355	4.745595	6.439635	4.855765	6.222695	6.78582	6.53974	4.28629	6.753915	4.13701	6.011875	5.276985	6.939025	6.071185	4.07745	5.80777	5.329835	5.508595	6.30014	5.575875	6.2326	4.364685	5.245725	5.43568	6.83415	6.17348	4.78108	5.801225	5.17053	5.446305
ALDH4A1	5.67133	5.97637	5.946965	5.50071	5.81617	5.939095	6.16483	5.79203	6.425445	5.71168	5.85985	6.000705	5.862295	5.74542	5.36016	5.961945	5.763285	5.678105	6.94189	6.183735	5.94015	6.102365	6.41913	5.88094	6.440385	6.102395	6.167105	6.20427	6.187815	6.479615	6.8955	6.189955	6.072495	6.446225	6.519615	5.441465	5.70493	5.7995	7.14423	5.9218	6.41862	5.693675	6.136	6.03498	6.16737	5.916515	6.57326	5.70502	5.822505
ALDH5A1	6.803115	7.06131	6.926225	6.99978	6.68708	6.64941	6.560955	6.926095	7.429365	6.9378	6.83569	6.84272	6.868365	7.019715	6.86228	6.686615	6.7818	7.454135	7.57095	7.247525	6.91272	6.948085	6.67758	7.130845	7.69145	5.86869	7.51265	8.24277	6.80694	6.25355	7.51774	6.69867	6.3559	6.69282	5.79609	7.413765	6.218925	6.91486	7.33692	5.71879	8.18286	5.81594	6.676565	6.151515	7.08379	6.1397	6.327105	6.725365	6.77596
ALDH6A1	6.838742	6.45965	6.845876	6.975878	5.978666	5.785306	6.296532	6.124522	6.650114	6.811168	6.501288	5.941602	7.06524	6.248002	6.746988	6.19149	6.148882	7.387124	6.049698	8.104114	6.930814	6.423238	6.74017	6.00781	6.90486	6.159408	7.597174	5.602888	6.620336	6.471486	6.11931	5.498272	7.30305	6.299144	6.02819	6.575666	6.165862	6.021254	7.315526	7.355184	6.894144	7.351734	6.121496	5.973534	6.868018	6.832572	6.707754	7.40623	6.6679
ALDH7A1	7.40775	7.4769	7.31073	7.24332333333333	7.10361666666667	6.84781	7.09073333333333	7.43133	7.69863666666667	7.38857	7.46813333333333	7.32134	7.60668333333333	7.82242333333333	7.11816	7.35241666666667	7.63374666666667	7.46028333333333	6.89641	7.67198333333333	7.35880333333333	7.6696	7.36602	7.30588	7.73383333333333	7.35295333333333	6.99563666666667	8.04801666666667	6.93602333333333	7.66988333333333	7.65216333333333	7.05080333333333	7.32308	7.36923	7.06596333333334	6.70490666666667	6.99963	8.20902	7.33762666666667	7.83518666666667	7.23680333333333	6.86445	7.31960333333333	7.54702333333333	7.08556333333333	7.02932	7.16959	7.05195	7.69274666666667
ALDH8A1	5.33745	4.25538	4.03837	3.82754	3.51206	3.53824	3.36764	3.93518	5.71629	3.73387	4.09215	4.49861	3.71278	5.47865	3.9323	4.77107	3.64643	3.47746	3.95613	3.43739	3.46102	5.25948	3.38093	3.17469	3.37464	3.28889	3.44384	3.41033	3.11083	3.02685	3.22426	4.11337	3.28263	3.23669	3.26689	3.94457	3.474	3.45611	3.48523	3.79027	3.49348	3.61586	3.39224	3.4942	3.52491	4.00446	3.35997	4.26547	3.36437
ALDH9A1	9.34413	9.27391	9.17287	9.68713	9.70051	9.78692	9.26221	9.38829	9.48599	9.44018	9.42445	9.56755	9.45934	9.35202	9.51906	9.27759	9.30328	9.7176	9.97924	9.73252	9.3746	8.85072	10.12262	9.5211	9.32173	9.25212	8.73099	9.26909	9.23076	8.93068	8.21112	9.07484	8.89473	9.33114	8.78355	9.33877	10.31908	9.28619	9.63068	9.59078	8.69529	9.85733	9.61639	9.49101	9.34443	9.05784	9.29705	9.42713	9.52079
ALDOA	10.2260433333333	11.0317766666667	10.8846033333333	9.86234666666667	11.0858833333333	10.53312	10.7200733333333	11.25467	10.2960433333333	11.07549	10.6265	10.9690266666667	10.70808	10.97908	11.11884	11.11877	10.7123	11.0734066666667	10.4357233333333	11.00115	10.9981533333333	11.5569933333333	10.4844966666667	11.54902	11.1379666666667	11.66866	11.1147366666667	11.44549	11.0741366666667	11.2382533333333	10.8963966666667	11.0545666666667	10.74043	10.94036	10.71655	10.5492533333333	10.6413233333333	10.4018033333333	11.9780766666667	10.59494	10.2103966666667	9.24312333333333	10.18765	11.1651833333333	10.2263233333333	10.7350866666667	10.9957366666667	10.79474	11.35183
ALDOAP2	3.64069	4.13773	3.91358	3.57355	3.76184	4.28713	4.15324	3.62793	3.75986	3.47748	3.69482	3.87362	3.62392	3.5584	3.64677	3.82036	3.57946	3.6333	3.48887	3.73581	3.58979	3.65079	3.90636	3.77698	3.79712	3.67828	3.48035	3.2647	3.60486	3.57581	3.63382	4.11956	3.91968	3.60313	3.60321	3.7233	3.68076	3.94041	3.62874	3.93921	4.05107	3.48893	3.55297	3.70719	3.59025	3.57282	3.69324	3.60052	3.69893
ALDOB	3.74384777777778	3.91270666666667	3.91776777777778	3.77368666666667	3.90126111111111	3.90843222222222	4.00642666666667	3.79950444444444	3.69895333333333	3.74908	3.69745888888889	3.83570555555556	3.86175222222222	3.72536777777778	3.83052444444444	3.86210222222222	3.81659666666667	3.83604333333333	3.83153444444445	3.9974	3.86884	3.90196666666667	3.78781	3.77138	3.90836444444444	3.84513111111111	3.79714	3.84088222222222	3.70915	3.93357	3.81934	3.88083666666667	3.93086222222222	3.79552555555556	3.82291	3.94217333333333	3.80406666666667	3.93841888888889	3.79318777777778	3.94842888888889	3.85569666666667	3.77769555555556	3.77736111111111	3.65851222222222	3.87770888888889	3.87810333333333	3.70846111111111	3.84778888888889	3.84385444444444
ALDOC	7.18145	6.56954	6.86978	6.97486	6.67936	6.26997	7.66257	6.64121	6.72178	6.72628	6.74452	6.19671	7.21047	7.37791	6.53746	7.96471	7.48152	6.82465	6.43308	6.16495	7.02312	5.64669	5.93808	7.10203	7.34679	6.92873	7.30371	6.20606	6.69666	6.69054	6.68255	6.60422	6.01612	6.00396	8.73339	6.44591	6.31455	6.11607	5.42751	7.21248	5.24597	6.1942	5.71403	7.19623	6.78382	6.88008	7.39089	5.9966	7.1077
ALG1	6.02327	6.54302	6.15826	6.16568	6.6295	6.34257	6.10608	7.16768	6.02994	6.7043	6.04001	6.44347	5.76378	6.46447	6.36496	6.95417	6.6237	6.44035	6.76764	6.46841	6.46764	6.77902	6.14886	7.2	6.83101	6.53678	6.22098	5.83575	6.30881	6.88964	7.60243	7.40735	7.09399	6.14317	6.29176	6.01135	6.14788	6.03034	6.08837	6.35855	5.99911	5.70204	6.17756	6.81349	6.01112	6.43833	6.31466	6.10745	6.39147
ALG10	3.661345	3.41266	3.54452	3.71785	3.393145	3.26517	3.442945	3.63093	3.92282	3.64903	3.72416	3.504135	3.333815	3.781715	3.661635	3.524435	3.67392	3.51176	3.388095	3.664975	3.896155	4.330745	7.24953	3.92615	5.34469	4.511295	4.385305	5.045485	4.31094	3.75065	4.30206	3.549085	3.94447	3.82526	4.22377	4.4872	7.157855	4.46093	4.16823	4.135635	3.58383	5.16626	3.77234	4.934955	4.64403	4.00714	3.996415	3.68321	4.29271
ALG12	6.06385	6.61367	6.16025	5.78763	6.22018	6.87989	6.51459	6.57926	6.2941	5.97894	6.46472	6.5613	6.20675	6.37996	6.2523	6.42221	6.51301	6.57008	5.99186	6.7783	6.5485	6.347	7.15749	6.38835	6.33986	6.35356	6.17328	6.10716	6.37537	6.25461	5.98144	6.73932	6.45306	6.12676	6.5565	6.58261	6.00459	6.58472	6.07876	6.37165	5.87833	5.17076	6.24802	6.75533	5.4005	6.7896	6.00183	6.32668	6.04636
ALG13	6.589124	7.175606	6.305544	6.88229	6.671372	6.345318	6.475028	6.824408	6.919284	6.825954	6.737608	6.57019	6.65951	6.795692	6.718692	6.865834	6.71452	6.449588	6.521518	6.536744	6.359384	7.509016	6.502816	6.553654	6.33284	5.878436	6.092628	6.512986	5.804376	6.201284	5.990528	6.452954	5.875386	6.467442	6.209656	6.413758	6.763388	6.676964	6.934432	6.326436	7.426446	5.938918	5.50798	6.538594	6.504232	6.215654	6.44861	6.746372	6.781728
ALG14	5.63285	5.803735	5.598015	6.141695	5.783715	5.804575	5.71438	5.70433	5.843215	5.653855	5.905285	5.675035	5.53939	5.60302	5.908645	5.804885	5.777785	5.730725	5.924255	5.69648	5.73827	6.080335	5.953355	6.37147	5.683055	5.66917	5.68327	5.798415	5.48454	5.653305	5.719095	5.730035	5.99964	5.57493	6.00393	5.73777	5.782175	5.534735	6.11767	5.897285	5.545295	5.59429	5.781485	5.962195	5.89314	6.19263	6.008755	5.507665	5.59934
ALG2	6.89419	6.799335	6.840685	6.86118	6.91548	7.153795	7.112045	6.993185	7.1574	6.9698	7.230395	6.89049	6.934555	6.943485	7.14626	6.680725	6.954015	7.060965	7.1114	7.041425	7.092885	6.55564	7.275615	7.20312	7.603715	7.03323	7.045105	7.186685	6.98901	7.425235	7.261845	7.008875	6.756865	6.914775	6.623335	7.49827	7.13958	7.641615	7.08833	7.066815	6.9172	6.80936	6.780405	6.5582	6.87497	7.0517	6.80359	6.96626	6.88886
ALG3	7.44231	7.9179	7.40681	7.57248	7.46716	7.76957	7.70479	7.30159	7.46482	7.29303	7.60317	7.39339	7.49224	7.30098	7.41804	7.66508	7.42966	7.38636	8.02413	7.97221	8.01583	7.5902	9.09081	8.63922	9.12963	8.57917	8.03114	8.53814	8.51079	8.75027	9.49647	8.71531	8.51838	8.23939	8.40823	8.77169	9.10545	8.81624	8.29978	8.66869	8.39142	7.97697	7.97749	9.15332	8.71099	8.47329	7.55889	7.55399	8.21065
ALG5	5.32441333333333	5.38407666666667	5.37718	5.30879333333333	5.33330333333333	5.38820333333333	5.45844333333333	5.24328666666667	5.42611666666667	5.43174	5.4734	5.32947333333333	5.24492333333333	5.43903	5.32624	5.46057666666667	5.36864	5.42556666666667	4.97206333333333	5.34515666666667	5.38774	4.86327666666667	5.01964666666667	5.12512	5.38882	5.14675666666667	4.92767	5.18500333333333	5.44412	5.00655666666667	5.17159333333333	5.42286666666667	5.20108	5.02846666666667	5.07942333333333	5.13406666666667	5.38784	5.60955666666667	4.89002666666667	5.12760333333333	4.97192333333333	5.16654	5.45982666666667	5.07076	5.20821333333333	5.37051	5.25944333333333	5.47732	5.25206333333333
ALG6	7.81106	8.01146	7.50847	7.9187	8.00965	7.55349	7.35932	7.73391	8.34744	7.5019	7.92121	7.52251	7.24015	8.03154	7.46222	7.94578	7.72521	7.74356	9.95302	7.90127	7.72933	8.24959	8.7263	7.96219	8.06258	8.57108	7.43507	8.39457	7.63446	8.3597	7.50547	7.58748	7.56232	8.55381	8.5213	7.82616	8.10967	8.44761	7.78556	8.48385	8.48151	7.49192	8.92108	8.4198	8.46621	7.9628	8.67648	7.44547	7.78368
ALG8	8.16514	8.62495	7.88929	8.24109	8.35399	8.05384	8.33045	8.17826	8.48269	8.00809	8.39231	8.0319	8.00491	8.44057	8.07053	8.24487	8.08761	8.22229	8.73658	8.12512	8.40196	8.74481	8.88972	8.39129	9.36621	9.21228	9.4672	8.92046	7.91391	7.85765	8.43382	9.55563	8.73687	9.48432	7.89553	8.77209	9.11145	9.34345	7.52948	9.24854	8.89859	8.1659	8.69495	7.9289	8.50085	8.85789	9.41787	8.47055	8.62399
ALG9	6.669115	6.68529	6.460455	7.009805	6.565845	6.32369	6.43675	6.580745	6.849205	6.468015	6.90135	6.330985	6.775615	7.00315	6.603015	6.93888	6.608495	6.4633	6.922055	6.814835	6.6218	7.23458	7.70529	6.20002	7.043815	6.816375	7.015465	6.588815	6.351605	7.102885	5.46251	6.38273	6.591555	7.14122	6.34875	6.898205	6.37875	6.58633	6.54811	6.26099	7.33826	6.53557	7.34831	6.89888	6.61764	6.64626	6.76298	6.956525	6.37249
ALK	4.316215	4.14857	4.32551	4.460215	4.14784	4.58	4.367045	4.18105	4.02862	4.49941	4.271945	4.271095	4.474085	4.28236	4.597165	3.986285	4.025065	4.26193	4.2899	4.64549	4.289175	4.40552	4.41955	4.229195	4.460885	7.70574	4.667755	4.483965	4.68492	4.48726	4.17754	4.7307	4.357655	5.467935	5.84205	4.98768	4.37754	5.88438	5.306745	4.652905	5.541835	5.695925	4.89725	4.36354	4.40482	4.819515	5.27103	5.524925	4.733085
ALKBH1	5.777795	5.843445	5.72639	5.9058	5.90677	5.61459	5.94339	5.861065	5.96332	5.697	5.662885	5.44911	5.70447	5.459975	5.651905	6.08008	5.666815	5.58651	5.403855	5.88508	6.021375	5.605335	5.961665	5.572155	5.75783	5.876935	5.9715	5.577025	5.78305	5.962315	6.333385	5.39192	5.76152	6.025065	5.62274	5.52064	5.617405	5.60509	6.454105	5.88006	5.913495	6.236045	5.9373	5.53642	5.88856	5.852345	6.214435	6.18833	5.96616
ALKBH2	7.8987	8.07871	7.82588	8.16706	7.13265	7.02278	7.84976	7.45041	8.08368	7.61381	7.35689	7.02196	7.38149	7.88105	7.20241	7.87435	7.44761	8.19481	7.67488	8.08681	7.6566	8.63425	6.70029	7.82566	7.24026	7.12302	8.25367	7.93224	7.58399	6.08409	7.3943	7.06284	7.47397	7.20885	6.58849	7.79556	6.79361	6.82433	7.28308	7.87653	8.04017	7.98933	7.33512	7.20604	8.5468	6.60025	7.27774	7.49989	7.16521
ALKBH3	7.34961	7.3658	7.02078	7.37568	7.26678	6.78248	7.09513	7.21567	7.46968	7.28764	6.98163	6.61193	6.69248	7.47725	7.12529	7.29892	7.13434	7.22878	7.32246	7.30678	7.00157	6.87888	7.00864	7.07259	7.35274	6.41304	7.01437	6.76734	6.97088	7.52012	7.5474	7.05206	7.11129	6.73858	6.58072	7.32789	7.08063	7.09176	6.90771	7.18848	7.26075	7.31647	7.02599	7.79617	7.55049	7.20623	7.37732	7.45438	6.91705
ALKBH3-AS1	3.26229	3.444885	3.42814	3.28746	3.455305	3.45193	3.415175	3.173675	3.245055	3.358975	3.174475	3.317365	3.429005	3.428725	3.41596	3.411055	3.425665	3.33186	3.443725	3.541165	3.471345	3.389585	3.379775	3.33399	3.308555	3.51054	3.294795	3.46933	3.38645	3.475165	3.350755	3.572475	3.384465	3.423175	3.579655	3.379315	3.526695	3.498365	3.249655	3.36577	3.2862	3.315975	3.34389	3.45206	3.23999	3.57757	3.408035	3.276645	3.249795
ALKBH4	5.7936	6.49842	6.1316	5.77912	6.06369	6.28742	5.89291	6.58687	6.46634	5.94848	6.09089	6.15212	6.10402	6.21511	6.43498	6.39581	6.01077	6.24205	6.59548	6.58162	6.38037	6.22645	6.22947	6.07843	6.25946	5.8978	5.90709	5.96868	5.88283	6.78398	6.58262	6.59685	6.37844	5.9945	6.41337	6.67	6.08787	6.16848	6.38351	6.51446	6.54756	6.28631	5.98002	6.72913	6.65719	6.44096	6.82864	6.07371	5.92758
ALKBH5	7.06166	7.32668333333333	7.38879	6.76919	7.09084333333333	7.45754666666667	7.41562333333333	7.36391	7.42410333333333	7.46468	7.28218666666667	7.30388333333333	7.06276333333333	6.79215333333333	7.32887666666667	7.25204666666667	7.46955333333333	7.45886333333333	7.02631666666667	7.47548666666667	7.58673333333333	7.01093666666667	7.41732333333333	7.36403	7.44618	7.50019	7.2626	7.26987666666667	7.45077333333333	8.00267	7.77077666666667	7.49549333333333	7.01758	7.02642333333333	7.36198	6.95062	7.38204666666667	7.50935333333333	7.49087	7.27743666666667	7.1157	6.52844	6.88564666666667	7.11995333333333	7.13051666666667	7.3691	7.78513333333333	7.17232	7.26208666666667
ALKBH6	6.59656	7.24033	6.23	6.66253	7.2024	6.9899	7.15151	7.29504	7.0198	6.85633	7.05636	7.25919	6.53867	7.28768	7.08149	7.37653	7.35284	6.65759	7.38865	6.99494	7.27946	8.14346	6.99911	6.44093	8.88941	6.01241	7.57235	7.69506	6.58747	6.53974	8.03062	7.46878	7.4656	7.80321	8.43078	6.5965	7.44074	7.28473	8.81312	7.29976	8.33271	7.49292	7.41123	7.2126	7.043	6.83571	7.47577	7.26627	7.66613
ALKBH7	6.3708475	6.681885	6.883385	6.4457925	6.2788075	6.5057875	6.527535	6.39394	6.5840825	6.4694625	6.33363	6.6405775	6.47754	6.377005	6.7278825	6.67158	6.69794	6.8183975	6.276155	7.26578	6.975705	6.4348775	6.22279	7.2802775	6.25748	6.970015	6.7225925	6.69964	6.48096	6.531245	6.7063375	7.0696675	6.3314125	6.43191	6.4206175	6.7811275	5.990985	6.180015	6.47736	7.20034	6.8835875	6.0825625	6.2774975	6.2190725	6.4360775	6.36967	6.8111675	6.310405	6.441515
ALKBH8	5.7286	4.95765	5.4007	5.819045	5.42708	4.824385	4.673445	5.611675	5.50829	5.279845	5.050155	5.046585	5.385805	5.53815	5.24103	5.27633	5.03816	5.48989	4.90958	5.39299	5.358485	5.41044	5.08234	4.95196	5.102975	4.99829	5.18567	5.1906	4.96472	4.611345	4.41464	4.47602	4.99479	5.361445	4.78867	5.43488	4.913055	4.591635	4.47514	4.840795	5.159925	4.93003	4.816015	5.034425	5.08227	4.82814	5.16353	5.698975	5.014035
ALLC	5.55127	4.51319	4.55891	5.42152	5.23364	5.01765	5.88567	5.08979	4.44075	5.30863	4.1044	4.72285	5.67592	4.93614	5.33705	4.62443	5.55909	4.82038	3.93922	4.69692	4.83179	4.2124	3.94156	4.48463	4.02735	4.104	3.58145	3.95043	4.02471	4.40904	4.27465	4.24911	4.2253	3.81674	4.24303	5.13343	3.67348	4.02362	3.84433	4.39137	4.03084	4.20368	4.26989	3.71748	4.3866	4.22161	4.01103	3.87308	4.1079
ALMS1	8.04396333333333	7.57037	7.55770333333333	7.99899	8.31355666666667	7.79223333333333	7.53748666666667	7.85380666666667	8.31292	8.03810666666667	7.88529	7.66595	7.80033	8.28258666666667	7.48784666666667	7.13453333333333	7.79053	8.03648666666667	8.32039666666667	7.32208333333333	7.14152	7.47532333333333	7.41346	7.23209666666667	7.35055666666667	6.77892	8.03546	7.21645666666667	8.01387666666667	6.32746	7.93301333333333	6.44112	7.56232666666667	7.36469666666667	7.65466	7.44078666666667	7.07440666666667	6.64771666666667	7.47933	7.82037333333333	7.69253	7.88434666666667	8.31273666666667	7.56631666666667	8.10586666666667	7.67345666666667	7.85632666666667	7.65742333333333	7.34174333333333
ALMS1-IT1	3.4841	3.42375	3.36832	3.9059	3.39732	3.61276	3.52679	3.34612	3.49227	3.42109	3.31141	3.27483	3.74124	3.31512	3.28234	3.2098	3.42611	3.28029	4.08311	3.37815	3.48547	4.40978	4.07596	4.35938	3.38066	3.77793	3.97376	3.48303	3.78148	3.58319	3.97854	3.41208	3.49078	3.87972	3.73437	3.32206	4.2345	3.62121	3.43548	3.35182	3.74727	4.60297	3.85104	3.83488	4.30689	3.90901	3.88439	3.57689	4.11125
ALMS1P	4.94389	4.64744	5.03897	4.60991	4.70037	4.97753	4.66265	4.64249	4.57612	5.22815	4.41116	4.83148	4.73488	4.78475	4.57558	4.38136	4.69012	4.84753	4.39108	4.54033	4.42825	4.61561	4.35147	4.27193	4.66673	4.3739	4.63487	4.2036	4.40333	4.40151	4.59344	4.41022	5.0294	4.17381	4.34898	4.38024	4.38641	4.53116	4.31621	4.38657	4.37862	4.64337	4.3813	4.31898	4.57612	4.35425	4.50489	4.20001	4.32071
ALOX12	3.40362	3.50732	3.41122	3.67517	3.23898	3.70928	3.66736	3.34474	3.48236	3.71878	3.28438	3.40242	3.25119	3.86164	3.5014	3.65209	3.43307	3.37922	3.31714	3.57652	3.37186	3.55838	3.61138	3.40675	5.23434	3.50922	3.13014	3.24768	3.32455	3.63471	3.71843	3.57015	3.44994	3.51719	3.24959	3.6933	3.55999	3.94562	3.39692	3.9278	3.19674	3.54018	3.6638	3.27798	4.06232	3.79569	3.37973	3.68377	3.42378
ALOX12B	3.80053	4.16844	4.1901	4.09589	3.77174	4.1243	3.9309	3.78991	3.91177	3.58718	3.81602	3.64341	3.62809	3.92753	3.608	4.23563	3.67519	3.70917	3.63116	3.83041	3.90491	3.68976	3.74158	3.6991	4.11474	3.74624	3.53551	3.59699	3.56763	3.75793	3.57836	3.75439	3.82496	3.69561	3.25591	3.91142	3.61009	4.21638	3.99086	3.90849	3.78077	3.40455	3.52831	3.75684	3.69018	3.98345	3.51012	3.58418	3.45956
ALOX12P2	5.77639	5.6503	5.88353	5.61956	5.6445	5.79826	5.80962	5.39632	5.24886	5.47127	5.39145	5.6324	5.39168	5.0579	5.79808	5.72447	5.71076	5.26585	7.61516	5.35176	5.52409	5.55826	5.19406	6.54656	6.37401	5.27592	5.60555	5.84423	5.46529	5.47093	5.60154	6.32348	5.99395	5.52383	5.45227	7.69854	5.49346	5.52489	5.06381	6.23432	6.35567	5.34375	6.39946	5.6631	6.06568	5.49623	7.33597	5.9136	6.19055
ALOX15	3.05568	3.2542	3.24257	3.27768	3.5235	3.52497	3.52318	3.24545	3.19458	3.31242	3.19939	3.19486	3.26899	3.17436	3.24528	3.12123	2.84246	3.30247	10.24039	3.24274	3.35482	3.38727	3.19982	3.14504	3.33533	3.25319	3.39404	3.42905	3.39643	3.26833	3.1707	3.28486	3.27489	3.26692	3.10688	3.23289	3.11381	3.36195	3.30327	3.37174	3.60279	3.29176	3.60656	3.44792	3.16928	3.30238	3.48284	3.20808	3.22642
ALOX15B	4.02196	4.147395	4.262765	4.689115	3.97292	4.186115	4.266865	3.879835	3.763795	4.03812	4.000045	3.886345	4.127655	4.09667	3.917685	4.33753	4.04756	4.21121	4.345535	4.06797	4.103535	4.202905	4.112135	4.1489	4.57813	4.601905	4.48135	3.967655	4.065675	4.183165	4.053975	4.46198	4.48943	4.323505	4.567775	4.27366	4.271885	4.44332	3.864795	4.317485	4.060785	4.01961	4.84603	4.098095	4.34841	4.31807	4.43243	4.026685	5.02729
ALOX5	5.664075	5.6597225	6.4163025	6.3665375	7.6073575	7.3717625	6.7924975	6.0968175	4.696775	5.656955	7.123455	6.7229725	5.335445	6.408805	6.464865	6.5981325	5.8573475	5.80538	5.5755025	4.7329	6.756195	5.75754	5.9129225	6.9855075	5.3746275	5.69447	5.0168225	5.3958875	5.62261	5.784215	5.3871475	6.9726975	5.66072	6.0857625	6.43617	6.13038	5.9924725	6.423245	4.89893	6.263965	5.46688	5.831335	6.0204125	5.6763425	5.82818	6.204105	6.53502	6.368055	6.83751
ALOX5AP	8.05884	8.18015	8.92245	8.32519	9.49817	8.78271	10.0056	9.98196	7.80821	8.27274	9.53319	7.97372	8.3034	9.23177	8.80799	9.0317	8.70515	8.37204	6.82478	7.29534	8.63035	8.69924	6.34973	8.4454	6.34653	8.41166	7.34427	6.9203	7.55057	8.31021	5.64235	8.60451	8.39741	9.37115	9.13951	9.62677	8.06734	8.46918	7.0243	8.62367	7.66752	8.3354	9.07654	8.58569	9.26538	9.64851	9.43369	8.57483	9.97466
ALOXE3	4.081135	4.106235	4.21151	4.0561	4.027455	4.354135	4.458975	4.222805	4.004585	4.106335	4.16305	4.129465	3.959985	4.02551	4.23332	4.22944	4.064385	4.045275	4.602345	4.152405	4.27705	4.102965	4.181555	4.069745	4.44618	4.184925	3.98805	4.35909	4.19055	4.35122	4.298905	4.36505	4.47362	4.23011	3.99129	4.406075	4.29433	4.82648	4.14787	4.2604	4.19612	4.100875	4.30895	4.014895	4.26264	3.977915	3.955865	4.01566	4.09886
ALPI	4.079795	4.322275	4.374015	3.899435	3.86475	4.25157	4.35767	4.158165	3.934415	3.98313	4.205625	4.161475	3.97092	3.88275	4.10882	4.489505	4.27786	4.026965	4.176295	4.28246	4.48297	4.24822	4.413365	4.159095	4.4046	4.24124	4.351205	4.214035	4.20748	4.408585	4.119735	4.36776	4.625035	4.107985	4.187845	4.480215	4.132755	4.39467	4.418245	4.960175	4.044555	3.84655	4.213355	3.91028	4.07325	4.17854	4.161845	4.1534	4.130595
ALPK1	6.691525	6.1129075	6.478285	6.3937675	6.464575	5.9263175	5.9797225	6.1950325	5.9545725	5.80388	6.6121925	5.91229	6.53795	6.5208225	6.3515975	6.3518725	6.027985	6.12158	5.3706125	5.3579875	5.6389925	5.680055	5.0932375	5.7194575	5.07973	5.278575	5.847625	5.337845	5.8958275	4.932955	5.8840825	5.878155	5.84887	5.642285	5.60616	5.877365	5.4422125	5.950135	5.504215	5.725685	6.0682875	6.2454775	6.83691	5.958135	6.5221575	6.21966	6.68781	6.48834	6.4628475
ALPK2	3.80457	3.74925	3.89158	4.28569	4.30085	4.09166	4.28579	3.82232	3.65583	3.93347	3.87888	3.98866	3.95024	4.35208	4.41491	3.93591	3.92831	3.33779	3.97628	3.77112	4.50064	5.16485	7.30815	6.5687	3.875	5.0995	6.53229	5.40297	5.88282	6.02461	3.69803	6.09372	4.04744	5.19107	6.60197	3.87342	8.11285	6.30239	5.37512	4.08524	3.61929	5.87233	4.15004	5.7996	3.67798	7.98788	4.34299	5.37653	4.53839
ALPK3	4.37544	4.72132	4.12154	4.29565	4.587735	4.77563	4.271855	4.39675	4.277865	5.245095	5.710265	4.897535	4.577945	5.718925	4.31082	4.581565	4.364855	4.58008	4.76784	4.1755	4.675245	5.106565	4.545755	4.642115	4.6793	4.991565	5.54184	4.765125	4.993575	5.058235	5.392045	4.705185	4.6287	4.397075	4.69676	4.646755	4.697455	4.74992	4.91126	4.345	4.306715	4.592505	4.58839	4.8562	5.025515	5.151705	4.57547	4.869575	6.9319
ALPL	3.859925	4.329205	4.203975	3.964725	4.366325	4.479655	4.465155	4.090815	3.994605	4.877065	4.033665	4.37676	4.60162	3.9036	4.728975	4.089555	4.099075	4.989715	5.29531	4.41129	4.650065	4.796545	4.69179	4.37911	5.349955	7.03448	4.37156	6.68208	5.44313	4.736665	7.41626	4.75474	5.642745	6.77856	6.15827	4.82039	4.83681	4.2143	4.283005	4.617875	4.402165	3.851125	5.19074	5.330865	4.13821	4.22584	5.43017	3.767865	4.115235
ALPP	4.32167	7.1134	6.00424	6.18894	7.29678	8.28317	4.28528	6.14977	6.78682	8.26746	9.42797	7.16693	5.36783	6.72687	8.17357	9.07384	5.07045	7.27895	4.08021	4.31117	5.91342	4.19912	4.2917	4.12874	6.30489	3.8336	3.50716	3.95029	3.60034	4.4505	5.20869	4.47455	5.88999	3.88467	4.27611	4.27338	3.62596	4.60771	3.88133	8.21355	3.95144	3.86358	4.60371	3.73616	4.05984	3.84234	3.52303	3.64309	3.30573
ALPPL2	5.26349	5.78443	5.63145	5.20762	5.265845	5.78347	5.63066	5.37837	5.650895	6.02318	5.586205	5.70539	6.52269	5.45802	5.373125	5.66341	5.38477	5.806135	5.45707	5.586235	5.804305	5.71081	6.188625	5.54569	7.560835	5.571575	5.388905	5.229865	5.522105	5.785735	5.51005	5.664425	8.924825	5.395485	5.561355	5.724505	5.61775	5.960915	5.413645	7.40692	5.306975	5.063285	5.47613	5.20815	5.361715	5.24028	5.37753	5.228415	5.287465
ALS2	4.89407666666667	4.98451	4.72185	4.99344	5.12152333333333	4.80238	4.75711333333333	5.03648333333333	5.00101	5.03494	4.85374333333333	4.97783	4.69978333333333	4.98802333333333	4.77229666666667	5.08712666666667	4.99157666666667	4.80792333333333	4.58889	4.85508333333333	4.90887333333333	4.89349	5.14237	4.80051666666667	5.15309	5.35904666666667	5.13612666666667	4.77752666666667	4.75086666666667	4.73362	4.55299	4.52169333333333	4.42863	4.86068333333333	4.89095333333333	4.92495	5.51458333333333	5.01311	5.11481666666667	5.04358333333333	4.77795333333333	5.40132666666667	5.28487666666667	4.9825	5.18783666666667	4.83419	5.34582666666667	5.01990333333333	4.84839333333333
ALS2CL	6.4983	6.41847333333333	6.38010333333333	6.1041	7.32913666666667	7.43706	7.17214	6.71932666666667	5.72026333333333	6.1439	6.69455	6.29646333333333	5.85462666666667	6.13501333333333	7.15317666666667	6.56271333333333	6.69918333333333	5.95981	5.61720666666667	5.62370666666667	6.53415333333333	5.62045333333333	5.89760666666667	6.40413333333333	6.08064333333333	6.84959	5.45566	5.50826	6.17243666666667	6.67153	5.52196666666667	8.05518	6.50510666666667	5.55514333333333	6.15168333333333	5.64712666666667	5.65946333333333	6.38549	5.82648666666667	6.10902	6.51192333333333	6.20658333333333	5.98064333333333	6.95098333333333	5.43456333333333	5.82419333333333	7.16927666666667	6.99183	5.45612
ALS2CR11	3.004365	3.07952333333333	3.01535166666667	3.19023166666667	2.99491666666667	3.03354666666667	3.18914833333333	3.002325	2.946825	3.06342333333333	2.98019833333333	3.076235	3.326965	3.27184333333333	3.06011	2.98974166666667	2.95179833333333	3.08380666666667	3.16159333333333	3.04961166666667	3.01630833333333	2.973575	3.24675666666667	3.04502333333333	3.71465833333333	3.02872166666667	2.956155	3.09301833333333	3.31636166666667	2.974025	3.05174833333333	3.02353166666667	3.01063666666667	3.09755333333333	3.01110666666667	2.99291166666667	3.12589666666667	3.00445666666667	3.21528833333333	3.09653166666667	3.00569166666667	3.3083	3.435615	3.09764833333333	3.94595666666667	3.12100333333333	2.94342333333333	3.08916333333333	3.060095
ALS2CR12	3.70486	3.912245	3.773415	3.396435	3.491565	3.72124	4.147745	3.83883	4.11197	3.77251	3.4393	3.960155	3.623135	3.402315	3.416495	3.34761	3.589265	4.07566	3.32888	3.8075	3.69974	3.594495	3.44513	3.269655	3.929615	3.65518	3.4623	3.40019	3.44938	3.48995	3.338075	3.531235	3.498355	3.42107	3.377015	3.578485	3.45455	3.462515	3.530915	3.84096	3.49032	3.75509	3.399355	3.270965	3.588975	3.36434	3.2861	3.39999	3.473365
ALX1	3.99392	4.50432	4.62653	4.22783	4.2001	4.66514	4.38877	4.11501	4.16851	4.27423	4.14459	4.38253	4.00997	4.07848	4.07917	4.06979	4.34319	4.16902	4.54208	4.17964	4.46934	4.24823	4.11313	4.31012	6.03061	4.33351	4.29065	5.43482	5.86193	4.37033	4.36698	4.49521	4.38415	4.32844	4.29327	4.38869	4.12058	4.61597	4.31685	4.49801	7.38665	3.88111	5.58627	4.07962	4.29039	4.21665	4.54798	3.87809	4.03632
ALX3	4.50595	4.60278	4.49651	4.70224	4.43287	4.94322	4.7497	4.55012	4.51206	4.42943	4.53129	4.61728	4.89661	4.58346	4.55964	5.0073	4.53248	4.43791	5.0454	4.90519	4.73434	4.85498	5.27506	4.95264	4.7722	5.56732	4.76574	4.61602	4.80852	4.81968	4.77658	4.98026	4.60112	5.50833	4.66637	4.93563	4.53464	5.33181	4.69352	5.20391	5.53251	4.71607	4.98618	4.47962	5.03091	4.79198	4.83613	4.39651	4.62343
ALX4	4.30644	4.52315	5.19641	4.64976	4.34417	4.38251	4.67242	4.30834	4.26992	4.68407	4.34384	4.23577	4.39045	4.3496	4.38865	4.95081	4.50297	4.1307	4.51883	4.29119	4.61067	4.60284	4.36124	4.23062	4.46893	4.76356	4.39931	4.59322	4.49317	4.48984	4.35575	4.58311	4.95342	4.37965	4.64607	4.54652	4.66262	4.49517	4.40766	4.39045	4.26539	4.46012	4.35951	3.81689	4.43146	4.06336	4.27411	4.22661	4.44902
ALYREF	6.27752	7.33921	7.51212	6.19897	6.45885	6.51712	7.139285	7.84816	6.780565	7.63695	6.95255	7.805075	6.958615	6.11729	7.47883	6.87443	6.858185	7.674785	7.737005	7.541285	7.81431	9.144215	9.05197	8.63824	8.591625	9.60758	9.453305	10.257785	8.808835	8.477165	9.28264	7.476585	7.722105	8.692485	8.379545	8.6753	8.27289	8.48091	8.619515	9.24509	8.64812	6.449495	7.68152	6.817135	7.15701	8.0429	7.459445	7.545115	7.59148
AMACR	3.72335333333333	3.86621	3.87841	3.6636	3.80211333333333	3.78814	3.97298666666667	3.7041	3.80566666666667	3.98209333333333	3.76629	3.91278333333333	3.91969	3.89523	3.94294	3.93647	3.86423	3.79943333333333	3.96585	4.05234	3.96584333333333	4.00653666666667	3.93463333333333	4.08788666666667	3.95528333333333	4.08130333333333	3.93630333333333	3.79086333333333	3.78637666666667	4.04043	3.96939333333333	3.90829333333333	4.20793666666667	4.01982333333333	3.91463333333333	3.99566333333333	3.99603333333333	3.88618	3.74643666666667	4.29623333333333	3.85074666666667	3.65862666666667	4.00229666666667	3.8	3.82291	3.88358333333333	3.98549	3.65171	3.74690666666667
AMBN	4.26298	4.59311	4.47486	4.29812	4.38946	4.45071	4.69065	4.08587	4.1804	4.08432	3.8927	4.07423	4.31668	3.92607	4.24395	4.55866	4.16426	4.02972	4.18358	4.19399	4.44988	3.83786	4.19048	4.19756	4.10075	4.2668	3.94634	3.93652	3.96044	4.6417	4.01491	4.80629	4.69936	4.11127	4.20681	4.12874	4.47412	4.23694	4.02763	4.13261	4.17242	4.2272	4.25399	4.0571	4.4326	4.13509	4.15847	4.27199	4.18314
AMBP	3.69001	3.946965	4.11279	4.006725	3.800465	4.50344	4.080215	4.12578	3.858025	4.100745	3.844815	3.8559	3.997655	3.87684	4.06545	4.1014	4.07485	3.989965	4.05208	4.250515	4.08955	3.81467	5.600685	4.259485	4.109625	4.42617	3.95348	4.18679	3.971305	4.447645	3.997455	4.456905	4.49839	4.025075	3.99873	3.946075	4.131965	4.277495	3.924775	4.167395	4.069705	3.99145	4.037545	4.013685	4.14727	4.08384	4.08753	3.85596	3.923265
AMBRA1	5.039645	5.171195	5.10573	4.80075	5.0902125	5.0719375	5.12723	5.3441825	4.8409375	5.1532625	4.948945	5.3499525	5.159825	4.86609	5.1965175	5.11616	5.20122	5.024205	5.823745	5.3590525	5.49591	5.3452675	5.393115	5.414855	5.3924775	5.338615	5.342215	5.4904575	5.2030675	5.7925275	5.27293	5.2788725	5.260315	5.3214475	5.229935	5.2754175	5.4524075	5.172735	5.3003625	5.3356525	5.0093725	5.00224	5.088015	4.9582675	5.6059075	5.0508975	5.066585	4.99603	5.009225
AMD1	8.23386	8.54465	8.25106	8.416125	8.119365	7.94901	8.038535	8.30498	8.50075	8.457795	8.50266	8.17718	8.21663	8.488465	8.321695	8.047955	8.245725	8.52488	9.202515	8.97244	8.324795	9.000235	8.611815	8.021325	9.29721	8.504045	8.10269	8.058645	8.86915	8.186345	8.44319	7.969925	8.55806	8.26739	8.31131	7.98555	7.98571	7.78919	8.039195	8.270825	8.317055	8.162115	8.820765	9.24921	8.43678	8.47396	8.221655	7.96559	8.087155
AMDHD1	2.86234	2.84215	3.01885	3.69941	3.07211	3.17929	2.97063	3.0003	2.89013	2.96407	2.87979	2.96363	3.01363	3.25934	2.84776	3.06323	2.83792	2.93044	3.20929	2.96808	3.09347	2.99646	2.83076	2.93324	2.92019	3.02397	3.25432	3.2982	3.69269	3.0326	2.84429	3.0447	3.12818	3.49896	3.0529	3.00949	3.07734	3.07317	4.06311	2.95422	3.50776	3.36289	2.93427	3.2261	4.12343	3.02458	3.11403	3.27576	3.0311
AMELX	2.81654	3.05623	3.22532	2.87571	2.81211	3.01855	3.26263	3.08881	2.82401	2.93238	2.79994	2.94286	2.98521	2.89237	3.03031	2.76946	2.97378	2.99786	2.89654	3.29065	2.98269	3.08067	3.14153	2.96645	3.08071	3.04056	3.00602	2.89126	2.9166	3.15923	2.98112	3.14108	2.92902	3.06684	2.89618	2.79902	3.0258	2.90795	3.02922	2.88699	3.04939	2.86666	3.01182	2.90485	2.74979	2.7629	3.00541	2.84872	3.02101
AMELY	3.6479	4.15833	3.96296	3.83865	3.73254	3.98652	4.03873	3.78729	3.7653	3.79874	3.72182	3.9582	3.6859	3.85024	3.49007	3.80862	3.79251	3.89316	3.92849	3.95365	3.81274	3.88056	4.06888	3.94591	4.04262	3.86807	4.02611	3.83917	3.87042	3.90536	3.70908	4.22756	3.94527	3.71365	3.79571	3.69979	3.78468	3.98306	3.85882	3.9088	3.75926	3.77949	4.04425	3.53776	3.87523	3.7563	3.9256	3.74964	3.71859
AMER1	3.52358	3.80481	3.79974	3.54187	3.63855	4.11505	4.13442	3.87579	4.0343	3.828	3.73386	3.82725	4.36396	3.53835	3.70993	3.89146	3.80911	3.90727	3.87447	4.18198	3.91679	3.97886	3.99773	4.22602	3.9503	3.94766	3.91433	4.10466	3.86288	4.15722	3.67004	3.91913	4.00526	4.0691	3.73514	4.2934	3.9646	4.17069	3.62326	4.15543	4.05059	3.82146	4.15756	4.02057	4.01783	3.99521	3.98117	3.77664	4.00853
AMER2	3.27187	3.37501666666667	3.47203	3.33714666666667	3.32456666666667	3.36328	3.46211666666667	3.34183666666667	3.27367666666667	3.33114666666667	3.44868666666667	3.28378	3.38259666666667	3.20012333333333	3.31181	3.35448666666667	3.36358	3.48531333333333	3.32885	3.35208	3.44773666666667	3.55183333333333	3.30373	3.42545	3.40434333333333	3.40751666666667	3.45388666666667	3.41431666666667	3.8448	3.52652666666667	3.32966333333333	3.37171666666667	3.51986	3.35788	3.38094	3.36173666666667	3.34507333333333	3.36306	3.29629666666667	3.58531666666667	3.57457666666667	3.88619666666667	3.40386666666667	3.23106	3.36127666666667	3.36744333333333	3.3607	3.45701	3.35879666666667
AMER3	3.86043	3.84353666666667	4.22673666666667	3.76635666666667	3.90720666666667	3.97451333333333	3.92469	3.78417333333333	3.64839	3.82835	3.78553333333333	3.89504333333333	3.80214666666667	3.92254	3.81277333333333	4.07568333333333	3.95714	3.96715666666667	3.93295	4.11474333333333	3.99115666666667	3.92513666666667	3.92604	4.17359	4.06216666666667	3.93591666666667	3.78122666666667	3.96921	3.96837	3.93104	4.28337666666667	4.21522	4.16608333333333	3.84906666666667	4.13173333333333	4.03742	4.01228666666667	4.17624666666667	3.90018	4.16637	3.83335333333333	3.81218333333333	3.88357666666667	3.62545	3.92592666666667	4.04549	4.21741333333333	3.83812333333333	3.85304333333333
AMFR	6.973995	6.46013	6.9942	5.262315	6.50193	6.96073	6.406685	5.556455	6.80233	6.273815	6.050855	7.02128	6.766885	5.55	7.237025	5.51454	7.088645	6.87504	5.68732	7.216275	7.047575	7.45646	6.408285	5.588855	6.37394	5.632	5.00308	6.9104	6.02442	6.14018	6.23581	6.520835	6.18682	5.2329	5.281095	5.94704	7.12036	5.332215	6.11293	6.309415	6.031385	6.55583	5.135385	6.801705	5.71345	6.010755	5.369705	6.173405	5.96071
AMHR2	5.23984	5.20037	5.50391	5.47891	5.0584	6.18129	5.82688	5.073	5.26512	5.26104	4.7213	5.7512	6.41993	4.72186	5.28449	5.59013	5.4904	5.48136	5.11597	5.73579	5.63549	4.90999	5.23046	4.80451	5.75992	5.13983	4.70816	4.90544	5.07019	5.66343	5.95848	5.38188	5.62591	5.01599	5.25488	5.52341	4.86873	4.93009	5.48077	5.33504	5.70747	4.40269	4.84804	4.9134	5.38715	5.03352	4.3194	4.5497	5.07614
AMICA1	5.52085	6.19992	6.40176	5.21069	7.31608	6.79298	6.30368	8.08059	5.27512	5.63636	6.13233	6.07227	5.74438	6.82218	6.56358	6.93099	5.94944	5.45862	5.83501	5.68358	6.16042	6.4731	6.14615	5.70408	5.37911	6.05849	5.48417	5.78483	5.85188	5.89829	5.45601	6.47439	6.42416	6.50161	6.12198	5.84677	6.73064	6.06058	5.40828	6.75272	5.71374	5.44831	6.40313	5.78212	6.19747	6.38483	6.28733	6.43043	7.92965
AMIGO1	4.95043	4.96046	5.12353	5.09408	5.14294	5.81091	5.25359	4.8005	4.80957	5.09144	4.68021	4.75758	5.38649	4.92148	5.06558	5.20119	5.30876	5.31491	5.73443	5.94838	5.34773	4.95218	5.31275	4.60863	5.333	5.35477	4.44147	5.51471	5.05435	4.90864	5.53798	5.62993	5.15504	5.23405	4.78679	5.02391	4.68954	5.37162	5.47698	4.42231	6.35608	5.24761	4.38169	4.68065	6.18976	4.87475	5.111	5.35305	5.24001
AMIGO2	9.13982	10.87764	9.06747	9.43065	11.02598	10.95664	9.15108	10.67048	7.62268	10.85324	11.49851	10.73507	9.84707	11.77818	11.53648	11.52702	10.23587	10.15243	6.05078	9.08714	12.02384	8.15391	8.66168	7.82247	5.7224	6.94334	7.69135	7.35796	8.24229	7.82967	9.41917	7.93305	7.11949	9.08836	8.65781	7.82764	6.51036	5.13754	9.53822	7.6238	4.30545	8.17883	7.677	8.22007	6.2537	8.27193	7.14964	9.56917	8.48865
AMMECR1	5.433035	5.76637	5.5700375	5.5663775	5.7402675	5.471725	5.319065	5.5683175	6.7129375	5.901725	5.7625425	5.8502	5.7892775	5.7674275	5.8941675	5.67796	5.7825075	5.739845	7.3338275	6.21677	5.80543	6.3998275	6.566585	6.0465675	6.590265	4.99648	5.413825	5.7970925	5.412455	7.0282725	5.3392525	6.2101425	6.1318675	7.92696	5.44928	5.7916775	6.8269825	7.9723625	5.8248475	6.774555	7.9541775	5.29143	5.0635075	6.836655	6.37119	5.4570175	6.8356175	5.0836275	6.575315
AMMECR1L	8.11114	8.05394	7.7663	8.21279	7.94127	7.88778	7.6136	8.04376	8.11134	8.01477	8.29907	7.83085	7.74263	8.36999	7.97259	8.24572	8.0366	7.8619	7.99288	8.15596	8.20708	7.33955	8.62194	8.41856	7.44033	8.43245	7.75109	8.20605	8.03443	8.42315	8.26257	7.75374	7.66733	8.57978	8.07885	7.91428	8.28617	8.05574	7.88765	6.73012	7.32253	8.59085	8.45361	7.9617	7.94434	7.5443	7.71125	8.06847	7.89904
AMN	5.47774333333333	5.38693	5.56080333333333	5.42261666666667	5.44324333333333	5.85803	5.35288333333333	5.32031333333333	5.40848333333333	5.51652333333333	5.5437	5.65041666666667	5.27246666666667	5.82793666666667	5.15082666666667	5.71526333333333	5.3748	5.65053333333333	5.68606	5.74744	5.63118333333333	5.32025333333333	5.83340333333333	5.34601333333333	5.68286	5.47569333333333	5.14352	5.79961333333333	5.01761666666667	5.3692	5.42203	5.61991333333333	5.36308333333333	4.88702666666667	5.40051666666667	5.35337	5.56684	5.41840666666667	5.23157666666667	5.25893666666667	5.52103666666667	5.27218666666667	5.29186666666667	5.47113666666667	5.61462666666667	5.17810666666667	5.78038333333333	5.74439	4.99339
AMN1	7.75659	7.91514	7.77864	8.071	7.48219	7.4437	7.18834	7.41163	8.57957	6.94641	7.57722	7.64496	7.54599	7.58054	7.52413	7.64152	6.92313	7.78812	8.16556	7.90531	7.87002	6.95461	9.49523	6.58685	8.11905	7.30166	7.30265	7.84773	5.84595	7.29223	8.22648	6.59051	6.25964	6.60665	6.99076	7.06666	8.18494	7.46413	7.88902	6.85778	6.67744	7.58728	8.19553	6.8994	8.60703	7.15147	6.87002	7.46481	7.36507
AMOT	4.17715	3.57478	3.96288	3.81934	3.52665	3.82078	3.99221	3.4792	3.56408	3.5857	3.99162	3.55927	3.78682	3.63445	3.40304	3.99094	3.68607	4.20451	3.51288	3.97231	3.70653	3.64287	3.4145	3.90345	3.32541	3.75781	3.98283	3.28065	3.66879	4.31031	3.43608	3.51902	3.77597	3.39706	3.69198	3.44574	3.46786	3.63686	3.81184	4.2883	3.52175	3.67456	3.31797	4.15908	4.26209	3.14963	4.08276	3.9498	3.32418
AMOTL1	5.9461475	6.142805	5.7687625	5.7470275	6.23669	6.0999475	6.5375875	5.6571825	5.63721	5.992305	6.22396	6.1633275	5.8131625	5.8563075	5.9663325	6.1734075	6.041445	6.236005	5.4086275	6.10391	6.2533425	5.773245	5.81698	5.6130375	5.64791	6.53819	5.8004425	5.819975	6.1235375	6.1209775	5.16112	6.1870275	6.045495	5.950315	5.7033	5.142695	6.0548825	5.9495125	5.37103	5.4464425	5.9714325	6.1487175	5.61196	5.668225	5.506485	5.5499525	5.440115	6.0963825	5.357685
AMOTL2	10.01555	8.84796	9.15936	9.68627	9.07545	8.13013	9.64238	9.20119	8.29121	9.39303	9.08244	9.35078	9.42072	9.2473	8.91123	8.86116	9.11103	8.90308	8.9039	9.48941	9.11736	8.73577	8.64061	9.77689	7.46993	9.48787	9.3743	8.86012	9.78271	9.02139	8.98893	8.64413	9.4596	9.7917	9.25184	8.75813	8.46551	8.26915	10.47281	9.40613	9.19285	10.2337	8.03048	9.29459	8.68482	9.46325	8.30101	9.73327	8.67239
AMPD1	3.34623	3.28562	3.59107	3.45053	3.52795	3.75591	3.73829	3.21621	3.50902	3.36985	3.2205	3.16637	3.61598	3.36553	3.48519	3.12991	3.47628	3.30618	3.19455	3.4106	3.6053	3.35376	3.28908	3.6569	3.33262	3.44267	3.57629	3.02008	3.05919	3.46333	3.2968	3.82934	3.59137	3.59758	3.65049	3.44844	3.36408	3.3468	3.25951	4.00199	3.1401	3.73809	3.60109	3.25044	3.77509	4.33815	3.61345	3.40522	5.11666
AMPD2	7.82136	7.86746	7.35003	7.87476	7.56004	7.53119	7.79634	7.97041	7.67056	7.61602	7.36102	7.48275	7.66018	8.13743	7.46211	7.98551	7.67791	7.47792	7.14277	7.33244	7.40882	7.80055	7.87825	8.44224	7.04911	8.10203	7.52675	7.32903	7.96304	7.71861	7.91466	8.07676	7.56263	8.05958	7.82457	7.63322	7.85545	7.50172	7.30794	7.15213	7.65507	8.26352	8.21547	8.10642	7.80682	7.39329	8.0511	7.49441	7.11145
AMPD3	7.59466	7.76636	6.89652	7.90242	8.20092	7.96522	8.17476	8.35232	7.40945	7.79119	7.82573	7.82498	7.61474	8.09021	7.49619	7.0133	7.29286	7.70156	5.58426	7.53447	7.78853	6.24108	6.20632	6.47718	5.99183	6.91928	6.04949	6.6824	6.78442	6.82038	5.43623	6.98421	6.04864	6.98003	7.10015	7.61897	7.46363	7.72538	6.54918	7.51342	6.65652	6.11221	6.94972	7.21549	6.68591	7.0909	7.27913	7.64641	7.90698
AMPH	4.36456	5.97792	4.67004	7.51245	5.37894	4.60687	4.85546	4.41104	7.55107	5.3143	3.99843	4.96117	4.38545	3.74116	4.12878	3.71142	4.06551	7.48169	6.29125	4.4232	3.86449	4.68969	4.51508	5.12478	4.23048	4.80721	4.87053	4.63922	4.76498	5.69479	4.07672	4.43909	3.86037	4.81351	5.41032	4.34058	6.81741	5.30414	4.97124	4.0968	4.67603	4.5991	3.78092	4.5951	4.04008	5.2156	3.88698	5.21347	6.4306
AMT	8.23187	8.36781	8.21659	8.81618	8.20255	8.3496	8.72807	8.17636	8.25177	8.18539	8.03351	8.1984	8.75015	8.34626	7.5665	8.47244	8.61389	8.57796	6.3248	7.89158	8.39722	7.67551	6.76576	6.77057	8.69592	7.48525	6.62743	6.9569	7.0424	7.14244	6.51722	7.46986	7.30314	7.0921	7.5545	7.89127	6.74425	7.014	7.10523	7.14814	7.50925	7.61876	7.40304	7.15388	7.6943	7.05648	7.3919	8.02906	7.71886
AMZ1	5.62749	5.691305	5.776155	5.462945	5.598525	5.638725	5.84567	5.60346	5.419	5.765125	5.42789	5.765125	5.60937	5.73208	5.376895	5.9086	5.695645	5.721755	5.590985	5.73851	5.837235	5.65181	5.554245	5.75981	5.78257	5.739325	5.624265	5.6786	5.86351	5.68084	5.641265	5.95753	5.902395	5.63603	5.62286	5.72384	5.655355	5.582125	5.552115	5.558125	5.53782	5.472095	5.68624	5.383065	5.72105	5.69035	5.344875	5.50278	5.49415
AMZ2	9.22958	9.07259	9.10656	9.31249	9.3004	9.14188	9.36503	9.09087	9.45294	9.09219	9.43803	9.28175	9.14684	9.20015	8.84283	8.6724	9.36406	9.1397	8.45005	9.72077	9.19241	9.66884	9.47211	9.8006	8.93957	10.00341	8.94214	9.94208	8.81344	9.43933	9.59963	8.84382	8.99479	9.22409	8.80184	9.14035	9.43243	8.73485	9.38963	9.24536	10.34188	8.905	9.34391	9.00793	9.04397	9.15841	8.16533	9.54923	9.40927
AMZ2P1	7.26016	6.83065	6.6534	6.99929	7.36468	7.31494	7.24368	6.59115	7.27416	6.97067	7.11347	6.92635	7.83128	6.7145	6.71219	6.73055	7.30286	7.08026	6.38185	7.7778	7.07094	7.3647	7.20605	7.28909	6.79257	8.27274	6.88484	7.7434	6.41014	7.14872	7.55004	6.57202	6.49791	7.24186	6.89712	6.79965	7.22933	6.86997	6.98139	6.69697	8.45417	6.84256	7.11549	6.91348	6.91375	7.51402	5.98637	7.29033	7.1236
ANAPC10	6.151675	6.00418	5.78421	6.26948	6.02076	5.4654	5.653075	5.97506	6.431315	6.11924	6.087915	5.89852	5.98804	5.9526	5.87703	6.02052	6.225965	5.79105	5.507625	6.547025	6.103035	5.471295	5.12796	6.34121	5.50856	5.559655	5.381565	5.734475	5.77066	5.878815	6.027315	5.50258	4.92797	6.25864	5.40435	5.9851	5.68941	7.229335	6.983055	5.38337	6.188365	6.099725	5.982705	6.26713	5.90404	5.965885	6.213225	5.973815	6.08457
ANAPC11	6.84972	7.11862	6.90869	6.79519	7.19609	7.204945	7.191565	6.97512	7.21845	6.80855	6.913905	7.051445	6.83825	6.877175	6.918945	7.186995	7.05842	6.806925	6.91666	7.018415	7.141845	7.69004	7.3466	7.573485	7.445695	7.71907	7.11646	8.496445	6.995465	7.673495	7.97217	7.13117	7.173005	7.056565	7.368185	7.37747	7.402725	7.35298	7.322785	7.574655	7.987905	6.95527	7.171445	6.98207	7.419955	7.069525	7.00968	7.031545	7.193945
ANAPC13	6.388385	6.638095	6.653415	6.392375	6.57964	6.42129	6.609595	6.416505	6.4943	6.49431	6.3317	6.476345	6.54636	6.467655	6.63255	6.14288	6.51934	6.52357	6.538205	6.71911	6.5802	6.52445	6.75685	6.30014	6.23397	6.700625	6.45757	6.363	6.606305	6.61932	6.21481	6.56753	6.691685	6.57485	6.479365	6.592145	6.209385	6.474565	6.78854	6.397945	6.97352	6.78958	5.970115	6.53222	6.82998	6.22229	6.222805	6.5157	6.284035
ANAPC15	7.26972	8.13148	7.60202	7.61077	7.83803	7.41714	7.62776	7.94147	7.73243	7.65008	7.44226	7.7395	7.28182	7.87613	7.70974	7.72209	7.71421	7.79053	8.48159	7.73909	7.68017	9.18554	7.67522	7.94202	7.59879	7.95576	7.62333	8.07288	7.27928	7.63103	8.24954	8.52413	8.32937	7.03528	7.62623	8.19267	7.4977	8.17869	7.42795	8.03827	8.27701	6.91588	8.09367	8.30145	8.26483	8.10761	9.17389	7.82638	7.68576
ANAPC16	9.7036725	9.3298925	9.800695	9.6267025	9.4045725	9.3165425	9.5012575	9.330105	9.6124725	9.4940625	9.7145075	9.3584225	9.8483025	9.5216725	9.681705	9.3412825	9.4620325	9.6314925	8.8151225	9.510335	9.2822675	8.819375	9.16018	9.06222	9.180225	8.7773425	9.1885725	9.18768	9.1105725	9.325125	9.05101	9.277315	9.401165	8.96704	9.283565	9.164095	9.16503	9.5564275	9.6867325	8.83193	9.1791625	9.5301125	9.4304125	9.78175	9.56891	9.428995	9.609405	9.52861	9.5449375
ANAPC2	6.43984	7.17064	6.93907	6.84616	7.33214	7.01954	7.03583	7.4653	7.32884	6.88531	6.29887	6.96296	6.84901	7.1542	6.91706	7.23206	7.12082	6.91276	7.97226	7.09799	6.85591	7.00769	6.91755	6.57648	7.30419	6.82686	7.18061	7.1898	6.64685	7.0834	6.80879	7.30989	6.39878	7.89941	7.0788	6.66683	6.9526	7.27563	8.14155	7.24468	6.29526	7.2531	6.91745	6.78793	6.69047	7.16091	6.54681	6.87636	6.53162
ANAPC4	9.40921	10.0177	8.842665	9.52948	10.39008	10.274745	10.264325	9.064575	9.95995	10.35793	10.090125	10.355665	9.64345	10.165735	8.788495	9.284265	9.085025	10.488735	8.79871	8.950505	9.332685	8.773915	8.62414	8.13247	8.028335	7.787505	8.278735	8.6816	7.9607	8.091235	8.58412	8.13057	8.43774	8.602345	8.46764	8.09759	8.800895	8.160155	8.90295	7.856045	9.256265	8.761175	8.60531	8.382785	8.85247	8.59393	8.2439	8.850265	8.68223
ANAPC5	8.73283333333333	8.58416	8.13418166666667	8.385305	8.04048666666667	8.013655	8.39055333333333	8.2138	8.84203833333333	8.61409333333333	8.51731166666667	8.44839833333334	8.68982666666667	8.38436333333333	8.24464666666667	8.168155	8.20536666666666	8.64115	7.82289666666667	8.249925	8.036685	8.61400333333333	9.47711333333333	7.92819166666667	8.39872	8.42901833333333	8.9393	8.93461666666667	8.53407	7.76623166666667	7.70040833333333	8.25423833333333	8.23655833333333	8.49018166666667	8.07037833333333	8.185935	8.10930166666667	7.90802833333333	8.15889	8.486455	8.61138666666667	9.30476666666667	8.47254333333333	8.77689	9.51773	8.47971	9.05677833333333	8.26389166666667	8.951585
ANAPC7	7.477955	8.000035	7.12505	7.6089	7.810695	7.48576	7.519835	7.64693	7.989555	7.45533	7.59891	7.45227	7.486915	7.69359	7.42602	7.63667	7.509475	7.595345	8.400175	7.193265	7.557925	8.05108	7.50973	7.34917	7.386145	7.130575	7.080755	7.623695	7.832245	7.0979	7.740265	7.841965	7.59007	7.60372	6.9435	7.23456	7.9635	7.445385	7.87163	8.02807	7.80332	7.867165	8.093805	8.08896	9.061615	7.591505	8.514305	7.63095	8.295525
ANG	5.82285	5.01281	5.71726	6.46191	6.12747	5.79483	6.33533	5.20318	5.45721	5.80716	5.7381	4.80463	7.08774	5.76475	5.47368	6.1135	5.40109	5.73792	5.83132	5.86333	6.46407	6.71969	5.55511	5.92452	6.32249	5.90468	5.83783	4.79145	5.9052	6.0348	5.41044	5.66217	5.2636	6.6577	6.02524	5.81843	5.25333	5.26799	5.74348	6.07224	5.8454	6.82588	5.84177	5.52391	5.18523	6.06868	6.40747	7.1174	6.91781
ANGEL1	6.06586	6.17052666666667	6.10689	6.28084333333333	5.93136666666667	6.1057	6.22711	5.95051666666667	5.90063333333333	6.05224666666667	5.86580666666667	6.09486	6.07353	6.06767	6.01983666666667	6.01936	6.01841333333333	6.18439	5.67446333333333	5.87882	5.82025666666667	6.15447666666667	5.93911	5.59028	6.10986666666667	6.00738666666667	5.96276666666667	5.73374666666667	5.7636	5.97941666666667	6.25079333333333	5.91033333333333	6.38429	5.84974666666667	5.89272666666667	5.54812666666667	6.01191333333333	5.78719666666667	5.96157	5.81698	6.21424666666667	6.04550666666667	5.85043333333333	5.71271333333333	5.75382	6.01303666666667	5.61310666666667	6.26218	5.97434666666667
ANGEL2	6.14170666666667	5.78852	5.71802666666667	6.08315333333333	5.98555	5.93642333333333	5.86285	5.88875666666667	6.11751666666667	5.67712	5.97628	5.70857666666667	5.91993333333333	6.33724666666667	5.80525333333333	6.01688	5.98772666666667	5.81226	6.14846333333333	5.88275333333333	5.89284666666667	5.97586	5.40239666666667	6.38092333333333	5.86464	5.82515	6.10312333333333	6.02939333333333	5.99306666666667	5.68037333333333	6.38214333333333	5.88409333333333	5.80447	6.01752	6.40658333333333	6.51138333333333	5.82854666666667	5.99822333333333	6.27237666666667	5.40827	6.40695333333333	6.34642666666667	6.42461666666667	5.65530666666667	6.82006	5.86439	6.09407666666667	6.30001	6.20031333333333
ANGPT1	3.75315333333333	3.44843666666667	3.68224333333333	3.702	3.66444	3.751	4.03457	3.47727666666667	3.61899333333333	3.58595666666667	3.75180333333333	3.44802666666667	4.50405666666667	3.74595333333333	3.56505	3.58647333333333	3.49126	3.48693333333333	3.46917333333333	3.87585	3.70427	3.89630666666667	5.26963333333333	4.32431	3.51756333333333	4.56237666666667	4.37877333333333	4.1884	4.88789333333333	4.02925333333333	3.53424333333333	3.96394666666667	3.48956333333333	3.58109	3.76936666666667	3.49528	4.64509333333333	4.03372333333333	4.14570666666667	3.69889	4.08471	4.30817333333333	3.47609333333333	3.97079	3.51100666666667	4.30239333333333	3.70331	4.58111333333333	3.80797
ANGPT2	4.1383025	4.63316	4.7153325	5.4136725	4.500095	4.2577925	4.61282	4.4440075	4.80927	4.7804725	4.77225	4.1857075	4.3285825	4.7487525	4.723505	5.5918375	4.697955	4.5634625	4.28235	4.3881425	4.7643925	5.3948575	6.583825	6.31084	6.621915	6.65857	6.5623575	6.3764125	6.035245	6.727865	5.29004	4.8456375	4.81759	5.32275	5.82986	6.4673125	6.81229	6.1424425	6.289775	7.15384	6.3727225	4.771505	5.36122	6.00166	4.308345	5.1737475	6.639755	4.7206075	5.644765
ANGPT4	4.64048	4.43634	5.05803	4.37486	4.89823	4.91781	4.8092	4.48031	4.33156	4.55151	4.20491	4.47896	4.76396	4.38493	4.64218	4.69604	4.78077	4.58192	4.54341	4.52771	4.59074	4.64303	4.61094	4.76566	4.51186	4.97635	4.88306	4.55251	4.62655	4.81812	4.46219	5.00446	5.20717	4.79555	4.92377	4.53925	4.78872	4.85151	4.58022	4.62083	4.45683	4.3842	4.51842	4.39081	4.30216	4.37591	4.64031	4.44841	4.45549
ANGPTL1	3.24154666666667	3.33105666666667	3.50229	3.23932666666667	3.34605666666667	3.47303	3.28388333333333	3.29697666666667	4.50574333333333	3.50002333333333	3.28894	3.39475666666667	3.49742666666667	3.19665333333333	3.31469333333333	3.29939666666667	3.30205333333333	3.68362666666667	3.63477333333333	3.55247333333333	3.24388333333333	4.19037666666667	3.60017666666667	3.70060333333333	3.46445333333333	4.53811666666667	3.65633666666667	3.11222	3.67638	3.57802666666667	3.15676	3.39460666666667	3.33793333333333	4.12536333333333	5.32539666666667	3.46661	3.38064	3.36226666666667	3.1149	4.40891666666667	3.33080333333333	3.99170333333333	3.30906	3.89824333333333	3.01445	3.93340666666667	3.31756666666667	5.05925666666667	4.63584
ANGPTL2	5.43907333333333	5.26911333333333	5.20435	5.88516666666667	5.74090666666667	5.95587	5.93022333333333	5.28107	4.91904666666667	5.74532	5.36217666666667	5.27746666666667	5.77436	5.61301	6.16981333333333	6.36270333333333	5.50791333333333	5.37472666666667	5.36839666666667	5.91838	5.89595666666667	5.94487	5.65407333333333	6.75500666666667	5.73723666666667	6.73116333333333	7.38084333333333	6.35371333333333	6.93321666666667	7.70328333333333	5.23523666666667	6.81677	5.36305	5.96727333333333	6.91542666666667	5.77336666666667	7.53728333333333	7.69146333333333	6.99692	5.9184	5.52895666666667	5.88571	5.57896333333333	6.41034333333333	5.10929333333333	6.3494	5.98862	7.38417	6.20873
ANGPTL3	3.00803333333333	3.19807	3.11639	3.25196666666667	2.97447333333333	3.26867333333333	3.10077333333333	3.12980666666667	3.04818333333333	3.08533666666667	3.0985	3.16013	3.09685333333333	3.2257	3.13042666666667	3.10733666666667	3.18263	3.08315333333333	3.17025666666667	3.10481333333333	3.19247333333333	3.10534666666667	3.53508333333333	3.25552666666667	3.28557666666667	3.23396	3.05568666666667	3.13982	3.16992333333333	3.26687666666667	3.14960666666667	3.19927666666667	3.19139	3.18140333333333	3.05057666666667	3.15973333333333	3.08602333333333	3.27412	3.06339333333333	3.27395666666667	3.13240666666667	3.09711333333333	3.16483666666667	3.01282333333333	3.13944333333333	3.17614333333333	3.18948	3.19411666666667	3.11711333333333
ANGPTL4	6.062455	4.965455	5.79309	5.385415	5.031015	5.31647	5.58864	5.293025	5.178745	5.607495	5.554675	5.33951	5.12448	5.257615	5.17856	6.81597	5.541535	5.30688	5.207745	5.386625	5.749405	6.08488	5.32719	5.404675	5.513905	6.72544	6.684905	5.338615	5.56426	6.6162	5.65775	6.404985	5.602795	5.512245	5.52044	5.42585	5.2088	5.86267	5.9334	5.918855	5.164695	4.89393	5.098635	5.685745	4.912155	5.436915	6.511055	5.162755	4.934265
ANGPTL6	4.50347	4.85487	5.22395	4.99935	4.46567	5.20412	4.59737	4.58196	4.6606	4.66457	4.56668	4.81599	4.87542	4.47529	4.7496	4.94193	4.73692	4.66108	4.82681	4.85706	4.84201	5.03407	5.14558	4.97498	4.92646	5.16783	4.95966	5.10345	4.81306	5.26504	4.9388	5.14142	5.05281	5.08377	5.16903	4.84992	4.99566	5.06142	5.22543	4.83932	4.81636	4.67786	5.00963	4.64864	5.15911	5.13297	4.83093	5.18929	4.66961
ANGPTL7	3.99243	4.00176	4.09173	3.9618	3.74404	4.30374	4.38528	4.0162	3.8564	3.96514	3.97562	3.87521	4.19567	3.96146	3.84814	4.31375	3.94069	4.13577	4.23561	3.86432	4.20389	4.08912	4.65595	4.10213	4.34043	4.33882	4.03565	3.9167	4.01239	4.30895	3.95423	4.10923	4.47795	4.13843	4.12201	4.06258	4.01522	4.21198	3.88519	4.1571	4.07456	3.87149	3.98063	3.9216	3.97906	4.12308	4.26278	4.19906	3.91889
ANHX	5.132225	5.19321	5.394575	5.18228	5.14406	5.36776	5.467135	4.955145	4.94845	5.01994	5.037495	5.31326	5.367355	5.134765	5.287785	5.151605	5.136975	5.00113	5.1075	5.475745	5.231095	5.312215	5.334815	5.25164	5.18388	5.435415	5.91333	5.40658	5.74774	5.46371	5.2358	5.5555	5.269775	5.21313	5.363395	5.11885	5.24177	5.325095	5.31035	4.935055	5.19839	5.281225	5.261335	4.996555	5.075095	5.373585	5.025465	5.23649	5.14401
ANK1	4.35643857142857	4.70692714285714	4.71665857142857	4.37219285714286	4.62591857142857	5.35443571428571	4.66588285714286	4.41509285714286	4.26761142857143	4.40463857142857	4.89431285714286	5.67056	4.35580857142857	4.37720571428571	4.42586857142857	5.02293142857143	5.00067285714286	4.46044571428571	4.69610285714286	4.33927142857143	5.17201285714286	4.37459571428571	4.49068285714286	4.50424142857143	4.68293	4.54514	4.42889571428571	4.30343571428571	4.41956857142857	4.62881428571429	4.35012857142857	4.61791	4.69824285714286	4.39970571428571	4.44220714285714	4.51345428571429	4.50703714285714	4.72960428571429	4.27749	4.65878	4.41996571428571	4.28372428571429	4.61636714285714	4.43222714285714	4.29815142857143	4.49076	4.77382571428571	4.38884	4.35175714285714
ANK2	5.3734325	4.1809625	4.6870675	4.79393	4.64002	4.56605	5.1249825	4.28899	4.50793	5.475355	4.1872325	4.514955	6.8762075	4.260825	4.387795	4.10517	4.983165	5.2074275	3.7086475	5.337885	4.5384125	4.318085	3.8031325	3.79324	4.0184375	5.5145525	4.1018225	3.5112125	4.1696025	4.0123725	3.7682325	4.3834575	4.1432675	5.44509	3.9850825	4.3842425	4.1079025	3.6043425	3.97163	4.1030125	4.86313	5.1948525	3.92527	4.370195	4.1350725	4.44812	3.771355	4.7234	5.2718675
ANK3	6.95742	6.67108	6.685696	6.982932	6.602996	7.108914	6.54528	6.61732	6.783426	6.377774	6.971626	6.524584	6.40091	6.838496	6.75641	6.568934	6.500434	6.953048	6.95893	6.920952	6.3992	5.538718	6.592146	6.087046	6.075436	5.820404	6.169852	5.668502	5.778068	5.554808	5.180576	5.1275	6.143448	5.462034	5.601062	6.19488	5.282744	6.69501	5.42414	5.299304	5.332764	7.157948	6.236754	5.681206	7.478114	5.560604	6.378924	6.417844	6.075952
ANKAR	3.079235	3.09928	3.193175	3.22965	3.10477	3.23159	3.27981	3.142595	3.28931	3.168195	3.234905	3.18171	3.281935	3.170375	3.023945	3.13116	3.118485	3.052455	3.119545	3.05763	3.156695	3.155015	3.007765	3.117725	3.21242	2.940595	3.00476	3.47491	3.08337	3.09907	2.939175	3.18703	3.211845	3.12611	3.085545	3.078575	2.980355	2.992915	3.086215	3.15107	3.354635	3.503485	3.04527	3.138155	3.06339	3.03725	3.073445	3.13157	3.11291
ANKDD1A	5.338275	5.11909	5.536915	4.96068	5.340395	5.1732	5.109815	5.12219	5.017065	4.949815	5.56826	5.37631	5.707575	5.09631	5.55424	4.803965	5.396405	5.270385	6.619215	4.94984	5.152045	5.400895	5.076185	5.295345	4.94837	4.969535	5.105545	5.252685	5.408125	5.463495	5.94017	5.715485	5.287205	5.005245	5.05313	5.37098	4.801205	6.101895	6.270295	5.080275	5.451605	6.02153	5.025715	5.57748	6.10161	5.53891	6.071875	5.49245	5.35978
ANKEF1	4.50039	4.494425	4.557735	4.30429	4.702245	4.232485	4.59587	4.5512	5.11521	4.538925	4.69477	4.3285	4.14727	4.416685	4.230195	4.504065	4.46268	4.5313	4.548925	4.83142	4.512175	4.96428	4.926165	4.563665	5.742375	4.414775	4.339345	4.731975	4.46033	3.959255	3.93528	5.040245	5.16217	4.495845	5.00273	5.063425	4.40256	5.229225	4.04711	4.801465	4.175385	3.564265	4.446355	4.344875	5.20136	4.34546	4.93422	3.981285	4.33319
ANKFN1	4.36624	5.0797	4.86053	4.61383	4.712265	5.58791	5.293765	4.79815	5.24648	5.372545	4.69521	4.972095	4.717485	4.534975	4.652225	4.6878	4.99124	4.891225	4.450695	4.71061	4.851005	4.53417	4.48439	4.70123	4.57735	4.580515	4.34473	4.588095	4.36949	4.55074	4.58601	4.69076	4.726105	4.501585	4.406985	4.610335	4.340145	4.452345	4.384205	4.724915	4.634425	6.476725	4.54958	4.39003	4.25672	4.50387	4.335165	4.319155	4.394865
ANKFY1	6.20607	6.170125	6.1566	6.0473675	6.0133925	6.118285	6.45164	6.057675	6.062425	6.1046525	6.138265	6.127935	6.3666875	5.82241	5.948005	6.191265	6.12105	6.3464275	6.94747	6.4110875	6.294275	5.7439	6.1191775	5.8840525	6.5157875	6.09198	5.95255	5.96466	5.890385	6.161515	5.8791725	5.9085425	5.8867675	6.1112675	6.24378	6.353425	6.34051	6.4053025	6.01963	5.8592375	6.1428225	5.93842	6.20942	5.919575	6.27986	5.901535	6.47328	6.0851025	6.144795
ANKH	5.81430285714286	5.41240428571429	5.66490571428572	5.54079285714286	5.05491571428571	5.77014571428572	5.63247714285714	5.35774571428571	5.31747857142857	5.49157571428571	5.44479	5.25858428571429	6.39770428571429	5.24966	5.44924285714286	5.60540142857143	5.51850714285714	5.68328428571429	5.28603571428571	5.46992428571428	5.59886857142857	5.53265428571429	4.74021285714286	5.29418857142857	5.52817142857143	5.09102857142857	6.27041428571429	5.46439857142857	5.69055285714286	6.03932714285714	5.53562142857143	6.78709428571428	5.67827857142857	6.08659428571429	5.99154428571429	5.95607428571429	5.26518142857143	5.57394	5.71193142857143	5.51522	5.73306142857143	5.84811714285714	5.70778285714286	6.10057428571429	5.72496142857143	5.88094857142857	5.58516285714286	5.64014857142857	5.60424285714286
ANKHD1	4.26865	4.04237	3.82566	4.01915	4.37419	3.81367	3.56753	4.01219	3.949	3.84183	4.19771	3.79149	3.78907	4.24129	4.25182	4.00163	3.88898	3.79058	4.18572	3.6468	3.44054	4.14595	3.5847	3.62956	3.54624	3.83237	3.75122	3.9232	3.72376	3.5204	3.54421	3.70077	3.90714	3.8115	3.43819	3.66754	3.63902	3.97829	3.41218	3.92304	3.64485	3.79585	3.72807	4.16431	3.68292	3.81611	4.28376	4.13487	4.31831
ANKIB1	6.96956	7.10442666666667	6.81365333333333	7.12887	6.86451333333333	6.64026	6.84725666666667	7.29023666666667	7.24131	7.12886	7.08468666666667	6.6517	7.12695	7.06512666666667	7.21894333333333	6.99875666666667	6.83929333333333	6.92274666666667	7.28522	6.86487666666667	6.93875333333333	7.07377	6.7274	7.02164333333333	6.36840666666667	7.01271	7.26733666666667	6.83555666666667	7.02904	7.37636333333333	6.55836	7.13091	7.31904	7.63071333333333	7.41707666666667	7.49647	7.22589	6.87547333333333	7.51081333333333	7.53533666666667	7.32583	6.99467	6.64744333333333	7.28408333333333	7.63094333333333	7.53432	7.46439666666667	7.16635333333333	6.91255666666667
ANKLE1	3.46196	3.59912	3.78016	3.59838	3.33979	3.34984	3.64234	3.2442	3.25013	3.72722	3.53899	3.50877	3.75369	3.5725	3.29056	3.37902	3.68769	3.60877	3.27357	3.39888	3.68599	3.49572	4.36878	3.40291	3.7142	4.69178	4.31415	3.58179	4.13279	4.62968	5.11128	3.5664	4.00779	3.75295	4.00312	3.43463	4.47249	3.71468	3.36816	3.67506	3.63171	4.28427	3.96644	3.87444	3.76203	3.58188	3.69567	3.91761	3.17081
ANKLE2	6.03862333333333	6.34361333333333	5.93403666666667	6.06397666666667	6.29285666666667	6.24036	5.42307	6.33390666666667	5.98659666666667	6.31193	6.40496333333333	5.98150333333333	5.83891666666667	6.55887666666667	6.18527	6.75662	6.17698666666667	5.87134	5.69519333333333	5.88197	6.25174	6.26285333333333	6.85451333333333	6.21276666666667	5.82898	6.50677333333333	6.34226333333333	6.21099	5.96684333333333	5.99835	5.97616	6.47722	6.01768333333333	6.28585666666667	6.42825666666667	5.61365333333333	6.26280666666667	5.72216333333333	6.37645333333333	5.91877333333333	6.05149333333333	6.35786666666667	6.73845	6.34055333333333	6.42506333333333	6.2067	5.90996666666667	6.23659666666667	6.52384333333333
ANKMY1	4.89465	5.44274333333333	4.80418666666667	4.51854666666667	5.42441666666667	5.18962	5.33921	5.48479	5.27867666666667	5.44910333333333	5.12572	5.19802	4.40359	5.24480666666667	4.96550333333333	5.08552	5.03631	5.31199	4.48776	4.7348	4.83566	4.94960666666667	4.46672333333333	4.84289333333333	4.41847333333333	4.32007	4.44398	4.65907	4.37189666666667	4.45753666666667	4.19469	4.75112	4.54706666666667	4.11765666666667	4.57016333333333	4.56014666666667	4.47885666666667	4.30426333333333	4.30390666666667	4.59848333333333	4.57516	4.4405	4.33183333333333	4.45601666666667	4.31427666666667	4.22611666666667	4.44226	4.47221333333333	4.50324333333333
ANKMY2	9.00025	9.13767	8.82134	9.06791	9.21072	9.07075	8.98324	8.89785	9.10725	8.77239	9.04737	8.64828	9.11693	8.89732	9.16291	8.72788	8.97418	8.87461	8.41522	8.64933	9.03811	7.65305	7.47209	8.72626	7.2557	8.30496	9.17326	7.99592	8.53694	9.07601	8.2957	8.17635	7.30654	9.16257	8.87743	7.67499	9.00439	7.50522	8.49973	7.38096	9.39926	8.72907	8.91404	9.02162	8.08564	8.35945	8.69626	9.26433	8.40851
ANKRA2	8.06633	8.00126	8.04302	8.40796	8.38364	8.06631	7.78419	8.24929	8.29541	8.04269	8.34427	8.17363	8.43328	8.33987	8.29604	7.68075	8.40737	7.98649	6.74527	8.29809	8.09673	7.06175	6.23883	8.05395	6.72116	6.9314	7.1752	7.42243	6.49277	7.31556	7.15708	7.06004	6.61254	6.77217	7.1156	7.55744	7.24726	6.96418	7.5691	6.82234	7.38181	7.81506	7.49101	7.06569	7.07551	7.32242	7.69658	7.47562	7.83519
ANKRD1	3.30237	3.27102	3.64668	3.33612	3.26152	3.04177	3.8052	2.99923	2.97588	3.53002	3.29851	3.21672	2.90132	3.02312	3.01597	3.21411	3.33706	3.12782	3.10107	3.70936	3.05176	3.22842	3.14962	3.54763	3.3745	3.06868	3.30885	3.05427	3.22138	3.33492	3.30234	3.28754	3.20303	3.00492	3.16262	3.24217	3.0101	3.24809	3.04899	3.15627	3.13233	3.06525	2.96228	3.10893	3.17716	3.6427	3.28752	3.20739	3.1958
ANKRD10	6.0134475	6.1791925	5.8901375	6.041295	6.16281	6.15779	5.9982175	6.5242775	6.14696	6.19018	6.1258875	6.3302925	6.3354025	6.31787	6.127835	6.3529025	6.2045175	5.89831	6.07269	5.8864025	6.0043	5.82954	6.33743	5.4077325	5.8874275	6.2763975	6.141615	5.98902	6.21359	5.475525	5.9970225	6.0205275	5.8354325	5.813585	5.7253925	5.9419175	6.28667	5.5573975	5.6471025	5.5061375	6.6566925	5.6529025	6.019035	5.776025	5.6635975	5.671415	5.6724875	6.350225	5.9101675
ANKRD10-IT1	9.212635	9.085955	9.13746	8.909035	8.652575	8.91119	8.72737	8.788325	9.06099	9.343795	9.21865	8.792425	8.886105	9.34844	9.31309	8.769615	8.19536	8.980145	8.035995	7.82707	7.77475	7.80542	8.102355	6.641205	7.96966	8.041215	9.517125	8.56644	9.066925	6.45032	7.915485	8.150755	8.897385	7.941755	7.70265	8.477635	8.64521	7.755435	7.726285	7.84412	9.70945	8.61585	9.0973	8.350155	8.36137	8.700985	8.68991	9.16464	8.971335
ANKRD11	6.78456166666667	6.52351833333333	6.902595	6.55822333333333	6.83974833333333	6.57817	6.595235	7.19649166666667	6.85992	7.12956166666667	6.98627833333333	7.15665	6.878015	7.049735	6.93376	6.18975333333333	6.65040666666667	6.9169	5.41127833333333	6.85451333333333	7.12609	6.66541833333333	6.578645	6.37124666666667	6.46165333333333	6.212715	6.67485	6.537595	6.76320166666667	6.95228666666667	7.02903	6.48303833333333	6.707745	6.24533333333333	6.32373333333333	6.84241833333333	6.58323833333333	6.59497333333333	6.92308333333333	6.73653666666667	6.01681166666667	6.67717666666667	6.71818166666667	6.55360833333333	6.45164	6.74607333333333	6.242435	6.77427833333333	6.50147333333333
ANKRD12	5.78055	5.3282175	5.837025	5.734705	5.86837	5.052585	5.255755	6.4853425	5.8008025	5.7207375	6.0651725	5.6854925	6.4812375	6.2748825	6.093975	5.650665	5.67081	5.757935	5.8660475	5.764	5.50764	6.2552025	5.1952725	5.74739	5.478625	6.568045	5.523065	5.4816275	5.91837	4.9582925	6.43622	4.815875	5.704755	5.4463775	5.288035	5.7798775	5.4075475	4.8499575	6.558185	5.4716125	5.1405175	5.42913	5.30446	5.8865175	5.87157	5.9476425	6.212525	5.63602	5.9364225
ANKRD13A	7.734285	6.68743	7.489425	7.244265	7.5692	7.22398	7.692925	7.320205	7.022195	7.32509	7.208095	6.893025	8.025155	7.42446	7.2873	7.12174	6.59338	7.364855	6.775595	6.83802	6.95845	6.95886	6.44085	7.019405	6.52435	7.06398	7.49377	7.02764	7.628895	6.328985	7.08057	6.92435	7.12602	6.58004	7.044035	6.78629	6.60039	6.84075	7.959785	6.60242	7.511055	6.97415	7.283265	7.94822	7.64948	7.520565	7.95717	7.48081	7.891025
ANKRD13B	5.22946	5.51518	4.99469	5.08384	5.08614	5.54603	5.44088	5.66021	5.6947	5.10946	5.4695	5.49541	5.52357	5.20488	5.05414	5.19126	5.4478	5.53644	5.22451	5.95655	5.42264	5.21569	5.34717	5.40017	5.39244	5.18307	5.47526	5.98974	5.38142	5.49568	5.54328	5.8325	5.20791	5.34617	5.36185	5.48096	5.448	4.92013	5.17243	5.78871	5.69546	4.93885	5.05981	4.77422	5.58008	5.31277	5.45565	5.21547	4.61693
ANKRD13C	5.31838	4.994902	5.032284	5.249806	5.421068	4.831576	4.777672	5.150868	5.535564	5.33851	5.430536	5.14125	5.522806	5.480464	5.328702	5.268256	5.35076	5.168884	4.83909	5.68104	5.25025	5.317412	5.488468	5.69106	4.945842	5.465472	5.586112	5.622186	5.34035	5.422674	4.661546	5.259272	4.78014	5.571958	5.426396	5.420402	5.520048	5.470794	5.727542	5.542122	5.190264	5.693696	4.753332	5.386934	5.559616	5.42147	5.317394	4.914318	5.160678
ANKRD13D	5.54838666666667	5.68209	5.60466666666667	5.2143	5.97185333333333	5.75827666666667	5.71904	5.98551	5.80454666666667	5.48292666666667	5.28849	5.53829333333333	5.14158666666667	5.88399	5.6356	5.53573666666667	5.57279333333333	5.59897	6.18169	5.08699333333333	5.34105	5.50198666666667	5.51996333333333	5.41534666666667	5.4263	5.63786	5.72626	5.61696333333333	5.427	5.38663666666667	5.38892333333333	6.17646	5.97178333333333	5.41694666666667	5.55855666666667	5.29136	5.73504666666667	5.66583	5.24281666666667	5.47724333333333	5.64353666666667	5.19370666666667	5.80093666666667	5.82145666666667	5.51909333333333	5.66781	5.42487333333333	5.61011333333333	5.52562333333333
ANKRD16	6.005525	6.586075	6.338565	5.69777	6.23058	5.88349	6.062895	6.257155	6.394785	6.25704	6.013865	5.746225	5.819555	5.929795	6.389665	6.653285	6.19792	6.391745	5.82442	6.207225	6.47419	6.80825	5.915645	7.608195	5.734805	6.3834	8.28411	6.581135	5.880485	6.16974	6.199735	6.196525	6.71525	6.283645	6.80658	6.256715	6.58625	6.735345	5.388955	6.47239	7.696445	6.635465	6.608055	6.76573	6.250365	6.04894	5.836775	5.898185	6.49288
ANKRD17	8.89831	8.40064	8.656555	8.82494	8.391155	8.165375	8.29366	8.647045	8.894615	8.77778	8.79672	8.62005	8.57852	8.931035	8.640385	8.283555	8.573435	8.87574	8.59115	8.73739	8.633465	8.7278	8.020985	7.99126	8.636545	8.45925	8.361525	8.70856	8.362495	8.79957	8.1505	8.55687	8.183685	8.13131	8.422065	8.21367	9.180375	8.670365	8.246735	8.28926	8.35622	8.462035	8.632125	8.311135	8.779715	8.665225	8.164775	8.649655	8.478365
ANKRD18A	4.871355	5.34147	4.24067	5.37875	5.280385	5.14662	4.94597	4.54937	5.11717	4.773365	4.83104	4.9224	4.027725	5.29119	4.57877	4.73499	4.744765	5.043995	3.55709	3.88709	4.076095	3.2178	3.544915	3.52217	3.68904	3.535475	3.2919	5.46673	3.397395	3.345495	3.53636	3.27621	3.432355	3.40681	3.31453	3.43798	3.38339	3.616035	3.710355	3.54216	4.47601	3.95623	3.4009	3.39872	3.86213	3.51844	3.534425	5.85412	3.39065
ANKRD18B	4.02116	4.0654	4.41023	3.63632	3.87107	3.64846	3.84945	4.17682	3.59356	3.89698	3.94346	4.03741	3.91375	3.83598	4.03063	4.11631	4.13981	4.04334	3.89999	4.03977	3.87237	4.00907	4.21044	4.01782	4.11634	3.70554	3.84151	4.26578	3.85407	3.88304	3.95975	3.83005	3.87237	4.11262	3.75176	3.82065	4.10487	3.786	4.06313	4.17251	3.9911	3.93656	3.81654	3.60267	3.90661	3.60248	3.49507	3.92239	3.62135
ANKRD19P	4.90235	4.73527	5.09975	4.90422	4.9418	4.86732	5.02985	4.73743	4.49342	5.03292	4.71808	4.58374	4.77228	5.10708	4.95292	5.01897	4.92556	5.08897	4.79641	5.27261	4.93612	5.36149	4.529	5.2194	4.87967	5.37416	4.89109	4.75028	4.93549	5.2357	5.12607	5.16847	5.88198	4.7839	5.12317	5.39554	5.04996	4.90514	4.93577	5.24268	4.9482	4.85436	4.45283	4.46809	4.92753	4.99832	4.8764	4.76653	4.47966
ANKRD2	4.42303	4.49126	4.68912	4.39968	4.12077	5.0885	4.75771	4.21145	4.36296	4.21605	4.23634	4.68583	4.4142	4.43921	4.3303	4.63832	4.74445	4.4583	4.35546	5.19695	4.65885	4.87791	4.51851	4.83125	4.57056	4.81906	4.71115	4.8002	4.47706	5.0306	4.26118	4.93642	4.95429	4.92031	4.8618	5.05472	4.30893	5.1074	4.42663	5.86048	4.24744	4.17043	4.25379	4.62088	4.52018	4.35988	4.83974	4.57389	4.35766
ANKRD20A11P	7.0404	6.64712	6.98202	6.71804	6.51609	7.42789	6.13368	6.50101	6.49798	7.16638	7.10124	6.63346	6.52254	6.34109	6.14726	6.05332	6.51825	6.51414	5.85601	6.27794	6.3067	6.25893	6.62901	6.04669	6.62887	6.36772	6.52315	8.04769	6.84907	6.10148	6.98849	6.65559	6.82758	6.08621	6.10278	7.11434	6.25644	6.33327	6.67324	6.80565	6.5804	6.95576	6.30762	6.52759	6.22537	6.42586	5.35726	7.20813	6.45056
ANKRD20A12P	4.23743	4.00253	4.448	3.987	4.614845	4.230815	5.084465	3.9656	3.73465	4.087285	4.680315	4.688905	4.28469	3.878045	3.93264	4.06523	4.687935	3.945105	4.0052	4.275915	4.65346	3.92847	3.977735	4.05313	4.21852	4.07642	3.97174	4.15216	4.05053	4.009645	4.036025	4.09829	4.18121	3.95083	4.00614	4.09372	3.97183	3.887485	3.91511	4.08692	4.18868	3.818795	4.22183	3.756795	4.066825	3.856315	3.902355	4.09013	3.7843
ANKRD22	4.7555	5.92211	5.13104	4.606505	6.658525	6.060565	5.448185	6.27861	4.709425	5.013855	6.41179	5.361065	4.648535	5.314035	6.691155	6.043625	5.804745	4.65474	4.65597	4.55444	5.255035	5.71149	5.03735	5.341505	4.543825	5.278725	5.01304	4.757175	4.75708	5.07029	4.36668	6.148265	6.275735	6.942525	5.713525	6.057025	7.44778	6.03072	4.591155	6.234785	4.565375	4.53364	5.684245	5.959495	5.904015	5.525155	5.397595	5.487525	6.55517
ANKRD23	4.7414	5.73084	4.56924	5.16735	5.29005	5.31944	5.2085	5.27659	5.36157	5.21246	4.76632	5.05199	5.18641	5.01301	4.71087	5.33361	5.10587	4.95838	5.18171	4.93587	5.03641	4.63555	4.40127	4.23858	4.7893	4.74364	4.03392	4.85275	4.56637	4.6327	4.64556	4.67308	4.6651	4.61702	4.61836	5.08864	4.48888	4.64609	5.35372	4.13881	5.39722	5.08804	4.95748	4.45677	5.04479	4.20908	4.6922	5.44277	4.99462
ANKRD24	4.44336	4.69220666666667	4.86186	4.77920666666667	4.58677333333333	4.86191333333333	4.86408	4.63064666666667	4.48544666666667	4.69497666666667	4.62581	4.66149333333333	4.81830333333333	4.55949333333333	4.67052	4.85698	4.64054	4.73082666666667	4.56846	4.73278333333333	4.66326333333333	4.55455666666667	4.80566666666667	4.76111333333333	4.74204	4.81586	4.74564333333333	4.78054	4.82373	4.89834666666667	4.65588	4.87471333333333	5.06998333333333	4.65796666666667	4.69929666666667	4.82973666666667	4.57861666666667	4.80351666666667	4.73819	4.74381333333333	4.58295666666667	4.60056333333333	4.96445666666667	4.46719	4.84365333333333	4.80604666666667	4.57574	4.62372333333333	4.5765
ANKRD26	4.893015	5.021905	4.881995	5.39143	5.161595	4.90375	4.92787	5.297875	5.128445	5.333035	4.95461	5.216405	5.148275	4.88192	4.76645	4.560655	5.174845	5.431195	5.171985	4.921535	5.14491	4.894405	5.139075	4.98321	4.66117	4.877185	4.818155	5.1931	5.32627	5.45617	4.810305	4.685665	4.6396	5.498655	5.775365	4.840305	5.28814	4.959185	4.69087	5.06022	6.28169	5.461005	5.18823	5.47911	4.37731	5.052285	4.760395	4.904115	5.377415
ANKRD26P3	3.55418	3.71913	3.7173	3.66635	3.81663	3.89669	3.7852	3.82765	3.78785	3.80705	3.62887	3.78652	3.98312	3.85389	3.59716	3.73669	3.76518	3.84903	3.77705	3.71578	3.51614	3.78681	3.68812	3.80146	4.00172	3.84013	3.59768	3.55227	3.7965	3.70603	3.7154	3.74351	3.99593	3.56592	3.68391	3.3877	3.58436	3.73486	3.55174	3.53667	3.76226	3.6246	3.67826	3.70902	3.52491	3.78242	3.59259	3.68187	3.59794
ANKRD27	8.07081	7.49964	7.86632	7.92703	7.97938	7.44289	7.17834	7.78562	7.89186	7.71225	7.79579	7.18444	8.28774	7.73332	7.74568	7.58764	7.96639	7.6551	8.57376	8.37844	7.45826	9.6841	8.24487	7.72774	9.70835	9.23966	7.98951	9.18152	8.22659	8.01609	10.17387	9.03031	9.34868	8.93339	9.54687	9.60081	8.68606	7.90834	10.77797	8.81081	8.97592	8.66813	7.35691	8.66805	8.45968	8.1341	8.37901	8.68066	8.85634
ANKRD28	7.9613975	7.5154125	7.632025	8.3299925	7.5696325	7.3602725	6.729935	7.9165	8.32489	7.7766475	7.6708025	7.54608	7.8379475	7.778165	7.981655	7.5204125	7.96634	7.6640725	7.145065	7.0119375	7.2873325	7.8288475	6.53704	7.1194275	6.81383	7.0865725	7.6949825	7.4992725	7.7192375	7.41366	6.50824	7.439785	7.7310575	7.815475	6.93641	7.439055	6.97409	7.85	6.9903675	6.9863575	7.97704	7.51086	7.6737675	7.4627525	7.50529	8.55312	8.73062	7.6487	7.6290025
ANKRD29	5.064015	3.90493	4.231735	4.37377	4.80323	4.3153	4.73034	3.603765	3.59456	4.277035	3.93132	3.89476	6.90722	3.40584	4.56961	3.99364	4.4582	4.693885	3.73579	5.761065	4.232215	3.715295	3.247075	3.47462	3.39222	3.961765	3.39215	4.18058	3.50195	3.6196	3.783585	3.46515	3.43686	4.733685	4.12696	3.486265	3.45393	3.424245	5.170115	3.639045	4.11387	4.0257	3.47579	3.812945	3.31746	4.115485	3.6121	4.08279	5.04036
ANKRD30A	3.4489	3.28644	3.35492	3.26009	3.33506	3.35041	3.27458	3.27211	3.17854	3.25741	3.24031	3.35418	3.19177	3.37049	3.31485	3.37386	3.23418	3.2954	3.39953	3.53495	3.2792	3.58294	3.20239	3.26027	3.42931	3.21324	3.38941	3.43592	3.33223	3.27228	3.3204	3.34628	3.45136	3.33673	3.32827	3.54309	3.26101	3.2317	3.12013	3.37349	3.29595	3.28147	3.60912	3.22043	3.39195	3.47876	3.38029	3.10707	3.2364
ANKRD30B	2.71527	2.817065	2.90361	2.98832	2.75658	2.7053	2.90139	2.893855	2.72448	2.77738	2.810655	2.957435	2.77936	2.656945	2.722765	2.864155	2.82143	2.76637	2.940675	2.97109	2.77017	3.03465	2.96974	3.007515	2.972205	2.744415	2.77227	2.937185	2.821635	2.87873	2.880485	2.83562	2.852525	2.794135	2.95873	2.770675	2.883515	2.953255	2.80442	2.904765	2.84682	2.7491	2.66669	2.89922	2.756175	2.761515	2.848125	2.83089	2.78479
ANKRD30BP2	3.26739	3.18496	3.19106	3.49034	3.22416	3.01442	3.36892	3.27546	3.14986	3.41786	3.15423	3.25008	3.27334	3.54942	3.60797	3.21977	3.38071	3.3754	3.45186	3.41677	3.33229	3.34421	3.20641	3.73001	3.37671	3.33563	3.31329	3.22065	3.39872	3.16898	3.65421	3.45276	3.22233	3.17402	3.35722	3.42229	3.30997	3.76421	3.321	3.13027	3.2234	3.43624	3.26541	3.15145	3.20512	3.24577	3.31522	3.35589	3.37149
ANKRD30BP3	3.30979	3.41166	3.52502666666667	3.39568333333333	3.34143	3.21555666666667	3.47986666666667	3.28139333333333	3.39815	3.37422	3.26123333333333	3.39537	3.42415666666667	3.28531	3.36264666666667	3.23070333333333	3.39440333333333	3.35056	3.35811	3.25838666666667	3.29032666666667	3.15314666666667	3.34136	3.38753333333333	3.27578333333333	3.28894666666667	3.22304	3.40456	3.29319	3.43305	3.34832	3.37993	3.48421	3.18176666666667	3.26665	3.32778	3.2174	3.34944333333333	3.22593333333333	3.35882	3.29198333333333	3.31892	3.37645	3.20722	3.32216333333333	3.20553333333333	3.41057	3.28454	3.33870333333333
ANKRD31	3.41668	3.47298	3.7289	3.54063	3.07671	3.90999	3.64831	3.34215	3.30996	3.45965	3.33211	3.41077	3.26973	3.54619	3.24234	3.36891	3.4494	3.50395	3.52667	3.35382	3.38294	3.38551	3.41923	3.37974	3.3682	3.5533	3.45874	3.39977	3.46321	3.52724	3.42308	3.88478	3.61862	3.31869	3.57447	3.38563	3.39953	3.35964	3.43755	3.43249	3.38622	3.36828	3.53365	3.49311	3.36918	3.55807	3.57185	3.30099	3.61775
ANKRD32	4.48211	4.48599	4.26394	4.339415	4.647295	4.215415	4.318065	4.943285	4.861715	4.91809	4.580075	4.69321	4.773885	4.56413	4.002385	4.168475	4.24496	4.39613	4.809295	4.55067	4.494755	4.45839	4.484755	4.69361	4.351685	4.06431	4.812195	4.430825	4.837265	4.269415	4.77053	3.82326	3.74869	5.052335	4.409105	4.221015	4.799105	4.42582	4.729035	4.257105	5.18518	4.53162	4.474385	4.764195	4.440295	4.310085	4.74354	3.969215	5.297035
ANKRD33	3.5654	3.94621	3.83294	3.82864	3.54189	3.82398	3.62125	3.72963	3.92857	3.5194	3.71966	3.8888	3.72413	3.81102	3.79096	3.71943	3.974	3.86646	3.70777	3.66683	3.8745	3.60414	3.81672	3.81998	3.78364	3.99008	3.97904	3.51623	4.28069	4.46339	4.05092	3.72707	3.79957	3.90987	4.28181	3.63084	3.89083	3.875	3.61777	3.42268	3.56018	3.45389	3.85523	3.68413	3.62577	3.89242	3.35187	3.70525	3.41337
ANKRD33B	6.89214	5.52429	6.3867	5.59395	5.43133	6.27332	7.11569	5.50937	5.92622	5.69523	5.54996	5.79143	7.2822	5.79117	5.1062	5.54971	5.52117	6.20473	6.01107	5.277	5.44988	6.77443	6.67057	7.02343	6.13289	6.9911	6.11224	6.11753	6.71156	7.34386	6.05549	6.29245	7.28413	8.18771	6.78508	7.07784	5.77333	6.80907	8.12494	5.84946	6.97467	6.05207	6.32189	5.8484	8.20242	6.32189	6.6483	6.46374	5.76902
ANKRD34A	4.43093	4.78668	4.67793	4.67354	4.59619	5.30364	4.64188	4.19327	4.39152	4.60654	4.59817	4.45979	4.72379	4.53291	4.48916	4.51045	4.50532	4.51331	4.6002	4.45217	4.86339	4.44032	4.63669	4.39562	4.74336	4.70912	4.93873	4.34993	4.76486	4.98908	4.49329	4.90419	4.86199	4.72376	4.64745	4.73274	4.72339	4.55843	4.61526	4.81554	4.88766	4.55521	5.18944	4.39533	4.7104	4.62309	4.45973	4.43902	4.58817
ANKRD34C	2.83938	3.11805	3.11745	3.06601	3.21008	3.12017	2.94926	2.98731	3.16052	3.14891	2.99402	3.01662	3.16242	3.27327	3.13447	3.12744	2.89777	2.91154	3.10457	3.58243	3.12796	3.22516	3.03834	3.23334	3.01839	3.0219	3.15353	3.28656	3.08662	3.11805	3.25974	3.13506	3.21504	3.05668	2.85551	2.94567	3.22523	3.01859	3.26608	2.91536	3.10582	3.03429	3.48344	3.04008	3.35692	2.9758	3.03253	2.9741	3.17053
ANKRD35	5.41658	4.92564	5.0245	4.53346	6.11281	5.90317	5.36653	5.46053	4.72315	5.3565	5.76168	5.55368	5.88572	5.29473	5.8584	5.04788	4.81695	5.4342	4.70736	5.30539	5.61483	4.44577	4.75441	4.63157	4.99681	4.66421	4.81863	4.73555	5.26148	5.67874	5.97285	4.9816	4.93469	4.61522	4.8142	5.08893	4.7067	7.70088	5.27254	5.39916	4.36172	4.62663	4.5634	5.1823	4.52705	4.63715	5.29868	5.62291	4.77339
ANKRD36	4.766395	4.019005	4.65247	4.527065	4.605005	4.382125	4.01667	4.347585	4.110695	4.79372	4.61523	4.3234	4.572785	4.28592	4.5441	4.01909	4.245025	4.387545	4.19056	3.95029	4.546705	4.29377	3.555625	3.629155	4.313	3.735825	4.488955	4.817115	4.24357	3.076195	4.267035	3.73224	4.32612	4.272045	4.355375	4.068655	4.162555	3.95435	4.340315	5.04893	4.76479	4.77603	4.00603	4.078115	4.598315	4.31217	4.420265	3.987165	4.72754
ANKRD36B	9.46833	8.54828	9.73958	8.8542	9.3552	8.3505	8.35579	9.98098	8.93025	9.88416	9.76229	9.24333	9.604	9.21555	9.22383	7.61084	8.09316	9.32254	8.64475	8.09288	8.8983	8.22409	5.5687	7.05107	9.83908	6.6367	7.73917	9.45791	7.88412	4.29865	7.50534	6.70038	7.59464	7.62888	7.48165	9.01335	7.66272	8.13624	8.66252	8.57108	9.73848	8.6014	8.38346	7.5594	8.25	7.93792	8.45391	8.54145	8.04807
ANKRD36BP2	3.90446	3.70210333333333	3.83429666666667	4.01850333333333	4.09101333333333	3.97859	4.49562333333333	3.72965333333333	3.99703	3.70143666666667	3.84135	3.82922333333333	4.21217	3.81268666666667	3.81033666666667	3.78258	3.78558	4.04420666666667	3.63908	3.52308666666667	3.56945333333333	3.81826666666667	3.39685	3.78812333333333	4.80826	3.91361333333333	4.34291666666667	4.19201666666667	4.04549	3.68065666666667	3.91736	4.01701333333333	3.82474333333333	4.22840666666667	4.30706333333333	3.82859	3.79640333333333	4.14109	4.89497	5.03472333333333	5.10099	5.53325	4.96915333333333	3.74004333333333	4.79346666666667	6.14404333333333	4.07356	4.36722666666667	5.70617666666667
ANKRD36C	5.29769	5.68933	5.21659	5.06978	6.0934	6.05248	5.66664	5.85455	5.64156	5.65595	5.37018	5.12635	5.13972	5.99552	5.65434	6.53776	5.47281	5.18982	5.21344	4.732	5.14506	4.74659	4.47897	4.77566	6.0347	4.48322	4.62615	4.91987	4.5405	4.36765	4.43624	4.90113	4.41863	4.94138	5.35407	5.09316	5.61469	4.6361	5.21321	4.91147	5.34136	6.01268	5.11697	4.76168	5.37443	4.89329	4.53698	5.73656	5.61982
ANKRD37	6.432795	5.88114	5.69622	5.944885	5.957015	6.30465	6.078115	6.00535	5.608425	5.954655	5.92272	6.06188	5.34725	5.46776	5.354015	5.73254	6.075995	5.57839	4.801905	5.6333	5.368965	5.00548	4.930545	6.082005	5.41544	5.230265	5.440485	5.713495	5.61962	5.436175	5.272115	5.27455	5.37116	5.174235	5.24911	5.47463	5.091555	5.39086	6.248645	5.288	5.483425	5.163125	5.64379	5.53402	5.14952	5.322715	5.655335	5.33128	5.87543
ANKRD39	5.93469	6.37468	5.98736	5.87878	6.88303	5.87159	6.14226	6.16208	6.37465	6.23521	6.37934	6.22723	5.78569	6.08981	6.24019	6.26247	6.40742	6.27756	6.77738	6.2001	6.48493	6.43743	5.83847	5.89953	7.03547	6.74359	6.17784	6.81738	5.7803	6.51217	6.93904	6.1228	5.74969	6.03873	5.99724	6.52092	6.42631	6.13189	6.00879	5.42607	6.31096	6.05317	6.88036	6.7029	6.05441	6.41639	6.83646	6.01365	5.81299
ANKRD40	5.48956	5.50403333333333	5.49828333333333	5.45822333333333	5.65218666666667	5.43233	5.46342	5.52825333333333	5.50188666666667	5.58918666666667	5.60651333333333	5.38231	5.38888666666667	5.58253333333333	5.62548	5.54363666666667	5.70860333333333	5.40749666666667	5.52672666666667	5.53916	5.54244	5.28559	5.69990333333333	5.79771333333333	5.62758	5.90067666666667	5.82013333333333	5.91189666666667	5.7302	5.52551	5.73372666666667	5.40775	5.45067666666667	6.18083333333333	6.02399333333333	5.48618333333333	6.08365666666667	5.47910333333333	5.88446333333333	5.95328	5.78884	5.21678333333333	5.2618	5.43523666666667	5.42974666666667	5.78687666666667	5.30600666666667	5.76979333333333	5.36540666666667
ANKRD44	4.209598	3.734824	4.119924	4.220302	4.321658	4.19649	4.090676	4.265798	4.144204	3.618616	4.258804	4.09723	4.024774	4.370216	4.53163	4.159944	4.232822	4.027212	3.777128	3.731706	3.932714	4.422466	3.699306	4.129816	3.574842	3.744012	4.090116	3.9656	4.817736	4.24207	3.542116	4.512506	4.368306	4.64216	4.619238	4.265702	4.804604	4.282934	4.160634	4.64968	4.098824	4.64171	4.219968	4.347316	4.445104	4.727898	4.085818	4.758628	5.532352
ANKRD44-IT1	3.24402	2.72449	2.72184	3.2369	3.01259	2.98163	3.21707	2.98749	2.99029	2.9872	3.05281	2.99564	3.03165	3.439	3.66358	3.06628	3.07809	3.17006	2.9905	2.99471	2.94036	3.01193	2.86525	2.97262	3.10205	2.99122	3.01452	2.81324	3.2453	2.94661	3.12763	3.03701	3.00338	3.0845	3.05406	3.09447	3.26227	3.01858	3.08201	2.99715	2.95774	3.119	3.06089	3.23785	2.85518	3.08277	2.93727	3.07559	2.94641
ANKRD45	5.12523	5.8023	4.19876	4.48942	6.01681	5.66403	5.67091	5.73136	5.40478	6.3258	6.00614	5.86886	3.87336	5.03581	3.93884	3.65917	5.92297	5.73792	5.17151	4.26275	4.88129	3.90648	4.23756	4.78169	5.49352	3.52601	3.74164	5.16065	6.44983	4.10711	5.06803	3.75159	3.77306	4.4615	4.08294	4.26521	3.40036	3.74594	4.68472	3.87133	5.31646	5.90912	4.25604	4.03091	4.42125	4.08631	4.15633	4.1894	4.31787
ANKRD46	7.87049	7.35401	7.79193	7.94278	7.48324	7.14708	6.83317	7.51404	8.05233	7.52308	7.52722	7.21525	8.13009	8.02023	7.34911	7.15925	7.74176	7.59044	8.08783	8.57175	7.69877	8.22812	7.79227	7.53862	8.64743	7.34689	7.06897	7.31932	7.41184	8.2343	8.75459	8.32741	8.16774	6.39892	6.96348	7.20492	7.92864	8.28167	7.23809	7.54227	6.4086	8.00844	7.65265	7.66839	7.61231	7.29549	7.31384	7.73828	7.16463
ANKRD49	8.05998	8.13589	8.20782	8.30938	7.83101	7.88102	7.99853	8.07043	8.53162	7.91901	8.19306	8.04552	8.37042	8.38337	7.88706	8.19473	8.29399	7.97283	8.62834	8.198	8.20721	8.52187	7.87187	7.60456	8.2636	8.61121	8.08454	8.43871	7.66373	8.92513	7.95194	8.45363	8.2389	8.40484	7.82527	8.32518	8.43299	8.8285	7.91783	8.48077	9.02532	8.52975	8.39663	8.09403	8.31119	8.96556	8.1736	8.34984	8.41021
ANKRD50	5.94534666666667	5.64043333333333	5.95965666666667	6.02515666666667	6.37011333333333	6.26037666666667	5.7177	6.21770333333333	5.64633666666667	6.10928	6.16157	6.09220333333333	6.08457	6.02298333333333	6.40922333333333	6.08476333333333	6.46881	5.7454	5.52017333333333	6.39684	6.34381	5.68941	5.31699666666667	6.23472333333333	4.71359666666667	6.41259666666667	5.66809666666667	5.70961	6.23900333333333	6.22919666666667	6.04768	6.05978333333333	5.65867	5.72155	5.96909333333333	5.55296	6.25785	5.80846333333333	6.16295333333333	5.29598666666667	5.96603666666667	6.32680333333333	5.97111666666667	5.73834666666667	5.31776333333333	5.73737333333333	5.46192333333333	6.43701	6.04887666666667
ANKRD52	6.80386	7.14898	6.93358	7.22272	7.10265	7.34545	7.17585	7.17836	6.98303	7.00604	6.93128	6.97702	6.93087	7.30841	7.16228	6.85247	7.24054	6.93953	7.44796	6.85173	7.28303	7.12616	6.9027	7.08261	6.74131	7.07738	7.02251	7.21279	7.40082	7.18752	7.93418	7.3715	7.17995	7.21475	7.26316	6.83345	7.49539	7.21472	7.03686	6.89851	7.13314	7.24178	7.65582	7.11844	7.75943	6.72765	7.02976	6.95113	7.22598
ANKRD53	4.91606	5.08025	5.0637	5.136735	4.90813	5.420095	5.07777	4.768515	4.87997	5.0644	4.823695	5.0676	4.86443	5.007635	4.792055	5.08866	5.07391	5.204695	5.00229	4.9794	4.960005	4.86103	4.807105	4.9057	5.087495	4.823525	4.84466	4.71346	5.16498	4.99561	4.841325	5.13354	5.249555	5.013595	4.9467	4.927505	4.80422	4.838465	4.86167	5.231295	4.914035	5.008145	5.01647	4.778235	4.77521	4.941415	4.862595	4.930775	4.757745
ANKRD54	5.474725	5.873485	5.5149	5.657945	5.948655	5.77983	5.91485	5.678575	6.14269	5.830715	5.63456	5.692825	5.09228	5.68389	5.22138	5.39924	5.63856	5.979025	5.31782	6.041985	5.512585	5.38431	5.61577	5.618155	5.398215	5.16805	5.067095	5.15532	5.08739	5.2838	5.102735	5.539705	5.338205	5.408985	4.98297	4.947065	5.23717	5.11578	6.49265	5.69866	5.507745	5.01134	5.116995	5.55792	4.76889	4.9801	4.82504	5.162865	5.11671
ANKRD55	3.1483	3.20008	3.14826	3.18333	3.14915	3.3201	3.28909	3.12127	3.1967	3.19261	3.02428	3.19715	3.24316	3.1833	3.08528	3.18085	3.06646	3.07888	3.11136	3.07371	3.0787	3.03742	3.29657	3.2014	3.1718	3.12343	3.19859	3.06015	3.23303	3.07626	3.47193	3.1967	3.08282	3.32741	2.99398	3.17171	3.15965	3.15439	4.35115	3.0543	3.18862	3.19161	3.38362	3.18469	3.1736	3.15804	2.98641	3.03642	3.46424
ANKRD6	8.418755	6.85424	7.823665	8.20645	7.354815	6.84389	7.82466	7.454325	7.672915	7.37941	7.176865	7.00759	8.369345	7.509825	7.157755	7.022875	7.85614	7.80547	7.131325	7.534705	6.977435	7.888	7.00624	7.305655	6.79006	7.34354	6.90975	6.26592	6.425035	6.7887	6.813665	7.9915	7.034135	6.38443	6.88202	8.31884	6.365525	8.826605	8.261195	7.066485	7.98686	8.953245	7.300055	7.964945	7.586045	8.10337	6.970785	9.15448	9.062
ANKRD60	4.04693	4.18249	4.66841	4.30748	4.18945	4.50751	4.26008	4.13668	3.92024	4.11396	4.16583	4.0714	3.97615	4.12236	4.09507	4.37256	4.26789	4.1273	3.85739	4.11941	4.35497	4.2766	4.33919	4.22629	4.34043	4.38878	4.25788	4.1946	3.97953	4.4539	4.19395	4.49222	4.47817	4.23534	4.09162	4.35203	4.23988	4.2952	4.11131	4.40398	3.93937	3.938	4.0874	4.00011	3.96339	4.16336	4.08877	3.98277	4.10321
ANKRD65	7.718785	8.000615	7.817925	7.4587	7.76089	7.64315	8.02294	8.073295	7.60027	7.663535	7.627275	7.687715	7.07285	7.51666	6.25064	7.71664	8.400655	8.234075	6.48549	8.847615	7.853225	8.365865	7.115175	7.59295	7.606365	6.1827	6.504155	8.03689	8.143475	6.908445	7.045865	8.344045	7.587005	7.114755	7.888255	7.216625	6.767265	6.87695	5.806115	6.80302	7.19086	6.551075	8.357255	8.101415	6.53639	6.438555	7.887955	6.588495	6.462695
ANKRD7	3.3594	3.2443	3.0834	3.03908	3.18698	3.15689	3.18567	3.16795	3.10163	3.05792	2.88828	3.07353	2.95294	2.86355	3.06018	3.06746	3.02927	3.59043	3.11097	3.02374	2.89496	2.99823	3.43685	3.2664	3.2989	3.28439	3.01162	2.83345	3.06321	2.91152	3.56693	3.1483	3.19052	3.45915	3.31356	3.11448	3.05732	3.11658	3.60879	2.72274	3.13772	3.1901	3.0303	3.17734	3.61132	3.49545	3.98633	3.43497	3.01305
ANKRD9	5.35817333333333	5.71686333333333	5.45701333333333	5.59519333333333	5.97747333333333	5.78414666666667	5.47566	5.73546333333333	6.42426333333333	5.93081	5.96265	5.68687666666667	5.81907333333333	5.95234	5.83167333333333	5.76412333333333	5.66384333333333	5.22899	6.97688333333333	6.24886	6.11610333333333	6.15786333333333	6.18421666666667	5.76305333333333	6.3885	6.25050333333333	5.95012666666667	6.09622333333333	6.08419	6.48938666666667	5.79179333333333	6.15172666666667	5.33276	5.74568666666667	6.13710333333333	5.56619	6.57579	6.57948	6.29591666666667	6.90456666666667	5.59516333333333	6.06368333333333	5.46853	6.45195	6.55248	6.39293	6.97375	6.15087666666667	6.30803333333333
ANKS1A	8.3103	8.41694	8.14245	8.20852	8.52375	8.33062	8.55192	8.69326	9.18582	8.63576	8.42741	8.81807	8.64762	8.54144	8.14094	8.55522	8.71692	8.29259	8.4615	8.38021	8.47673	8.56774	8.48644	8.83476	8.21237	8.22291	8.20308	8.84466	8.24618	8.16282	9.54825	8.12781	8.19619	8.20752	8.42344	8.52369	8.33401	7.87227	7.9175	8.08442	8.15867	8.9381	8.1498	8.02507	8.48326	8.02965	8.32148	8.61674	8.40106
ANKS1B	4.065442	4.004914	3.963304	4.35213	3.557498	3.623032	3.87895	3.88384	4.618788	4.112984	3.99008	3.677728	3.912866	4.308422	3.474608	3.678682	4.023994	4.0116	4.38242	4.168598	3.497492	3.982744	3.45359	3.814554	3.614336	4.088336	3.748694	3.636556	4.00529	3.5475	3.885616	3.824112	3.933262	3.572678	3.713012	3.678318	3.54527	3.589954	4.01514	3.646778	3.891606	4.039632	3.548462	3.439064	4.086644	3.604126	3.783976	4.693594	3.893826
ANKS3	6.30367	6.56218	6.10436	6.48425	6.42587	6.62263	6.87038	6.94213	6.79767	6.29736	6.66199	6.48085	6.60271	6.79818	6.20498	6.89757	6.80807	6.46352	6.82804	6.51324	6.43459	6.78674	6.6278	6.52254	6.3452	6.34158	6.74923	6.04135	6.42475	6.55445	7.88819	6.68625	6.33893	6.14772	6.43862	6.3032	6.23422	5.88055	6.502	6.1385	5.87357	6.34175	6.53834	6.71159	6.18973	6.16177	6.11858	6.57646	6.36877
ANKS4B	4.45429	3.93103	4.39614	4.1544	4.0796	4.15519	4.19131	4.00585	4.16507	4.00884	4.02338	4.04478	4.00605	4.07544	4.1388	4.4017	4.26453	4.32115	4.26159	4.30946	4.18694	4.19136	4.7216	4.07487	4.01537	3.99946	4.12476	3.92373	4.1696	4.45191	4.17461	4.12421	4.5626	4.18252	4.36291	4.2157	4.07755	4.34907	3.9914	3.87563	3.97159	4.17553	4.56322	4.08361	4.33962	4.12818	4.06078	4.26392	3.9799
ANKS6	5.4173425	5.30731	5.565545	5.4029625	5.186165	5.0814975	5.4647225	5.19602	5.2279825	5.0752575	5.206065	5.154155	5.0985925	5.3976875	5.12127	5.3291225	5.4747425	5.49167	5.230155	5.17479	5.386135	4.9273725	4.906945	5.3855375	5.4371575	5.3403875	5.1969625	5.71996	5.18814	5.21497	5.4378925	5.0954475	5.1966125	5.06143	5.15661	5.112315	5.0050175	5.4943175	4.7142525	4.8538175	5.2723775	5.3380325	4.999185	4.82778	4.8690775	5.0191775	4.65962	5.262545	4.62656
ANKUB1	3.44854	3.54405666666667	3.55174666666667	3.44088333333333	3.52173333333333	3.52326	3.63705	3.36024	3.28617333333333	3.59479333333333	3.37097333333333	3.45329333333333	3.37044666666667	3.37358666666667	3.37374333333333	3.39368	3.44609333333333	3.49147	3.47146666666667	3.37772333333333	3.53295	3.41269333333333	3.38666	3.47752333333333	3.38293666666667	3.45963666666667	3.35187333333333	3.45094333333333	3.48487333333333	3.38486666666667	3.28559666666667	3.44202333333333	3.48311	3.29204	3.47402	3.45279333333333	3.32235	3.35791	3.30863	3.51137	3.42289333333333	3.33136666666667	3.56502333333333	3.20668333333333	3.50062333333333	3.24473	3.38344666666667	3.16186	3.43994333333333
ANKZF1	7.97627	8.39075	7.58051	7.85845	8.17783	8.20684	8.31769	8.21062	8.298	8.32946	8.1379	7.92856	7.32819	8.39855	7.47809	9.16937	7.9513	7.97735	8.42935	7.58687	7.8181	8.02506	8.14363	8.58559	8.12767	7.90637	8.40263	7.93212	7.61577	7.82038	8.06258	8.00864	7.94288	7.61364	8.45333	7.92799	7.82584	7.52394	7.99372	7.8412	8.11618	8.44965	8.35323	8.35654	7.72737	7.38339	8.43024	7.93478	7.87761
ANLN	4.59559	7.50711	4.386575	4.89965	7.394895	4.758325	5.13942	8.33924	5.95111	7.4049	6.611	5.903475	5.632975	6.52843	5.027505	5.30975	4.567835	5.301625	8.99343	5.54819	5.47196	7.431315	7.874095	7.39362	8.420585	7.1243	7.810135	8.102555	6.76476	8.329575	7.364175	7.282935	6.162845	9.515475	7.55581	7.66712	7.93524	8.120355	8.749685	8.092485	8.45256	5.6489	8.434895	8.49819	6.37078	6.8761	7.863515	6.5004	7.445125
ANO1	5.567175	6.72437	5.03991	5.594665	6.51285	5.3683	4.680205	7.16831	6.49928	6.21499	6.0061	7.559885	4.860545	6.54067	6.87428	5.79632	6.569715	6.576815	5.707645	8.498025	7.118175	5.426525	6.89508	5.57725	5.52229	6.415815	5.22358	4.82045	5.93813	6.314795	5.192325	5.18727	6.21855	5.30887	5.867575	5.78695	6.56251	6.017765	6.151535	4.89509	4.828995	5.40314	5.63825	4.90767	4.08106	5.29569	4.94528	5.555135	4.86953
ANO10	6.71873	6.4153	6.60322	6.93243	6.90975	6.86196	6.61481	6.6548	6.42848	6.4863	7.09485	6.72952	6.32478	6.86997	6.81411	6.5664	6.51888	7.00003	7.3712	7.29396	7.00824	7.48113	7.57587	7.85946	7.54476	7.66977	7.2568	7.00985	7.53935	7.66789	8.12011	7.80047	8.06365	6.65813	7.31526	7.12659	7.64619	7.40695	6.93471	7.89393	6.99338	7.00237	7.11103	7.43355	6.57652	7.50976	7.63364	7.8309	6.72942
ANO2	3.852415	3.746455	4.084815	3.906535	3.815275	3.902425	3.85128	3.88815	3.756755	3.60275	3.577095	3.650335	3.85308	3.70322	3.71546	3.843155	3.839665	3.62785	3.979915	3.820365	3.75977	3.73667	3.96635	4.04841	3.907555	4.065415	3.660075	3.58582	4.066565	4.019	3.838595	4.069605	4.211105	4.14721	3.999895	3.826655	4.001385	4.657085	4.21387	4.070615	3.858	4.934805	3.9713	3.613095	4.037175	3.800995	4.29509	3.947275	3.622995
ANO3	2.89723	3.16507	3.14318	3.35216	3.81581	3.33723	3.0652	3.08812	3.2887	3.69093	3.37806	3.28948	3.1272	3.3378	3.18469	3.22762	3.13711	3.38003	3.2845	3.06129	3.42463	3.26738	3.13801	3.2664	3.15093	3.30084	3.07601	3.03788	3.10571	3.22935	3.45643	3.11571	3.33201	3.10675	3.04594	3.0787	3.22457	3.22637	3.03581	3.46248	3.13063	3.1121	3.34325	3.23864	3.28017	3.26274	3.10773	3.56757	3.31488
ANO4	4.32364666666667	3.59149	3.95375666666667	4.50527	4.21755666666667	4.46842333333333	4.32632333333333	3.75003	3.62925333333333	3.68831666666667	4.04125	4.04852333333333	5.26909333333333	3.72634666666667	3.76916666666667	3.60237666666667	3.66482333333333	3.90964333333333	3.53485	3.85359666666667	3.89980666666667	3.48537	3.76761	3.41682333333333	3.43524	3.61953666666667	3.50877333333333	3.44406	3.41575333333333	3.6811	3.48987333333333	3.58052	3.46339666666667	3.47735666666667	3.46805666666667	3.85231666666667	3.56082333333333	3.45365	3.37798333333333	3.60799666666667	3.42959333333333	3.74494333333333	3.58112333333333	4.09824666666667	3.70095333333333	3.73662	3.58658	3.72781	3.49981
ANO5	3.91305	3.48042	3.89804	5.25678	3.89871	4.55801	4.17893	3.20224	3.24679	3.78361	4.16518	3.8211	4.11337	3.17182	4.12491	3.75373	3.69292	3.50271	3.1004	4.36585	3.77968	3.16056	4.26563	3.77825	3.4313	3.56939	3.88302	4.48248	4.20462	3.78908	4.1386	3.57302	3.35671	3.77588	3.30179	2.98889	3.89074	3.42951	3.38231	3.20997	4.80547	3.54754	3.46959	3.4595	3.3966	3.38917	3.32998	6.00124	3.38368
ANO6	6.202785	5.78284	5.798435	6.038505	5.958465	5.921365	5.98113	5.90027	5.89088	5.77706	6.084125	5.869245	6.78921	5.92913	5.860545	6.055775	5.992805	5.89407	5.878555	6.217065	6.14629	6.10419	6.426895	6.106495	5.46688	6.044305	6.072835	6.55846	6.078205	6.203505	5.894695	5.902585	5.753145	6.30862	6.121345	6.43128	6.160425	6.454985	6.28214	5.90105	5.84948	5.99511	5.95407	5.97266	6.39816	6.23988	6.29198	6.305635	6.414455
ANO7	6.49288	6.66179	6.49637	6.69257	6.66792	7.22759	7.11446	6.03862	6.48805	6.27627	6.4155	6.49076	6.60161	6.4626	6.46629	6.82161	6.30481	6.28627	7.31843	6.50602	6.56574	6.61754	6.62915	6.68135	7.06549	6.53111	6.40978	6.72743	6.50996	6.9289	6.4812	6.82741	6.83569	6.44032	7.36866	6.51843	6.45746	6.64357	6.68626	6.8001	7.02228	6.79037	6.72982	6.6478	6.63941	6.56844	6.43288	6.89533	6.355
ANO8	4.89981	6.34768	5.26862	5.46774	6.24228	6.15696	5.6757	5.79111	5.38206	5.40604	5.3745	6.45901	5.47814	5.40396	5.89972	5.74075	6.11436	5.24531	5.26314	5.4039	6.03186	5.58802	5.5836	6.57121	6.19406	5.50671	5.69402	5.93554	5.54832	6.61585	6.9944	7.46608	5.90343	5.76247	6.28919	5.73076	6.40683	5.80496	5.61981	5.55921	6.11245	6.527	6.0843	5.95041	6.75542	4.9955	6.46922	5.59936	5.62863
ANO9	5.91732	6.77516	6.27577	6.32235	6.72014	6.29497	6.43804	6.73413	6.10352	5.78788	6.16549	6.29568	5.95036	6.60693	6.31911	7.19743	6.44604	6.09085	6.75569	6.38257	6.46841	6.7281	6.64452	7.49453	6.5547	6.62388	5.38391	6.18399	6.0723	7.19687	7.40619	7.60702	6.37302	5.78692	6.60522	5.88278	6.78436	6.35302	6.53699	6.41258	6.21059	6.07555	7.77598	5.87638	8.1425	6.74354	6.64604	7.33209	6.02714
ANP32A	7.88361333333333	8.19796333333333	8.06875333333333	7.94165333333333	7.61002	7.36253	7.99186666666667	8.52066666666667	8.49932333333333	8.34046333333333	8.10324666666667	8.46694	8.57359333333333	7.82982666666667	8.14889333333333	8.07968666666667	8.41075666666667	8.17674	9.49907	9.03416666666667	8.77186	9.12498333333333	9.21937	8.86658333333333	8.10158	8.56478333333333	8.63192	9.64046	8.63062333333333	7.87074666666667	9.32378666666667	7.84779	8.49945333333333	8.74643	8.69535666666667	8.95636	8.36592333333333	8.24131333333333	8.79557333333333	8.78225666666667	7.93675	8.15807	8.05204666666667	8.59976666666667	8.70118666666667	7.67954	8.05065666666667	7.55163666666667	8.27907666666667
ANP32A-IT1	5.10812	4.68492	4.92347	4.76623	4.60243	4.10493	4.13522	4.49251	5.64876	5.87556	5.70435	4.11084	4.19036	5.49121	4.88136	4.76859	4.62696	5.38718	4.79547	3.62892	3.57021	4.32938	4.49488	3.73579	3.42804	3.52723	5.20704	3.72161	4.63998	3.219	4.07963	4.08681	5.08264	4.19334	3.92307	4.24242	3.95535	3.4551	4.39489	4.87004	5.36976	5.42793	4.65939	5.93496	5.11891	4.9778	5.13385	4.9269	5.61525
ANP32B	11.10955	10.91632	11.19134	11.162005	10.87851	10.730975	10.64378	11.29773	11.476645	11.234265	11.07664	10.837185	10.908445	11.36367	11.000605	11.006435	10.794915	11.170315	11.45665	11.088725	10.937055	11.018455	10.262755	11.26102	11.765145	10.554215	11.15736	11.22444	11.125365	10.581365	11.206245	9.994695	10.572575	10.897135	10.67518	11.2261	10.363535	10.902045	10.92641	10.753955	11.051485	11.28814	10.46462	10.715855	10.931595	10.53867	10.253275	11.026525	10.71859
ANP32C	3.21705	3.19788	3.36153	2.98676	3.27531	3.48311	3.52132	3.45421	3.27757	3.04193	3.27188	3.40375	3.31171	3.28274	3.30434	3.40553	3.20018	3.07801	3.59057	3.40261	3.54985	3.64886	3.91069	3.42455	3.83709	3.45952	3.24184	3.59332	3.39681	3.60578	3.66923	3.45496	3.39129	3.4576	3.53605	3.3561	3.52215	3.8523	3.21353	3.6793	3.64692	3.38346	3.36233	3.01379	3.16204	3.53216	3.14112	3.41844	3.19588
ANP32D	3.07868	3.22865	3.20805	2.99048	3.01715	2.94786	3.44087	2.90644	3.04444	2.94946	3.04705	3.22935	3.1078	2.92463	2.88256	3.64059	3.1313	2.86757	3.08565	3.10619	2.96644	3.0454	3.22146	2.99037	3.21864	3.2456	3.13649	3.35687	3.11501	3.42659	3.2321	3.41385	3.27791	3.1425	3.24125	2.97831	3.20512	3.20376	2.95847	3.10919	3.15106	3.10608	3.19337	3.18682	3.13209	2.9859	3.2479	3.05778	3.00584
ANP32E	7.89185333333333	7.73734333333333	7.72842	8.05510666666667	7.49379	6.71198666666667	7.70216666666667	7.78659666666667	7.75218333333333	7.961	8.00231333333333	7.30104666666667	8.02000666666667	7.59197	7.83467666666667	7.59322	7.98558	7.94580333333333	9.66307	8.44749	8.05033	8.75149	9.88838333333333	8.76618333333333	10.50935	8.81501333333333	8.73241666666667	9.12057	8.88952333333333	8.61796333333333	9.75439333333333	7.25924333333333	8.18987	9.15032	8.48683333333333	8.89544333333333	10.1464733333333	8.74117	8.73982666666667	8.89529333333333	8.75805333333333	9.06590666666667	9.79663	8.97901333333333	8.56623	8.99065666666667	9.23561666666667	8.42816333333333	9.10696
ANPEP	4.37956333333333	3.93656333333333	4.36642666666667	3.97799333333333	4.27160666666667	4.15585333333333	5.22897	4.35949	3.71423333333333	3.69305	4.33671666666667	4.21969666666667	3.73076333333333	4.31341	4.33224333333333	4.21803	3.94770333333333	4.30495	5.47405666666667	4.0654	4.12132333333333	4.21664	5.11763333333333	5.06417	3.77946333333333	4.96722666666667	4.32975	4.72871666666667	4.14641333333333	4.77599	4.74955666666667	4.48769333333333	3.86599666666667	4.2373	4.87671333333333	4.45426333333333	5.14659333333333	4.77766	5.37449666666667	4.89338	3.73569	3.95688666666667	4.64491	4.12294	4.55508	4.46819666666667	4.71898333333333	4.23486333333333	4.34635666666667
[truncated: 20,776 more rows]
[truncated: 236 more columns]
