# Supplementary material for: Comprehensive of N1-Methyladenosine Modifications Patterns and Immunological Characteristics in Ovarian Cancer
Source: Front Immunol. 2021 Oct 29;12:746647. doi: 10.3389/fimmu.2021.746647 (PMC8588846; doi:10.3389/fimmu.2021.746647)
Supplement: Supplementary file 6 [file DataSheet_1.zip › raw data3/TCIA.txt]

barcode	ips_ctla4_neg_pd1_neg	ips_ctla4_neg_pd1_pos	ips_ctla4_pos_pd1_neg	ips_ctla4_pos_pd1_pos
TCGA-24-1549	10	9	9	8
TCGA-13-1498	10	10	10	9
TCGA-13-0916	10	9	10	9
TCGA-13-0799	10	9	10	8
TCGA-23-1023	10	9	9	8
TCGA-13-0913	9	7	8	6
TCGA-29-1710	9	8	8	8
TCGA-13-1403	9	7	8	6
TCGA-29-1785	9	8	8	8
TCGA-36-1570	9	8	8	7
TCGA-10-0928	9	7	9	6
TCGA-24-1553	9	8	8	8
TCGA-13-0893	9	8	8	7
TCGA-13-0920	9	7	8	7
TCGA-25-1870	9	7	8	7
TCGA-25-1314	9	7	8	7
TCGA-61-2092	9	7	8	6
TCGA-13-1410	9	7	8	7
TCGA-29-1711	9	8	8	7
TCGA-61-2109	9	7	8	6
TCGA-24-1423	9	8	9	7
TCGA-36-1578	9	8	9	8
TCGA-04-1348	9	8	9	8
TCGA-29-2427	9	9	9	8
TCGA-61-1738	9	8	8	7
TCGA-24-1556	9	8	8	8
TCGA-13-0897	9	8	8	7
TCGA-61-1907	9	8	8	8
TCGA-29-1696	9	7	8	7
TCGA-23-1029	9	7	8	7
TCGA-13-1507	9	8	9	8
TCGA-30-1860	9	9	8	8
TCGA-25-2396	9	8	8	7
TCGA-24-1604	9	7	8	7
TCGA-57-1584	9	7	8	6
TCGA-25-1324	9	7	8	6
TCGA-24-1560	9	7	8	6
TCGA-36-1581	9	9	9	9
TCGA-29-1691	9	7	8	6
TCGA-09-1667	8	7	7	7
TCGA-61-1918	8	6	7	6
TCGA-24-1467	8	6	7	6
TCGA-29-1761	8	7	8	6
TCGA-09-2045	8	6	7	6
TCGA-13-0800	8	6	7	5
TCGA-61-2008	8	6	7	6
TCGA-24-1413	8	7	8	7
TCGA-29-1697	8	6	7	5
TCGA-29-1778	8	7	7	6
TCGA-24-1417	8	7	7	7
TCGA-24-1551	8	7	7	6
TCGA-25-2397	8	6	7	5
TCGA-24-1562	8	6	7	6
TCGA-09-1668	8	7	8	7
TCGA-61-1721	8	6	7	5
TCGA-13-1506	8	6	7	5
TCGA-24-2262	8	7	8	7
TCGA-29-1694	8	6	7	6
TCGA-25-1633	8	7	8	7
TCGA-61-2012	8	7	7	7
TCGA-24-1847	8	7	7	7
TCGA-24-1544	8	6	7	5
TCGA-29-1784	8	7	7	7
TCGA-24-2026	8	7	8	7
TCGA-24-1924	8	8	8	7
TCGA-24-2288	8	7	8	7
TCGA-61-2000	8	7	8	6
TCGA-24-2297	8	6	8	6
TCGA-23-2084	8	7	7	6
TCGA-09-2051	8	7	8	7
TCGA-04-1365	8	7	8	7
TCGA-61-1733	8	6	7	5
TCGA-29-1688	8	7	7	6
TCGA-61-2104	8	8	8	7
TCGA-31-1953	8	7	7	7
TCGA-09-1662	8	7	8	6
TCGA-25-1319	8	7	7	6
TCGA-13-1505	8	7	8	6
TCGA-61-2111	8	6	7	5
TCGA-59-2351	8	7	7	6
TCGA-61-1741	8	7	8	7
TCGA-29-1701	8	6	7	6
TCGA-23-1027	8	6	7	6
TCGA-24-2024	8	6	7	5
TCGA-20-1684	8	6	7	5
TCGA-61-1917	8	7	7	6
TCGA-25-1625	8	7	8	6
TCGA-61-1725	8	6	7	6
TCGA-24-1603	8	6	7	6
TCGA-13-2060	8	7	8	7
TCGA-24-2271	8	6	7	6
TCGA-09-0367	8	7	8	6
TCGA-20-1687	8	7	8	6
TCGA-20-1683	8	6	7	5
TCGA-23-1026	8	7	8	6
TCGA-24-1428	8	7	7	6
TCGA-24-1103	8	6	7	5
TCGA-13-1481	8	6	7	6
TCGA-25-2409	8	7	7	6
TCGA-25-1321	8	6	7	5
TCGA-24-1436	8	7	7	6
TCGA-29-1693	8	7	7	6
TCGA-10-0936	8	6	7	6
TCGA-31-1956	8	9	8	9
TCGA-59-2355	8	7	7	6
TCGA-13-0924	8	7	7	6
TCGA-23-1120	8	8	8	7
TCGA-29-1776	8	7	7	6
TCGA-59-2352	8	7	8	7
TCGA-57-1583	8	7	8	6
TCGA-23-1109	8	7	8	6
TCGA-30-1855	8	7	8	6
TCGA-04-1364	8	5	7	5
TCGA-61-2016	8	6	7	6
TCGA-25-1316	8	7	7	6
TCGA-29-1770	8	6	7	6
TCGA-25-2400	8	6	7	5
TCGA-24-1555	8	7	8	6
TCGA-24-1616	8	6	7	6
TCGA-57-1994	8	7	8	7
TCGA-25-1312	8	6	7	5
TCGA-24-1846	8	8	8	8
TCGA-04-1519	8	5	7	5
TCGA-09-2056	8	6	7	5
TCGA-30-1718	8	6	7	6
TCGA-25-2399	8	6	7	6
TCGA-13-0801	8	7	7	7
TCGA-24-1843	8	6	7	6
TCGA-36-1574	8	7	7	6
TCGA-24-2261	8	8	8	7
TCGA-25-1635	8	6	7	5
TCGA-13-1497	8	7	8	6
TCGA-23-2077	8	7	7	6
TCGA-25-1313	8	6	7	6
TCGA-09-1669	8	7	8	7
TCGA-24-1469	8	7	8	6
TCGA-61-1919	8	7	7	6
TCGA-61-1743	8	7	7	6
TCGA-04-1357	8	9	8	8
TCGA-24-1430	7	5	6	4
TCGA-29-1695	7	6	6	5
TCGA-23-2081	7	5	6	4
TCGA-29-1783	7	6	7	5
TCGA-61-2097	7	5	6	4
TCGA-30-1891	7	5	7	5
TCGA-09-1674	7	5	6	4
TCGA-59-2348	7	5	6	5
TCGA-36-1571	7	6	7	5
TCGA-25-1318	7	5	6	4
TCGA-24-2027	7	5	6	5
TCGA-25-2404	7	6	6	5
TCGA-09-0366	7	6	6	5
TCGA-29-1763	7	6	7	5
TCGA-61-1740	7	7	7	7
TCGA-25-1630	7	5	6	4
TCGA-13-1405	7	6	7	5
TCGA-61-1724	7	6	7	6
TCGA-24-2290	7	5	6	5
TCGA-24-1567	7	6	7	5
TCGA-13-0730	7	5	6	5
TCGA-25-1323	7	5	6	4
TCGA-24-1427	7	5	6	5
TCGA-24-2035	7	6	7	6
TCGA-25-1326	7	6	6	5
TCGA-24-1842	7	7	7	6
TCGA-61-1736	7	6	7	5
TCGA-57-1993	7	5	6	4
TCGA-24-2038	7	6	7	5
TCGA-24-2033	7	5	7	5
TCGA-61-1995	7	6	7	5
TCGA-20-1682	7	6	6	5
TCGA-24-1418	7	6	7	5
TCGA-24-2267	7	7	7	6
TCGA-24-1424	7	6	6	5
TCGA-25-1632	7	5	6	4
TCGA-59-2363	7	5	6	4
TCGA-25-2391	7	6	7	5
TCGA-29-1781	7	7	7	7
TCGA-24-0975	7	5	6	4
TCGA-29-1690	7	6	6	5
TCGA-23-1111	7	5	6	5
TCGA-36-1568	7	6	7	6
TCGA-24-1416	7	5	6	5
TCGA-29-1705	7	5	6	5
TCGA-31-1944	7	5	6	5
TCGA-29-1699	7	6	7	6
TCGA-25-2392	7	5	6	5
TCGA-13-1511	7	6	7	6
TCGA-61-1910	7	5	7	5
TCGA-25-1317	7	5	6	4
TCGA-25-1328	7	6	7	5
TCGA-09-2044	7	5	6	5
TCGA-24-1557	7	5	6	4
TCGA-09-1673	7	5	6	4
TCGA-09-1666	7	7	7	6
TCGA-24-2298	7	6	7	6
TCGA-25-1623	7	7	7	7
TCGA-24-2023	7	5	6	5
TCGA-24-1563	7	6	7	5
TCGA-13-1512	7	6	7	6
TCGA-61-1914	7	6	7	5
TCGA-36-1580	7	6	7	6
TCGA-30-1862	7	6	7	5
TCGA-24-2281	7	7	7	6
TCGA-13-0899	7	5	6	5
TCGA-24-1419	7	5	6	5
TCGA-09-1670	7	6	6	5
TCGA-23-1123	7	7	7	6
TCGA-24-1552	7	5	6	4
TCGA-24-1930	7	7	7	6
TCGA-25-1315	7	5	7	5
TCGA-24-1548	7	6	6	5
TCGA-25-1631	7	6	7	5
TCGA-59-2350	7	6	7	5
TCGA-23-1122	7	5	6	5
TCGA-61-2009	7	6	7	5
TCGA-24-1558	7	5	6	4
TCGA-13-0890	7	6	7	6
TCGA-24-2019	7	6	7	5
TCGA-23-1809	7	6	6	5
TCGA-29-2428	7	7	7	6
TCGA-31-1951	7	6	7	6
TCGA-61-1900	7	5	7	5
TCGA-24-1474	7	5	6	4
TCGA-20-1685	7	6	7	5
TCGA-09-2054	7	5	6	4
TCGA-25-1627	7	5	6	4
TCGA-29-2414	7	5	7	5
TCGA-61-2094	7	8	7	8
TCGA-29-1703	7	6	7	5
TCGA-29-2425	6	5	6	4
TCGA-29-1702	6	4	6	3
TCGA-04-1362	6	4	6	4
TCGA-09-0369	6	4	5	3
TCGA-61-1728	6	4	6	4
TCGA-25-1634	6	4	5	3
TCGA-61-2110	6	4	5	3
TCGA-09-2048	6	4	5	3
TCGA-24-1550	6	5	5	4
TCGA-25-1329	6	4	5	3
TCGA-24-2254	6	4	6	4
TCGA-23-1114	6	4	5	3
TCGA-36-1575	6	4	6	4
TCGA-61-2113	6	6	6	6
TCGA-57-1582	6	5	6	4
TCGA-29-1762	6	4	5	3
TCGA-61-1998	6	5	5	4
TCGA-09-0364	6	4	5	3
TCGA-25-2393	6	4	6	4
TCGA-25-1322	6	4	5	4
TCGA-24-1850	6	6	6	5
TCGA-04-1514	6	4	5	3
TCGA-61-2098	6	4	5	3
TCGA-36-1577	6	4	5	3
TCGA-24-2036	6	4	5	3
TCGA-24-1564	6	5	6	4
TCGA-24-1844	6	4	6	3
TCGA-25-1871	6	4	5	3
TCGA-61-2088	5	3	4	2
TCGA-61-2102	5	3	4	3
TCGA-24-2020	5	4	5	3
