# Supplementary material for: Comprehensive of N1-Methyladenosine Modifications Patterns and Immunological Characteristics in Ovarian Cancer
Source: Front Immunol. 2021 Oct 29;12:746647. doi: 10.3389/fimmu.2021.746647 (PMC8588846; doi:10.3389/fimmu.2021.746647)
Supplement: Supplementary file 6 [file DataSheet_1.zip › raw data3/geneCluster.txt]

ID	geneCluster
TCGA_TCGA-04-1331	A
TCGA_TCGA-04-1332	A
TCGA_TCGA-04-1338	B
TCGA_TCGA-04-1341	B
TCGA_TCGA-04-1343	B
TCGA_TCGA-04-1347	B
TCGA_TCGA-04-1350	B
TCGA_TCGA-04-1356	B
TCGA_TCGA-04-1357	A
TCGA_TCGA-04-1361	A
TCGA_TCGA-04-1362	A
TCGA_TCGA-04-1364	B
TCGA_TCGA-04-1365	B
TCGA_TCGA-04-1514	A
TCGA_TCGA-04-1519	A
TCGA_TCGA-04-1530	A
TCGA_TCGA-04-1536	B
TCGA_TCGA-04-1542	A
TCGA_TCGA-04-1648	C
TCGA_TCGA-04-1651	B
TCGA_TCGA-04-1655	A
TCGA_TCGA-09-0364	B
TCGA_TCGA-09-0366	A
TCGA_TCGA-09-0367	A
TCGA_TCGA-09-0369	B
TCGA_TCGA-09-1659	B
TCGA_TCGA-09-1661	A
TCGA_TCGA-09-1662	B
TCGA_TCGA-09-1665	A
TCGA_TCGA-09-1666	A
TCGA_TCGA-09-1667	B
TCGA_TCGA-09-1668	A
TCGA_TCGA-09-1669	B
TCGA_TCGA-09-1670	B
TCGA_TCGA-09-1673	B
TCGA_TCGA-09-2044	B
TCGA_TCGA-09-2045	C
TCGA_TCGA-09-2048	B
TCGA_TCGA-09-2051	B
TCGA_TCGA-09-2053	B
TCGA_TCGA-09-2054	B
TCGA_TCGA-09-2056	B
TCGA_TCGA-10-0927	A
TCGA_TCGA-10-0928	B
TCGA_TCGA-10-0931	A
TCGA_TCGA-10-0933	B
TCGA_TCGA-10-0936	C
TCGA_TCGA-10-0937	B
TCGA_TCGA-10-0938	B
TCGA_TCGA-13-0714	A
TCGA_TCGA-13-0720	C
TCGA_TCGA-13-0724	B
TCGA_TCGA-13-0725	B
TCGA_TCGA-13-0726	A
TCGA_TCGA-13-0727	B
TCGA_TCGA-13-0730	B
TCGA_TCGA-13-0762	A
TCGA_TCGA-13-0765	A
TCGA_TCGA-13-0766	B
TCGA_TCGA-13-0768	A
TCGA_TCGA-13-0795	B
TCGA_TCGA-13-0797	B
TCGA_TCGA-13-0800	C
TCGA_TCGA-13-0804	B
TCGA_TCGA-13-0883	C
TCGA_TCGA-13-0884	B
TCGA_TCGA-13-0885	B
TCGA_TCGA-13-0886	B
TCGA_TCGA-13-0887	B
TCGA_TCGA-13-0888	A
TCGA_TCGA-13-0891	B
TCGA_TCGA-13-0893	B
TCGA_TCGA-13-0897	B
TCGA_TCGA-13-0900	B
TCGA_TCGA-13-0901	B
TCGA_TCGA-13-0905	B
TCGA_TCGA-13-0906	B
TCGA_TCGA-13-0908	A
TCGA_TCGA-13-0911	B
TCGA_TCGA-13-0913	B
TCGA_TCGA-13-0916	B
TCGA_TCGA-13-0920	B
TCGA_TCGA-13-0923	B
TCGA_TCGA-13-0924	B
TCGA_TCGA-13-1403	B
TCGA_TCGA-13-1404	B
TCGA_TCGA-13-1405	B
TCGA_TCGA-13-1407	B
TCGA_TCGA-13-1408	B
TCGA_TCGA-13-1409	A
TCGA_TCGA-13-1410	B
TCGA_TCGA-13-1411	A
TCGA_TCGA-13-1477	A
TCGA_TCGA-13-1483	B
TCGA_TCGA-13-1485	C
TCGA_TCGA-13-1487	B
TCGA_TCGA-13-1488	B
TCGA_TCGA-13-1489	B
TCGA_TCGA-13-1492	B
TCGA_TCGA-13-1495	B
TCGA_TCGA-13-1496	B
TCGA_TCGA-13-1497	B
TCGA_TCGA-13-1498	B
TCGA_TCGA-13-1499	A
TCGA_TCGA-13-1501	B
TCGA_TCGA-13-1505	A
TCGA_TCGA-13-1506	B
TCGA_TCGA-13-1507	B
TCGA_TCGA-13-1509	B
TCGA_TCGA-13-1510	A
TCGA_TCGA-13-1511	A
TCGA_TCGA-13-1512	B
TCGA_TCGA-13-2060	B
TCGA_TCGA-13-A5FT	B
TCGA_TCGA-20-0987	B
TCGA_TCGA-20-0991	B
TCGA_TCGA-20-1682	B
TCGA_TCGA-20-1683	B
TCGA_TCGA-20-1686	B
TCGA_TCGA-20-1687	A
TCGA_TCGA-23-1021	A
TCGA_TCGA-23-1022	B
TCGA_TCGA-23-1023	A
TCGA_TCGA-23-1024	B
TCGA_TCGA-23-1026	B
TCGA_TCGA-23-1027	B
TCGA_TCGA-23-1028	B
TCGA_TCGA-23-1029	B
TCGA_TCGA-23-1030	A
TCGA_TCGA-23-1107	B
TCGA_TCGA-23-1109	B
TCGA_TCGA-23-1110	B
TCGA_TCGA-23-1111	A
TCGA_TCGA-23-1113	B
TCGA_TCGA-23-1114	A
TCGA_TCGA-23-1116	B
TCGA_TCGA-23-1118	B
TCGA_TCGA-23-1119	A
TCGA_TCGA-23-1120	A
TCGA_TCGA-23-1122	B
TCGA_TCGA-23-1123	B
TCGA_TCGA-23-1809	B
TCGA_TCGA-23-2077	A
TCGA_TCGA-23-2078	B
TCGA_TCGA-23-2084	B
TCGA_TCGA-24-0966	C
TCGA_TCGA-24-0968	B
TCGA_TCGA-24-0970	B
TCGA_TCGA-24-0979	C
TCGA_TCGA-24-0982	B
TCGA_TCGA-24-1103	B
TCGA_TCGA-24-1104	A
TCGA_TCGA-24-1105	B
TCGA_TCGA-24-1413	C
TCGA_TCGA-24-1416	C
TCGA_TCGA-24-1417	B
TCGA_TCGA-24-1418	B
TCGA_TCGA-24-1419	B
TCGA_TCGA-24-1422	A
TCGA_TCGA-24-1423	A
TCGA_TCGA-24-1424	B
TCGA_TCGA-24-1425	A
TCGA_TCGA-24-1426	A
TCGA_TCGA-24-1427	A
TCGA_TCGA-24-1428	A
TCGA_TCGA-24-1430	A
TCGA_TCGA-24-1431	B
TCGA_TCGA-24-1434	B
TCGA_TCGA-24-1435	B
TCGA_TCGA-24-1464	B
TCGA_TCGA-24-1467	C
TCGA_TCGA-24-1469	B
TCGA_TCGA-24-1470	A
TCGA_TCGA-24-1471	C
TCGA_TCGA-24-1474	B
TCGA_TCGA-24-1544	B
TCGA_TCGA-24-1546	A
TCGA_TCGA-24-1549	B
TCGA_TCGA-24-1550	B
TCGA_TCGA-24-1551	A
TCGA_TCGA-24-1552	B
TCGA_TCGA-24-1553	A
TCGA_TCGA-24-1557	B
TCGA_TCGA-24-1558	B
TCGA_TCGA-24-1560	B
TCGA_TCGA-24-1562	B
TCGA_TCGA-24-1563	A
TCGA_TCGA-24-1565	C
TCGA_TCGA-24-1567	B
TCGA_TCGA-24-1603	B
TCGA_TCGA-24-1604	A
TCGA_TCGA-24-1616	B
TCGA_TCGA-24-1842	B
TCGA_TCGA-24-1843	B
TCGA_TCGA-24-1844	C
TCGA_TCGA-24-1845	B
TCGA_TCGA-24-1846	A
TCGA_TCGA-24-1847	A
TCGA_TCGA-24-1850	B
TCGA_TCGA-24-1923	A
TCGA_TCGA-24-1924	B
TCGA_TCGA-24-1928	B
TCGA_TCGA-24-1930	A
TCGA_TCGA-24-2020	B
TCGA_TCGA-24-2023	B
TCGA_TCGA-24-2024	A
TCGA_TCGA-24-2026	B
TCGA_TCGA-24-2027	B
TCGA_TCGA-24-2033	B
TCGA_TCGA-24-2035	A
TCGA_TCGA-24-2036	C
TCGA_TCGA-24-2038	C
TCGA_TCGA-24-2254	C
TCGA_TCGA-24-2261	B
TCGA_TCGA-24-2262	A
TCGA_TCGA-24-2267	A
TCGA_TCGA-24-2271	A
TCGA_TCGA-24-2280	A
TCGA_TCGA-24-2281	B
TCGA_TCGA-24-2288	A
TCGA_TCGA-24-2289	A
TCGA_TCGA-24-2290	B
TCGA_TCGA-24-2293	A
TCGA_TCGA-24-2297	C
TCGA_TCGA-24-2298	A
TCGA_TCGA-25-1312	B
TCGA_TCGA-25-1313	A
TCGA_TCGA-25-1315	B
TCGA_TCGA-25-1316	A
TCGA_TCGA-25-1317	A
TCGA_TCGA-25-1318	A
TCGA_TCGA-25-1319	C
TCGA_TCGA-25-1320	B
TCGA_TCGA-25-1321	A
TCGA_TCGA-25-1322	B
TCGA_TCGA-25-1323	B
TCGA_TCGA-25-1326	B
TCGA_TCGA-25-1328	C
TCGA_TCGA-25-1329	B
TCGA_TCGA-25-1623	B
TCGA_TCGA-25-1626	A
TCGA_TCGA-25-1627	B
TCGA_TCGA-25-1628	A
TCGA_TCGA-25-1630	A
TCGA_TCGA-25-1631	B
TCGA_TCGA-25-1632	C
TCGA_TCGA-25-1633	A
TCGA_TCGA-25-1634	B
TCGA_TCGA-25-1635	B
TCGA_TCGA-25-1870	A
TCGA_TCGA-25-1877	B
TCGA_TCGA-25-2042	A
TCGA_TCGA-25-2391	B
TCGA_TCGA-25-2392	A
TCGA_TCGA-25-2393	B
TCGA_TCGA-25-2396	B
TCGA_TCGA-25-2398	A
TCGA_TCGA-25-2399	B
TCGA_TCGA-25-2400	B
TCGA_TCGA-25-2401	B
TCGA_TCGA-25-2404	B
TCGA_TCGA-25-2409	A
TCGA_TCGA-29-1688	B
TCGA_TCGA-29-1690	C
TCGA_TCGA-29-1691	B
TCGA_TCGA-29-1693	A
TCGA_TCGA-29-1694	A
TCGA_TCGA-29-1695	B
TCGA_TCGA-29-1696	C
TCGA_TCGA-29-1697	B
TCGA_TCGA-29-1701	B
TCGA_TCGA-29-1703	B
TCGA_TCGA-29-1705	B
TCGA_TCGA-29-1707	B
TCGA_TCGA-29-1710	A
TCGA_TCGA-29-1711	A
TCGA_TCGA-29-1761	B
TCGA_TCGA-29-1762	B
TCGA_TCGA-29-1763	C
TCGA_TCGA-29-1766	B
TCGA_TCGA-29-1768	A
TCGA_TCGA-29-1769	B
TCGA_TCGA-29-1770	B
TCGA_TCGA-29-1774	B
TCGA_TCGA-29-1776	A
TCGA_TCGA-29-1777	B
TCGA_TCGA-29-1778	A
TCGA_TCGA-29-1781	B
TCGA_TCGA-29-1783	A
TCGA_TCGA-29-1784	B
TCGA_TCGA-29-1785	B
TCGA_TCGA-29-2414	A
TCGA_TCGA-29-2425	B
TCGA_TCGA-29-2427	A
TCGA_TCGA-29-2428	B
TCGA_TCGA-29-A5NZ	A
TCGA_TCGA-30-1714	B
TCGA_TCGA-30-1718	B
TCGA_TCGA-30-1853	A
TCGA_TCGA-30-1857	A
TCGA_TCGA-30-1860	B
TCGA_TCGA-30-1861	B
TCGA_TCGA-30-1862	A
TCGA_TCGA-30-1866	B
TCGA_TCGA-30-1891	B
TCGA_TCGA-30-1892	A
TCGA_TCGA-31-1944	B
TCGA_TCGA-31-1946	B
TCGA_TCGA-31-1950	B
TCGA_TCGA-31-1951	A
TCGA_TCGA-31-1953	B
TCGA_TCGA-31-1956	A
TCGA_TCGA-31-1959	A
TCGA_TCGA-36-1568	A
TCGA_TCGA-36-1569	A
TCGA_TCGA-36-1570	C
TCGA_TCGA-36-1571	B
TCGA_TCGA-36-1574	B
TCGA_TCGA-36-1576	B
TCGA_TCGA-36-1577	B
TCGA_TCGA-36-1580	A
TCGA_TCGA-36-1581	B
TCGA_TCGA-57-1582	B
TCGA_TCGA-57-1583	B
TCGA_TCGA-57-1584	A
TCGA_TCGA-57-1585	A
TCGA_TCGA-57-1586	C
TCGA_TCGA-57-1993	B
TCGA_TCGA-57-1994	A
TCGA_TCGA-59-2348	B
TCGA_TCGA-59-2350	B
TCGA_TCGA-59-2351	B
TCGA_TCGA-59-2352	A
TCGA_TCGA-59-2354	C
TCGA_TCGA-59-2355	A
TCGA_TCGA-59-2363	B
TCGA_TCGA-59-A5PD	B
TCGA_TCGA-5X-AA5U	B
TCGA_TCGA-61-1721	C
TCGA_TCGA-61-1724	A
TCGA_TCGA-61-1725	B
TCGA_TCGA-61-1728	B
TCGA_TCGA-61-1733	B
TCGA_TCGA-61-1736	C
TCGA_TCGA-61-1737	B
TCGA_TCGA-61-1738	B
TCGA_TCGA-61-1741	B
TCGA_TCGA-61-1900	B
TCGA_TCGA-61-1907	A
TCGA_TCGA-61-1910	A
TCGA_TCGA-61-1911	A
TCGA_TCGA-61-1914	B
TCGA_TCGA-61-1918	A
TCGA_TCGA-61-1919	B
TCGA_TCGA-61-1995	B
TCGA_TCGA-61-1998	B
TCGA_TCGA-61-2000	B
TCGA_TCGA-61-2002	A
TCGA_TCGA-61-2003	A
TCGA_TCGA-61-2008	A
TCGA_TCGA-61-2009	B
TCGA_TCGA-61-2012	B
TCGA_TCGA-61-2088	A
TCGA_TCGA-61-2092	B
TCGA_TCGA-61-2097	A
TCGA_TCGA-61-2098	C
TCGA_TCGA-61-2101	A
TCGA_TCGA-61-2102	B
TCGA_TCGA-61-2104	A
TCGA_TCGA-61-2109	B
TCGA_TCGA-61-2110	B
TCGA_TCGA-61-2111	A
TCGA_TCGA-61-2113	B
TCGA_TCGA-OY-A56Q	A
TCGA_TCGA-VG-A8LO	A
TCGA_TCGA-WR-A838	B
GSE9891_GSM249714	C
GSE9891_GSM249715	C
GSE9891_GSM249716	C
GSE9891_GSM249717	C
GSE9891_GSM249718	C
GSE9891_GSM249719	C
GSE9891_GSM249720	C
GSE9891_GSM249721	C
GSE9891_GSM249722	C
GSE9891_GSM249723	C
GSE9891_GSM249724	C
GSE9891_GSM249725	C
GSE9891_GSM249726	C
GSE9891_GSM249727	C
GSE9891_GSM249728	C
GSE9891_GSM249729	C
GSE9891_GSM249730	C
GSE9891_GSM249731	C
GSE9891_GSM249732	B
GSE9891_GSM249733	C
GSE9891_GSM249734	C
GSE9891_GSM249735	B
GSE9891_GSM249736	B
GSE9891_GSM249737	A
GSE9891_GSM249738	B
GSE9891_GSM249739	B
GSE9891_GSM249740	B
GSE9891_GSM249741	B
GSE9891_GSM249742	B
GSE9891_GSM249743	B
GSE9891_GSM249744	B
GSE9891_GSM249745	A
GSE9891_GSM249746	A
GSE9891_GSM249747	B
GSE9891_GSM249748	B
GSE9891_GSM249749	B
GSE9891_GSM249750	B
GSE9891_GSM249751	B
GSE9891_GSM249752	B
GSE9891_GSM249753	B
GSE9891_GSM249754	B
GSE9891_GSM249755	A
GSE9891_GSM249756	B
GSE9891_GSM249757	B
GSE9891_GSM249758	B
GSE9891_GSM249759	A
GSE9891_GSM249760	B
GSE9891_GSM249761	A
GSE9891_GSM249762	B
GSE9891_GSM249763	B
GSE9891_GSM249764	B
GSE9891_GSM249765	B
GSE9891_GSM249766	A
GSE9891_GSM249767	B
GSE9891_GSM249768	A
GSE9891_GSM249769	B
GSE9891_GSM249770	B
GSE9891_GSM249771	A
GSE9891_GSM249773	A
GSE9891_GSM249774	B
GSE9891_GSM249775	B
GSE9891_GSM249776	A
GSE9891_GSM249777	B
GSE9891_GSM249778	B
GSE9891_GSM249779	C
GSE9891_GSM249780	A
GSE9891_GSM249781	B
GSE9891_GSM249782	B
GSE9891_GSM249783	B
GSE9891_GSM249784	A
GSE9891_GSM249785	B
GSE9891_GSM249786	A
GSE9891_GSM249788	B
GSE9891_GSM249789	B
GSE9891_GSM249790	B
GSE9891_GSM249791	B
GSE9891_GSM249792	C
GSE9891_GSM249793	B
GSE9891_GSM249794	B
GSE9891_GSM249795	A
GSE9891_GSM249796	B
GSE9891_GSM249797	A
GSE9891_GSM249798	B
GSE9891_GSM249799	B
GSE9891_GSM249800	B
GSE9891_GSM249801	B
GSE9891_GSM249802	B
GSE9891_GSM249803	B
GSE9891_GSM249804	B
GSE9891_GSM249805	B
GSE9891_GSM249806	B
GSE9891_GSM249807	B
GSE9891_GSM249808	B
GSE9891_GSM249809	B
GSE9891_GSM249810	B
GSE9891_GSM249811	B
GSE9891_GSM249812	B
GSE9891_GSM249813	B
GSE9891_GSM249814	B
GSE9891_GSM249815	B
GSE9891_GSM249816	B
GSE9891_GSM249817	A
GSE9891_GSM249818	B
GSE9891_GSM249819	B
GSE9891_GSM249820	B
GSE9891_GSM249821	B
GSE9891_GSM249822	B
GSE9891_GSM249823	A
GSE9891_GSM249824	B
GSE9891_GSM249825	B
GSE9891_GSM249826	C
GSE9891_GSM249827	A
GSE9891_GSM249828	B
GSE9891_GSM249829	B
GSE9891_GSM249830	B
GSE9891_GSM249831	B
GSE9891_GSM249832	A
GSE9891_GSM249833	B
GSE9891_GSM249834	B
GSE9891_GSM249835	B
GSE9891_GSM249836	B
GSE9891_GSM249837	B
GSE9891_GSM249838	B
GSE9891_GSM249839	B
GSE9891_GSM249840	A
GSE9891_GSM249841	A
GSE9891_GSM249842	B
GSE9891_GSM249843	C
GSE9891_GSM249844	B
GSE9891_GSM249845	B
GSE9891_GSM249846	A
GSE9891_GSM249847	A
GSE9891_GSM249848	A
GSE9891_GSM249849	A
GSE9891_GSM249850	A
GSE9891_GSM249851	B
GSE9891_GSM249852	B
GSE9891_GSM249853	A
GSE9891_GSM249854	B
GSE9891_GSM249855	B
GSE9891_GSM249856	A
GSE9891_GSM249857	B
GSE9891_GSM249858	A
GSE9891_GSM249859	A
GSE9891_GSM249860	B
GSE9891_GSM249861	A
GSE9891_GSM249862	B
GSE9891_GSM249863	B
GSE9891_GSM249864	B
GSE9891_GSM249865	B
GSE9891_GSM249866	A
GSE9891_GSM249867	B
GSE9891_GSM249868	A
GSE9891_GSM249869	C
GSE9891_GSM249870	C
GSE9891_GSM249871	A
GSE9891_GSM249872	A
GSE9891_GSM249873	A
GSE9891_GSM249874	B
GSE9891_GSM249875	B
GSE9891_GSM249876	B
GSE9891_GSM249877	B
GSE9891_GSM249878	B
GSE9891_GSM249879	A
GSE9891_GSM249880	B
GSE9891_GSM249881	A
GSE9891_GSM249882	C
GSE9891_GSM249883	B
GSE9891_GSM249884	B
GSE9891_GSM249885	B
GSE9891_GSM249886	B
GSE9891_GSM249887	B
GSE9891_GSM249888	B
GSE9891_GSM249889	A
GSE9891_GSM249890	B
GSE9891_GSM249891	B
GSE9891_GSM249892	C
GSE9891_GSM249893	B
GSE9891_GSM249894	B
GSE9891_GSM249895	A
GSE9891_GSM249896	B
GSE9891_GSM249897	B
GSE9891_GSM249898	C
GSE9891_GSM249899	B
GSE9891_GSM249900	B
GSE9891_GSM249901	A
GSE9891_GSM249902	B
GSE9891_GSM249903	B
GSE9891_GSM249904	B
GSE9891_GSM249905	B
GSE9891_GSM249906	A
GSE9891_GSM249907	B
GSE9891_GSM249908	B
GSE9891_GSM249909	A
GSE9891_GSM249910	C
GSE9891_GSM249911	A
GSE9891_GSM249912	B
GSE9891_GSM249913	B
GSE9891_GSM249914	B
GSE9891_GSM249915	A
GSE9891_GSM249916	B
GSE9891_GSM249917	B
GSE9891_GSM249918	A
GSE9891_GSM249919	B
GSE9891_GSM249920	B
GSE9891_GSM249921	B
GSE9891_GSM249922	B
GSE9891_GSM249923	B
GSE9891_GSM249924	B
GSE9891_GSM249925	B
GSE9891_GSM249926	B
GSE9891_GSM249927	A
GSE9891_GSM249928	B
GSE9891_GSM249929	B
GSE9891_GSM249930	B
GSE9891_GSM249931	B
GSE9891_GSM249932	B
GSE9891_GSM249933	A
GSE9891_GSM249934	C
GSE9891_GSM249935	B
GSE9891_GSM249936	C
GSE9891_GSM249937	B
GSE9891_GSM249938	B
GSE9891_GSM249939	A
GSE9891_GSM249940	A
GSE9891_GSM249941	B
GSE9891_GSM249942	B
GSE9891_GSM249943	A
GSE9891_GSM249944	B
GSE9891_GSM249945	A
GSE9891_GSM249946	A
GSE9891_GSM249947	B
GSE9891_GSM249948	B
GSE9891_GSM249949	B
GSE9891_GSM249950	B
GSE9891_GSM249951	B
GSE9891_GSM249953	B
GSE9891_GSM249954	A
GSE9891_GSM249955	B
GSE9891_GSM249956	B
GSE9891_GSM249957	B
GSE9891_GSM249958	B
GSE9891_GSM249959	A
GSE9891_GSM249960	B
GSE9891_GSM249961	B
GSE9891_GSM249962	A
GSE9891_GSM249963	A
GSE9891_GSM249964	B
GSE9891_GSM249965	B
GSE9891_GSM249966	A
GSE9891_GSM249967	B
GSE9891_GSM249968	B
GSE9891_GSM249969	B
GSE9891_GSM249970	B
GSE9891_GSM249971	A
GSE9891_GSM249972	B
GSE9891_GSM249973	A
GSE9891_GSM249974	C
GSE9891_GSM249975	B
GSE9891_GSM249976	A
GSE9891_GSM249977	B
GSE9891_GSM249978	A
GSE9891_GSM249979	B
GSE9891_GSM249980	B
GSE9891_GSM249981	B
GSE9891_GSM249982	A
GSE9891_GSM249983	A
GSE9891_GSM249984	B
GSE9891_GSM249985	B
GSE9891_GSM249986	A
GSE9891_GSM249987	A
GSE9891_GSM249988	B
GSE9891_GSM249989	B
GSE9891_GSM249990	B
GSE9891_GSM249991	B
GSE9891_GSM249992	C
GSE9891_GSM249993	B
GSE9891_GSM249994	A
GSE9891_GSM249995	A
GSE9891_GSM249996	C
GSE9891_GSM249997	B
GSE9891_GSM249998	A
GSE9891_GSM249999	A
GSE9891_GSM250000	B
GSE9891_GSM250001	B
