# Supplementary material for: Comprehensive of N1-Methyladenosine Modifications Patterns and Immunological Characteristics in Ovarian Cancer
Source: Front Immunol. 2021 Oct 29;12:746647. doi: 10.3389/fimmu.2021.746647 (PMC8588846; doi:10.3389/fimmu.2021.746647)
Supplement: Supplementary file 6 [file DataSheet_1.zip › raw data3/m1Ascore.txt]

id	m6Ascore
TCGA_TCGA-04-1331	4.56240665516473
TCGA_TCGA-04-1332	10.012269412126
TCGA_TCGA-04-1338	-4.36221956134287
TCGA_TCGA-04-1341	-7.82194286804482
TCGA_TCGA-04-1343	-3.77038937294537
TCGA_TCGA-04-1347	-10.9571173622596
TCGA_TCGA-04-1350	-10.705909732982
TCGA_TCGA-04-1356	1.81433289329939
TCGA_TCGA-04-1357	4.91320486300155
TCGA_TCGA-04-1361	1.47121111524847
TCGA_TCGA-04-1362	5.13341781932886
TCGA_TCGA-04-1364	-8.13842524436193
TCGA_TCGA-04-1365	-0.762435630714135
TCGA_TCGA-04-1514	5.5027016105933
TCGA_TCGA-04-1519	1.65896044505341
TCGA_TCGA-04-1530	7.58395610977599
TCGA_TCGA-04-1536	-5.2392717907199
TCGA_TCGA-04-1542	-7.66003084378512
TCGA_TCGA-04-1648	8.74138047139014
TCGA_TCGA-04-1651	0.989147373403279
TCGA_TCGA-04-1655	-5.49966342297902
TCGA_TCGA-09-0364	2.88333312870493
TCGA_TCGA-09-0366	4.70294077340587
TCGA_TCGA-09-0367	-5.05053010352783
TCGA_TCGA-09-0369	-2.78313574432512
TCGA_TCGA-09-1659	-7.65784041016735
TCGA_TCGA-09-1661	-0.864144869074275
TCGA_TCGA-09-1662	1.13030062187915
TCGA_TCGA-09-1665	-3.6007791955054
TCGA_TCGA-09-1666	-0.809565139586288
TCGA_TCGA-09-1667	-2.45923443060683
TCGA_TCGA-09-1668	4.69414934360441
TCGA_TCGA-09-1669	-1.39740327546765
TCGA_TCGA-09-1670	-2.08868464499713
TCGA_TCGA-09-1673	1.18687331034581
TCGA_TCGA-09-2044	-10.3933279372954
TCGA_TCGA-09-2045	8.65752568163714
TCGA_TCGA-09-2048	-5.2780824834491
TCGA_TCGA-09-2051	-2.14050775565789
TCGA_TCGA-09-2053	-1.20337903380997
TCGA_TCGA-09-2054	3.28051543886798
TCGA_TCGA-09-2056	-6.21891241603055
TCGA_TCGA-10-0927	1.40143731408255
TCGA_TCGA-10-0928	3.85617768644047
TCGA_TCGA-10-0931	-2.53664212927536
TCGA_TCGA-10-0933	-11.1690034515382
TCGA_TCGA-10-0936	9.67373134216047
TCGA_TCGA-10-0937	-4.78910006754179
TCGA_TCGA-10-0938	-0.770244850452551
TCGA_TCGA-13-0714	6.98347362061739
TCGA_TCGA-13-0720	6.91905026723768
TCGA_TCGA-13-0724	-2.91128663660172
TCGA_TCGA-13-0725	-2.49433119838857
TCGA_TCGA-13-0726	2.61211655728264
TCGA_TCGA-13-0727	-4.4420114566229
TCGA_TCGA-13-0730	-1.36766467203466
TCGA_TCGA-13-0762	2.64291520985823
TCGA_TCGA-13-0765	-1.45429183174194
TCGA_TCGA-13-0766	-12.0189534508282
TCGA_TCGA-13-0768	5.2298977018887
TCGA_TCGA-13-0795	-7.60839001341545
TCGA_TCGA-13-0797	1.22344757451334
TCGA_TCGA-13-0800	0.559996582629242
TCGA_TCGA-13-0804	0.45768641610164
TCGA_TCGA-13-0883	7.24438874204316
TCGA_TCGA-13-0884	-4.83276468030408
TCGA_TCGA-13-0885	-5.72866548748282
TCGA_TCGA-13-0886	-0.811941501885438
TCGA_TCGA-13-0887	-9.05147259909684
TCGA_TCGA-13-0888	-1.57549736854845
TCGA_TCGA-13-0891	-6.98894187601071
TCGA_TCGA-13-0893	-0.977523320695312
TCGA_TCGA-13-0897	-2.18379454581799
TCGA_TCGA-13-0900	-3.06216338592854
TCGA_TCGA-13-0901	-9.33464133739172
TCGA_TCGA-13-0905	-0.589228175815413
TCGA_TCGA-13-0906	-5.24226922753184
TCGA_TCGA-13-0908	9.02958779277211
TCGA_TCGA-13-0911	-6.26756143233307
TCGA_TCGA-13-0913	-13.7957459143547
TCGA_TCGA-13-0916	3.38946748188165
TCGA_TCGA-13-0920	-4.54247882393324
TCGA_TCGA-13-0923	-4.3112724490094
TCGA_TCGA-13-0924	-4.11914541462465
TCGA_TCGA-13-1403	0.327346689043703
TCGA_TCGA-13-1404	0.099301896916617
TCGA_TCGA-13-1405	-0.175489272330696
TCGA_TCGA-13-1407	-7.16985116314424
TCGA_TCGA-13-1408	2.5104679654892
TCGA_TCGA-13-1409	-2.67727545218
TCGA_TCGA-13-1410	-3.16564578240885
TCGA_TCGA-13-1411	3.18171994329819
TCGA_TCGA-13-1477	3.26483667071062
TCGA_TCGA-13-1483	-2.11551999295273
TCGA_TCGA-13-1485	10.8402703129489
TCGA_TCGA-13-1487	-4.06973477149865
TCGA_TCGA-13-1488	-2.90015185168783
TCGA_TCGA-13-1489	-3.8750966291908
TCGA_TCGA-13-1492	1.52203751026648
TCGA_TCGA-13-1495	-5.76628879854627
TCGA_TCGA-13-1496	-8.67035692797063
TCGA_TCGA-13-1497	-6.17423477359781
TCGA_TCGA-13-1498	-2.68257138934995
TCGA_TCGA-13-1499	2.57624033238946
TCGA_TCGA-13-1501	-4.0153574651154
TCGA_TCGA-13-1505	0.989322181847596
TCGA_TCGA-13-1506	-7.63669551185694
TCGA_TCGA-13-1507	-10.0088535411936
TCGA_TCGA-13-1509	-1.69528041446606
TCGA_TCGA-13-1510	-0.393912579570835
TCGA_TCGA-13-1511	2.32412789227094
TCGA_TCGA-13-1512	-5.60965385609315
TCGA_TCGA-13-2060	-7.99586787888768
TCGA_TCGA-13-A5FT	2.04090017694596
TCGA_TCGA-20-0987	-2.92005198686284
TCGA_TCGA-20-0991	-4.56394269489088
TCGA_TCGA-20-1682	-0.489832920553265
TCGA_TCGA-20-1683	-1.29618967936233
TCGA_TCGA-20-1686	-5.04858433432036
TCGA_TCGA-20-1687	2.25319840746367
TCGA_TCGA-23-1021	-3.64258035087132
TCGA_TCGA-23-1022	-8.02304840931559
TCGA_TCGA-23-1023	5.05436170544726
TCGA_TCGA-23-1024	-1.27603571737484
TCGA_TCGA-23-1026	-2.43579296038326
TCGA_TCGA-23-1027	-1.36957624099839
TCGA_TCGA-23-1028	-8.17933612927423
TCGA_TCGA-23-1029	1.76283068105603
TCGA_TCGA-23-1030	-1.76377866828571
TCGA_TCGA-23-1107	-13.6297261648414
TCGA_TCGA-23-1109	1.91617343527654
TCGA_TCGA-23-1110	-0.281461430352838
TCGA_TCGA-23-1111	2.26032464237928
TCGA_TCGA-23-1113	-3.89067223830552
TCGA_TCGA-23-1114	4.00073051237316
TCGA_TCGA-23-1116	0.198155327565307
TCGA_TCGA-23-1118	-2.56958705555335
TCGA_TCGA-23-1119	0.354979984232
TCGA_TCGA-23-1120	2.20378134336732
TCGA_TCGA-23-1122	0.366332046431382
TCGA_TCGA-23-1123	-0.487914500470163
TCGA_TCGA-23-1809	-1.34526354573057
TCGA_TCGA-23-2077	-0.846221715289861
TCGA_TCGA-23-2078	5.19948026148954
TCGA_TCGA-23-2084	-5.34459855746817
TCGA_TCGA-24-0966	0.83975813548945
TCGA_TCGA-24-0968	-1.91850892296888
TCGA_TCGA-24-0970	-2.83338654181492
TCGA_TCGA-24-0979	0.204307199963839
TCGA_TCGA-24-0982	-3.63142419735657
TCGA_TCGA-24-1103	1.6120711067921
TCGA_TCGA-24-1104	3.79672526128929
TCGA_TCGA-24-1105	0.379691696546124
TCGA_TCGA-24-1413	5.89140868920248
TCGA_TCGA-24-1416	6.68777481796585
TCGA_TCGA-24-1417	-2.05320887279588
TCGA_TCGA-24-1418	0.485472691846999
TCGA_TCGA-24-1419	-2.16461662936022
TCGA_TCGA-24-1422	3.82344875892585
TCGA_TCGA-24-1423	1.85607126622928
TCGA_TCGA-24-1424	-1.21616860154828
TCGA_TCGA-24-1425	9.67604030689374
TCGA_TCGA-24-1426	2.63560583474801
TCGA_TCGA-24-1427	4.35848563365798
TCGA_TCGA-24-1428	5.3560245443313
TCGA_TCGA-24-1430	2.07257132512347
TCGA_TCGA-24-1431	-7.52513822199704
TCGA_TCGA-24-1434	-0.755687001568336
TCGA_TCGA-24-1435	1.52262008622741
TCGA_TCGA-24-1464	-4.03151333741652
TCGA_TCGA-24-1467	12.7388060656764
TCGA_TCGA-24-1469	-0.625089633330153
TCGA_TCGA-24-1470	7.94377368419916
TCGA_TCGA-24-1471	-1.32536673199179
TCGA_TCGA-24-1474	-4.81539143843632
TCGA_TCGA-24-1544	-4.98499522396099
TCGA_TCGA-24-1546	7.65710794808681
TCGA_TCGA-24-1549	3.91952763089269
TCGA_TCGA-24-1550	-0.269391405391419
TCGA_TCGA-24-1551	1.16107281610574
TCGA_TCGA-24-1552	-0.581077477350472
TCGA_TCGA-24-1553	2.75835604109044
TCGA_TCGA-24-1557	-0.535126324432271
TCGA_TCGA-24-1558	1.51056445406213
TCGA_TCGA-24-1560	-2.90453273013433
TCGA_TCGA-24-1562	-1.01077765053982
TCGA_TCGA-24-1563	1.67345859829188
TCGA_TCGA-24-1565	9.8295439878635
TCGA_TCGA-24-1567	2.0870470763021
TCGA_TCGA-24-1603	-0.359052621662764
TCGA_TCGA-24-1604	-0.291834131295897
TCGA_TCGA-24-1616	-8.93188695956937
TCGA_TCGA-24-1842	-2.85978612905987
TCGA_TCGA-24-1843	-5.24787422473222
TCGA_TCGA-24-1844	4.65683900444306
TCGA_TCGA-24-1845	-2.89968061157763
TCGA_TCGA-24-1846	0.0470443055332483
TCGA_TCGA-24-1847	4.90395075431614
TCGA_TCGA-24-1850	-0.439143286145227
TCGA_TCGA-24-1923	6.32120136734275
TCGA_TCGA-24-1924	-4.74005292465082
TCGA_TCGA-24-1928	2.90598907027953
TCGA_TCGA-24-1930	-0.267569767261393
TCGA_TCGA-24-2020	-3.35852452497682
TCGA_TCGA-24-2023	-5.42704540998624
TCGA_TCGA-24-2024	6.78032885519488
TCGA_TCGA-24-2026	-0.744335058479304
TCGA_TCGA-24-2027	3.70225465110617
TCGA_TCGA-24-2033	-2.80385719211434
TCGA_TCGA-24-2035	9.13327246393255
TCGA_TCGA-24-2036	14.3138841178478
TCGA_TCGA-24-2038	11.1100186205809
TCGA_TCGA-24-2254	12.4399062883925
TCGA_TCGA-24-2261	3.75022768185761
TCGA_TCGA-24-2262	5.28642531459385
TCGA_TCGA-24-2267	5.01130636692093
TCGA_TCGA-24-2271	7.69063397776642
TCGA_TCGA-24-2280	5.68527779898215
TCGA_TCGA-24-2281	4.06177642841151
TCGA_TCGA-24-2288	4.88952716603977
TCGA_TCGA-24-2289	9.12486516370617
TCGA_TCGA-24-2290	-0.573384847666098
TCGA_TCGA-24-2293	8.74742500588498
TCGA_TCGA-24-2297	10.6627985686412
TCGA_TCGA-24-2298	5.02974008455362
TCGA_TCGA-25-1312	-3.33768426888474
TCGA_TCGA-25-1313	1.72214350877313
TCGA_TCGA-25-1315	0.323381222750867
TCGA_TCGA-25-1316	1.90100795963325
TCGA_TCGA-25-1317	5.72278805491429
TCGA_TCGA-25-1318	3.94831321807759
TCGA_TCGA-25-1319	2.15458392930362
TCGA_TCGA-25-1320	2.08562007480596
TCGA_TCGA-25-1321	2.9634890547979
TCGA_TCGA-25-1322	-0.234856941715142
TCGA_TCGA-25-1323	-4.70694606460285
TCGA_TCGA-25-1326	0.772573806088203
TCGA_TCGA-25-1328	15.0157565755755
TCGA_TCGA-25-1329	4.42913693010969
TCGA_TCGA-25-1623	-0.454562374404899
TCGA_TCGA-25-1626	6.66213827907672
TCGA_TCGA-25-1627	-5.39506229999889
TCGA_TCGA-25-1628	4.14905768404776
TCGA_TCGA-25-1630	2.18296551008965
TCGA_TCGA-25-1631	-0.616688914070789
TCGA_TCGA-25-1632	4.8073466441421
TCGA_TCGA-25-1633	-0.046372996871912
TCGA_TCGA-25-1634	-8.627490166509
TCGA_TCGA-25-1635	5.65677036399564
TCGA_TCGA-25-1870	5.72694014637537
TCGA_TCGA-25-1877	-11.7832772159707
TCGA_TCGA-25-2042	13.1387590293225
TCGA_TCGA-25-2391	-1.72157983062002
TCGA_TCGA-25-2392	8.64830465480732
TCGA_TCGA-25-2393	-6.2369012827745
TCGA_TCGA-25-2396	-3.66461174956541
TCGA_TCGA-25-2398	3.12780754325831
TCGA_TCGA-25-2399	3.62428936015581
TCGA_TCGA-25-2400	-3.49260164721162
TCGA_TCGA-25-2401	0.566214423349749
TCGA_TCGA-25-2404	0.243304311854503
TCGA_TCGA-25-2409	5.59059717128085
TCGA_TCGA-29-1688	-1.49315687190802
TCGA_TCGA-29-1690	9.45227039943916
TCGA_TCGA-29-1691	-1.11629575427271
TCGA_TCGA-29-1693	-3.00773507292775
TCGA_TCGA-29-1694	7.28547536762371
TCGA_TCGA-29-1695	-1.3896282002896
TCGA_TCGA-29-1696	1.06491094212728
TCGA_TCGA-29-1697	-0.960369080425034
TCGA_TCGA-29-1701	-12.1358708034043
TCGA_TCGA-29-1703	-3.39473637628816
TCGA_TCGA-29-1705	-1.40420626297327
TCGA_TCGA-29-1707	2.33383742553946
TCGA_TCGA-29-1710	1.11458202975654
TCGA_TCGA-29-1711	3.969038884716
TCGA_TCGA-29-1761	-12.3320277401594
TCGA_TCGA-29-1762	-4.71225861437851
TCGA_TCGA-29-1763	4.59415694593626
TCGA_TCGA-29-1766	-10.3512626535998
TCGA_TCGA-29-1768	-5.70266944969507
TCGA_TCGA-29-1769	-7.46651086910306
TCGA_TCGA-29-1770	-7.39603073586721
TCGA_TCGA-29-1774	-1.36034913769385
TCGA_TCGA-29-1776	2.87545586821353
TCGA_TCGA-29-1777	-9.64226721815636
TCGA_TCGA-29-1778	4.16667764016295
TCGA_TCGA-29-1781	-4.06081457612993
TCGA_TCGA-29-1783	0.0967213072097557
TCGA_TCGA-29-1784	-4.04842482851466
TCGA_TCGA-29-1785	-4.55295752081042
TCGA_TCGA-29-2414	3.89325351598413
TCGA_TCGA-29-2425	-1.74374424621333
TCGA_TCGA-29-2427	-0.0122298575354161
TCGA_TCGA-29-2428	-4.64898984881246
TCGA_TCGA-29-A5NZ	7.51180612051021
TCGA_TCGA-30-1714	-5.42021112951748
TCGA_TCGA-30-1718	-7.93441169821579
TCGA_TCGA-30-1853	-0.0428802267689377
TCGA_TCGA-30-1857	0.860529333017646
TCGA_TCGA-30-1860	-6.45413046258867
TCGA_TCGA-30-1861	1.29731283596589
TCGA_TCGA-30-1862	7.44226022454274
TCGA_TCGA-30-1866	-8.28521052206944
TCGA_TCGA-30-1891	-6.54242185453955
TCGA_TCGA-30-1892	-4.50014684527024
TCGA_TCGA-31-1944	1.46392848720811
TCGA_TCGA-31-1946	1.25799053801152
TCGA_TCGA-31-1950	0.500539671729014
TCGA_TCGA-31-1951	6.40081934536932
TCGA_TCGA-31-1953	2.11424006095523
TCGA_TCGA-31-1956	3.06337558937976
TCGA_TCGA-31-1959	7.07968861628448
TCGA_TCGA-36-1568	4.11557806062919
TCGA_TCGA-36-1569	3.8323894454261
TCGA_TCGA-36-1570	1.58753284738338
TCGA_TCGA-36-1571	0.914884172298038
TCGA_TCGA-36-1574	-1.29679528694512
TCGA_TCGA-36-1576	-3.21313618968937
TCGA_TCGA-36-1577	-1.23211690783824
TCGA_TCGA-36-1580	2.35271405476406
TCGA_TCGA-36-1581	1.18051554579023
TCGA_TCGA-57-1582	-6.86127519499387
TCGA_TCGA-57-1583	-4.60029649158026
TCGA_TCGA-57-1584	2.88765020769222
TCGA_TCGA-57-1585	4.46985708988187
TCGA_TCGA-57-1586	1.53097950553471
TCGA_TCGA-57-1993	6.20743978004567
TCGA_TCGA-57-1994	6.98177729776496
TCGA_TCGA-59-2348	-1.42746046968937
TCGA_TCGA-59-2350	-5.24854604575312
TCGA_TCGA-59-2351	-0.772575926551755
TCGA_TCGA-59-2352	3.40694274753573
TCGA_TCGA-59-2354	7.37799707428688
TCGA_TCGA-59-2355	0.103246817488121
TCGA_TCGA-59-2363	-3.55573617851213
TCGA_TCGA-59-A5PD	1.15054613000529
TCGA_TCGA-5X-AA5U	1.07106301969857
TCGA_TCGA-61-1721	10.2867771512636
TCGA_TCGA-61-1724	0.891706504149428
TCGA_TCGA-61-1725	-7.41484288821884
TCGA_TCGA-61-1728	0.314090387018769
TCGA_TCGA-61-1733	-7.30342218439296
TCGA_TCGA-61-1736	4.27422665785563
TCGA_TCGA-61-1737	-0.648006093200762
TCGA_TCGA-61-1738	-6.27748934149981
TCGA_TCGA-61-1741	2.9790079607572
TCGA_TCGA-61-1900	1.40806035867943
TCGA_TCGA-61-1907	-4.03353776062983
TCGA_TCGA-61-1910	5.30155831205176
TCGA_TCGA-61-1911	-3.47595569305932
TCGA_TCGA-61-1914	-4.75113404979309
TCGA_TCGA-61-1918	-2.09961543257791
TCGA_TCGA-61-1919	-4.78813731380132
TCGA_TCGA-61-1995	4.34601095733105
TCGA_TCGA-61-1998	-1.61155292307223
TCGA_TCGA-61-2000	-5.1888964496555
TCGA_TCGA-61-2002	1.43208250872794
TCGA_TCGA-61-2003	1.79582450000962
TCGA_TCGA-61-2008	4.15586632416194
TCGA_TCGA-61-2009	-7.68458565868967
TCGA_TCGA-61-2012	2.65005738650718
TCGA_TCGA-61-2088	20.02382149892
TCGA_TCGA-61-2092	-3.59390932908353
TCGA_TCGA-61-2097	6.19058221555047
TCGA_TCGA-61-2098	4.57428731862047
TCGA_TCGA-61-2101	0.436461609725078
TCGA_TCGA-61-2102	-3.78084168062243
TCGA_TCGA-61-2104	5.60586729985206
TCGA_TCGA-61-2109	1.21064245312189
TCGA_TCGA-61-2110	0.348790928231294
TCGA_TCGA-61-2111	1.76599527919493
TCGA_TCGA-61-2113	4.02300371861557
TCGA_TCGA-OY-A56Q	4.74131970486927
TCGA_TCGA-VG-A8LO	5.0750789476447
TCGA_TCGA-WR-A838	2.20362714366737
GSE9891_GSM249714	12.5508374172208
GSE9891_GSM249715	12.5544476927349
GSE9891_GSM249716	10.9322764671601
GSE9891_GSM249717	10.4371749980208
GSE9891_GSM249718	15.2711763295925
GSE9891_GSM249719	16.2149380499677
GSE9891_GSM249720	14.5295374011763
GSE9891_GSM249721	14.2943706391349
GSE9891_GSM249722	10.3926960464102
GSE9891_GSM249723	13.1896961342025
GSE9891_GSM249724	12.3677849119876
GSE9891_GSM249725	16.6836599184172
GSE9891_GSM249726	9.05425059052554
GSE9891_GSM249727	9.39721843117509
GSE9891_GSM249728	12.5916336453427
GSE9891_GSM249729	10.7521265206253
GSE9891_GSM249730	14.5475943309818
GSE9891_GSM249731	12.6014388522386
GSE9891_GSM249732	-0.560364712901294
GSE9891_GSM249733	10.1071722154364
GSE9891_GSM249734	12.7527753565307
GSE9891_GSM249735	1.16518304269307
GSE9891_GSM249736	-0.82443707132994
GSE9891_GSM249737	1.02574644549134
GSE9891_GSM249738	-3.75421598240061
GSE9891_GSM249739	-2.96652085842399
GSE9891_GSM249740	-4.3706635785501
GSE9891_GSM249741	0.948751128147955
GSE9891_GSM249742	-1.92505598174876
GSE9891_GSM249743	2.614920689592
GSE9891_GSM249744	-6.91409502215007
GSE9891_GSM249745	4.92333312097032
GSE9891_GSM249746	-0.31895406210297
GSE9891_GSM249747	-0.27533863304203
GSE9891_GSM249748	-3.03342340025194
GSE9891_GSM249749	-2.89948432927517
GSE9891_GSM249750	-0.961376752405851
GSE9891_GSM249751	-1.51411059478916
GSE9891_GSM249752	2.42881861196485
GSE9891_GSM249753	-2.98568849800766
GSE9891_GSM249754	-4.48427077970099
GSE9891_GSM249755	-0.963673487249511
GSE9891_GSM249756	-2.4178936359449
GSE9891_GSM249757	0.127651821944027
GSE9891_GSM249758	-3.58472771861437
GSE9891_GSM249759	2.15518582788692
GSE9891_GSM249760	-3.38918907098269
GSE9891_GSM249761	3.47541490082648
GSE9891_GSM249762	-0.217252003942232
GSE9891_GSM249763	-3.87177985599356
GSE9891_GSM249764	-2.21111908799614
GSE9891_GSM249765	-2.03662842948356
GSE9891_GSM249766	-2.48385224026717
GSE9891_GSM249767	-3.25514530263708
GSE9891_GSM249768	-1.64777987406013
GSE9891_GSM249769	-6.76673618782132
GSE9891_GSM249770	-2.48811978017847
GSE9891_GSM249771	0.465660110202712
GSE9891_GSM249773	4.57428854473389
GSE9891_GSM249774	-5.98608902912037
GSE9891_GSM249775	1.57923757509516
GSE9891_GSM249776	0.697190086888427
GSE9891_GSM249777	-8.81222041735405
GSE9891_GSM249778	2.38868681810307
GSE9891_GSM249779	9.18508757770755
GSE9891_GSM249780	3.43264647670203
GSE9891_GSM249781	-0.128540360927466
GSE9891_GSM249782	-4.98266381495668
GSE9891_GSM249783	-3.2234821738157
GSE9891_GSM249784	2.18006498439846
GSE9891_GSM249785	0.188503146208311
GSE9891_GSM249786	-3.02653217377528
GSE9891_GSM249788	-0.21530266777524
GSE9891_GSM249789	-4.68275817540187
GSE9891_GSM249790	0.358269470523097
GSE9891_GSM249791	-3.54343870884929
GSE9891_GSM249792	10.1158194904394
GSE9891_GSM249793	-1.13810334044598
GSE9891_GSM249794	-1.10156059986258
GSE9891_GSM249795	2.56410863657688
GSE9891_GSM249796	-1.49349545589322
GSE9891_GSM249797	5.96297941505157
GSE9891_GSM249798	-0.117434232171812
GSE9891_GSM249799	1.00168152360771
GSE9891_GSM249800	-6.27352328323089
GSE9891_GSM249801	-6.03554393117837
GSE9891_GSM249802	-1.60760797123548
GSE9891_GSM249803	-1.42367139788963
GSE9891_GSM249804	-4.03015005993085
GSE9891_GSM249805	-6.75800075173531
GSE9891_GSM249806	0.0269152833961173
GSE9891_GSM249807	-1.00134737008837
GSE9891_GSM249808	-0.239803083962215
GSE9891_GSM249809	0.676067395025658
GSE9891_GSM249810	-1.00763123785076
GSE9891_GSM249811	-4.09369176542992
GSE9891_GSM249812	-5.89706377934812
GSE9891_GSM249813	-2.35913064292127
GSE9891_GSM249814	-2.82784196342736
GSE9891_GSM249815	-5.53269199872844
GSE9891_GSM249816	-5.42337761081903
GSE9891_GSM249817	5.26734917524412
GSE9891_GSM249818	-5.72835666218556
GSE9891_GSM249819	-6.90146902176014
GSE9891_GSM249820	-3.24268786558539
GSE9891_GSM249821	-0.896048682587419
GSE9891_GSM249822	-1.48469777250298
GSE9891_GSM249823	4.02243879974052
GSE9891_GSM249824	-3.84176161052151
GSE9891_GSM249825	-8.30421592900931
GSE9891_GSM249826	7.40870179935895
GSE9891_GSM249827	-4.18242996728946
GSE9891_GSM249828	-2.19003281041967
GSE9891_GSM249829	-2.84036061447741
GSE9891_GSM249830	-4.13187180035263
GSE9891_GSM249831	-3.74674420263975
GSE9891_GSM249832	3.12113976699703
GSE9891_GSM249833	-3.23730535374554
GSE9891_GSM249834	-1.23071954959082
GSE9891_GSM249835	-3.22822850846333
GSE9891_GSM249836	0.0132287346051191
GSE9891_GSM249837	0.431505452463085
GSE9891_GSM249838	-0.0837671895352194
GSE9891_GSM249839	-4.8263873236039
GSE9891_GSM249840	-0.937625185019917
GSE9891_GSM249841	1.11700636787102
GSE9891_GSM249842	-2.79603186048491
GSE9891_GSM249843	10.2256424597898
GSE9891_GSM249844	-2.90038834380371
GSE9891_GSM249845	3.08061925911829
GSE9891_GSM249846	4.10149817268183
GSE9891_GSM249847	4.08671993879444
GSE9891_GSM249848	0.520473799082735
GSE9891_GSM249849	2.61225528101348
GSE9891_GSM249850	0.606113722391979
GSE9891_GSM249851	-1.78661609377908
GSE9891_GSM249852	-3.98431315003514
GSE9891_GSM249853	2.40682160653651
GSE9891_GSM249854	2.80198167088258
GSE9891_GSM249855	-5.39939988801841
GSE9891_GSM249856	3.78992608316419
GSE9891_GSM249857	-4.3408952926341
GSE9891_GSM249858	2.93604824811043
GSE9891_GSM249859	-0.569947902397102
GSE9891_GSM249860	-1.9758401584465
GSE9891_GSM249861	-0.486088692035566
GSE9891_GSM249862	-1.50840622097637
GSE9891_GSM249863	-3.7263153229317
GSE9891_GSM249864	-12.0560224047301
GSE9891_GSM249865	-1.94404554639778
GSE9891_GSM249866	1.16187591652543
GSE9891_GSM249867	-0.475289947130907
GSE9891_GSM249868	4.53144052549641
GSE9891_GSM249869	14.3448254797652
GSE9891_GSM249870	8.22494867973857
GSE9891_GSM249871	0.379739432744612
GSE9891_GSM249872	2.74342571682496
GSE9891_GSM249873	3.35165501944736
GSE9891_GSM249874	-0.982569934414663
GSE9891_GSM249875	-1.77605608777015
GSE9891_GSM249876	-2.04126674665123
GSE9891_GSM249877	-4.11175445242194
GSE9891_GSM249878	-1.73411600637288
GSE9891_GSM249879	-0.0736292984993662
GSE9891_GSM249880	-4.22342615411771
GSE9891_GSM249881	1.49052332755684
GSE9891_GSM249882	12.3595751056563
GSE9891_GSM249883	-1.98938041586763
GSE9891_GSM249884	-2.51314056905773
GSE9891_GSM249885	-5.33626087778507
GSE9891_GSM249886	-7.13109501302425
GSE9891_GSM249887	-1.27847686171037
GSE9891_GSM249888	-1.1000898821847
GSE9891_GSM249889	2.46135005389969
GSE9891_GSM249890	-0.884020166127647
GSE9891_GSM249891	-0.389269188098896
GSE9891_GSM249892	5.68055127630337
GSE9891_GSM249893	-7.02447036408242
GSE9891_GSM249894	-5.3219621954786
GSE9891_GSM249895	4.50034757601127
GSE9891_GSM249896	-1.46457570102977
GSE9891_GSM249897	-5.73887900334211
GSE9891_GSM249898	1.3577261292066
GSE9891_GSM249899	-6.01631223282932
GSE9891_GSM249900	-2.10330041981763
GSE9891_GSM249901	4.84210322383952
GSE9891_GSM249902	-5.3785172917566
GSE9891_GSM249903	-3.11987658924111
GSE9891_GSM249904	-5.7671378856996
GSE9891_GSM249905	-0.77063411179857
GSE9891_GSM249906	-0.561054395951365
GSE9891_GSM249907	3.19880617703894
GSE9891_GSM249908	-4.17562882620798
GSE9891_GSM249909	2.76835368581985
GSE9891_GSM249910	7.54454383563238
GSE9891_GSM249911	5.23475296245444
GSE9891_GSM249912	-2.03824968956622
GSE9891_GSM249913	-11.1061126827174
GSE9891_GSM249914	-2.18650257163595
GSE9891_GSM249915	0.219954237273805
GSE9891_GSM249916	-3.18122622824855
GSE9891_GSM249917	-3.2217695951674
GSE9891_GSM249918	2.79894576648157
GSE9891_GSM249919	-6.01608533494798
GSE9891_GSM249920	-1.29149477583295
GSE9891_GSM249921	-8.02956336595569
GSE9891_GSM249922	-2.85645182483315
GSE9891_GSM249923	-2.68637495838424
GSE9891_GSM249924	-3.74637513421392
GSE9891_GSM249925	-2.9080465232594
GSE9891_GSM249926	-2.68517790881219
GSE9891_GSM249927	4.23036711709425
GSE9891_GSM249928	-0.28036452786704
GSE9891_GSM249929	-7.89411969150293
GSE9891_GSM249930	-5.91827464717731
GSE9891_GSM249931	-0.0587737390230739
GSE9891_GSM249932	1.91440572066681
GSE9891_GSM249933	5.04092308810385
GSE9891_GSM249934	6.02418840777925
GSE9891_GSM249935	-3.06995912802321
GSE9891_GSM249936	4.06537591881115
GSE9891_GSM249937	-1.87841718644928
GSE9891_GSM249938	-0.573236138730453
GSE9891_GSM249939	0.175920791586356
GSE9891_GSM249940	-1.60512236062698
GSE9891_GSM249941	-6.71873497980251
GSE9891_GSM249942	-12.4239220163756
GSE9891_GSM249943	2.13167945926365
GSE9891_GSM249944	-2.21646520794185
GSE9891_GSM249945	-2.69594039847474
GSE9891_GSM249946	7.49123931267688
GSE9891_GSM249947	-1.08286705251154
GSE9891_GSM249948	1.67564596447364
GSE9891_GSM249949	2.73763659301489
GSE9891_GSM249950	-1.57072658317463
GSE9891_GSM249951	-0.235897517574109
GSE9891_GSM249953	-7.47040479723207
GSE9891_GSM249954	-4.56670727726937
GSE9891_GSM249955	-0.547291725214994
GSE9891_GSM249956	-0.4754005915645
GSE9891_GSM249957	-2.20141767530267
GSE9891_GSM249958	-4.34789482411395
GSE9891_GSM249959	-5.04626408627315
GSE9891_GSM249960	0.971365613370733
GSE9891_GSM249961	-1.62742820230102
GSE9891_GSM249962	3.27489848744766
GSE9891_GSM249963	3.37597801514568
GSE9891_GSM249964	0.788159068381628
GSE9891_GSM249965	0.320922148499111
GSE9891_GSM249966	0.642477608627764
GSE9891_GSM249967	-3.03697829098109
GSE9891_GSM249968	-6.93169923111404
GSE9891_GSM249969	0.140155429377344
GSE9891_GSM249970	-3.56754125390279
GSE9891_GSM249971	2.0738112114644
GSE9891_GSM249972	2.02236832569426
GSE9891_GSM249973	3.35730681098445
GSE9891_GSM249974	5.7795135859659
GSE9891_GSM249975	-4.92863131834983
GSE9891_GSM249976	-3.16805668320957
GSE9891_GSM249977	-2.1544026850153
GSE9891_GSM249978	0.607459372063419
GSE9891_GSM249979	-5.47897845251761
GSE9891_GSM249980	-9.42546916311502
GSE9891_GSM249981	-4.45569761481823
GSE9891_GSM249982	0.67577661932135
GSE9891_GSM249983	3.12788666628158
GSE9891_GSM249984	-4.1673392186384
GSE9891_GSM249985	1.21058742776659
GSE9891_GSM249986	0.778707792898206
GSE9891_GSM249987	3.49501851722331
GSE9891_GSM249988	-0.540705344778823
GSE9891_GSM249989	0.187088631423911
GSE9891_GSM249990	-2.2669458966832
GSE9891_GSM249991	-6.76629220977521
GSE9891_GSM249992	6.98951192833132
GSE9891_GSM249993	-1.81202158056793
GSE9891_GSM249994	7.14654924059222
GSE9891_GSM249995	0.92761493332244
GSE9891_GSM249996	8.04565198000848
GSE9891_GSM249997	-5.49565107244447
GSE9891_GSM249998	-0.550994501301924
GSE9891_GSM249999	-2.30580301306769
GSE9891_GSM250000	-4.17138125017123
GSE9891_GSM250001	-3.76776738748421
