# Supplementary material for: Comprehensive of N1-Methyladenosine Modifications Patterns and Immunological Characteristics in Ovarian Cancer
Source: Front Immunol. 2021 Oct 29;12:746647. doi: 10.3389/fimmu.2021.746647 (PMC8588846; doi:10.3389/fimmu.2021.746647)
Supplement: Supplementary file 6 [file DataSheet_1.zip › raw data3/m1aCluster.txt]

ID	m6Acluster
TCGA_TCGA-04-1331	A
TCGA_TCGA-04-1332	B
TCGA_TCGA-04-1338	A
TCGA_TCGA-04-1341	C
TCGA_TCGA-04-1343	C
TCGA_TCGA-04-1347	C
TCGA_TCGA-04-1350	C
TCGA_TCGA-04-1356	A
TCGA_TCGA-04-1357	C
TCGA_TCGA-04-1361	B
TCGA_TCGA-04-1362	A
TCGA_TCGA-04-1364	C
TCGA_TCGA-04-1365	A
TCGA_TCGA-04-1514	A
TCGA_TCGA-04-1519	A
TCGA_TCGA-04-1530	B
TCGA_TCGA-04-1536	B
TCGA_TCGA-04-1542	A
TCGA_TCGA-04-1648	A
TCGA_TCGA-04-1651	C
TCGA_TCGA-04-1655	A
TCGA_TCGA-09-0364	B
TCGA_TCGA-09-0366	B
TCGA_TCGA-09-0367	C
TCGA_TCGA-09-0369	C
TCGA_TCGA-09-1659	C
TCGA_TCGA-09-1661	A
TCGA_TCGA-09-1662	C
TCGA_TCGA-09-1665	A
TCGA_TCGA-09-1666	A
TCGA_TCGA-09-1667	A
TCGA_TCGA-09-1668	A
TCGA_TCGA-09-1669	C
TCGA_TCGA-09-1670	C
TCGA_TCGA-09-1673	A
TCGA_TCGA-09-2044	C
TCGA_TCGA-09-2045	A
TCGA_TCGA-09-2048	B
TCGA_TCGA-09-2051	C
TCGA_TCGA-09-2053	C
TCGA_TCGA-09-2054	B
TCGA_TCGA-09-2056	C
TCGA_TCGA-10-0927	A
TCGA_TCGA-10-0928	B
TCGA_TCGA-10-0931	C
TCGA_TCGA-10-0933	C
TCGA_TCGA-10-0936	B
TCGA_TCGA-10-0937	A
TCGA_TCGA-10-0938	A
TCGA_TCGA-13-0714	B
TCGA_TCGA-13-0720	A
TCGA_TCGA-13-0724	B
TCGA_TCGA-13-0725	A
TCGA_TCGA-13-0726	B
TCGA_TCGA-13-0727	C
TCGA_TCGA-13-0730	C
TCGA_TCGA-13-0762	B
TCGA_TCGA-13-0765	B
TCGA_TCGA-13-0766	C
TCGA_TCGA-13-0768	B
TCGA_TCGA-13-0795	C
TCGA_TCGA-13-0797	B
TCGA_TCGA-13-0800	A
TCGA_TCGA-13-0804	A
TCGA_TCGA-13-0883	A
TCGA_TCGA-13-0884	A
TCGA_TCGA-13-0885	C
TCGA_TCGA-13-0886	B
TCGA_TCGA-13-0887	C
TCGA_TCGA-13-0888	A
TCGA_TCGA-13-0891	B
TCGA_TCGA-13-0893	B
TCGA_TCGA-13-0897	B
TCGA_TCGA-13-0900	A
TCGA_TCGA-13-0901	A
TCGA_TCGA-13-0905	B
TCGA_TCGA-13-0906	C
TCGA_TCGA-13-0908	B
TCGA_TCGA-13-0911	C
TCGA_TCGA-13-0913	A
TCGA_TCGA-13-0916	C
TCGA_TCGA-13-0920	A
TCGA_TCGA-13-0923	A
TCGA_TCGA-13-0924	C
TCGA_TCGA-13-1403	C
TCGA_TCGA-13-1404	B
TCGA_TCGA-13-1405	A
TCGA_TCGA-13-1407	C
TCGA_TCGA-13-1408	A
TCGA_TCGA-13-1409	C
TCGA_TCGA-13-1410	C
TCGA_TCGA-13-1411	B
TCGA_TCGA-13-1477	B
TCGA_TCGA-13-1483	A
TCGA_TCGA-13-1485	B
TCGA_TCGA-13-1487	A
TCGA_TCGA-13-1488	A
TCGA_TCGA-13-1489	C
TCGA_TCGA-13-1492	A
TCGA_TCGA-13-1495	A
TCGA_TCGA-13-1496	A
TCGA_TCGA-13-1497	C
TCGA_TCGA-13-1498	A
TCGA_TCGA-13-1499	B
TCGA_TCGA-13-1501	B
TCGA_TCGA-13-1505	A
TCGA_TCGA-13-1506	C
TCGA_TCGA-13-1507	C
TCGA_TCGA-13-1509	B
TCGA_TCGA-13-1510	B
TCGA_TCGA-13-1511	B
TCGA_TCGA-13-1512	A
TCGA_TCGA-13-2060	C
TCGA_TCGA-13-A5FT	C
TCGA_TCGA-20-0987	B
TCGA_TCGA-20-0991	B
TCGA_TCGA-20-1682	B
TCGA_TCGA-20-1683	A
TCGA_TCGA-20-1686	C
TCGA_TCGA-20-1687	B
TCGA_TCGA-23-1021	C
TCGA_TCGA-23-1022	C
TCGA_TCGA-23-1023	B
TCGA_TCGA-23-1024	C
TCGA_TCGA-23-1026	A
TCGA_TCGA-23-1027	C
TCGA_TCGA-23-1028	C
TCGA_TCGA-23-1029	A
TCGA_TCGA-23-1030	A
TCGA_TCGA-23-1107	C
TCGA_TCGA-23-1109	B
TCGA_TCGA-23-1110	B
TCGA_TCGA-23-1111	A
TCGA_TCGA-23-1113	C
TCGA_TCGA-23-1114	A
TCGA_TCGA-23-1116	A
TCGA_TCGA-23-1118	A
TCGA_TCGA-23-1119	A
TCGA_TCGA-23-1120	A
TCGA_TCGA-23-1122	A
TCGA_TCGA-23-1123	C
TCGA_TCGA-23-1809	C
TCGA_TCGA-23-2077	A
TCGA_TCGA-23-2078	A
TCGA_TCGA-23-2084	C
TCGA_TCGA-24-0966	B
TCGA_TCGA-24-0968	B
TCGA_TCGA-24-0970	A
TCGA_TCGA-24-0979	B
TCGA_TCGA-24-0982	C
TCGA_TCGA-24-1103	B
TCGA_TCGA-24-1104	B
TCGA_TCGA-24-1105	A
TCGA_TCGA-24-1413	A
TCGA_TCGA-24-1416	A
TCGA_TCGA-24-1417	B
TCGA_TCGA-24-1418	A
TCGA_TCGA-24-1419	A
TCGA_TCGA-24-1422	A
TCGA_TCGA-24-1423	A
TCGA_TCGA-24-1424	A
TCGA_TCGA-24-1425	B
TCGA_TCGA-24-1426	B
TCGA_TCGA-24-1427	B
TCGA_TCGA-24-1428	B
TCGA_TCGA-24-1430	A
TCGA_TCGA-24-1431	C
TCGA_TCGA-24-1434	A
TCGA_TCGA-24-1435	A
TCGA_TCGA-24-1464	A
TCGA_TCGA-24-1467	A
TCGA_TCGA-24-1469	A
TCGA_TCGA-24-1470	A
TCGA_TCGA-24-1471	A
TCGA_TCGA-24-1474	A
TCGA_TCGA-24-1544	C
TCGA_TCGA-24-1546	B
TCGA_TCGA-24-1549	A
TCGA_TCGA-24-1550	A
TCGA_TCGA-24-1551	A
TCGA_TCGA-24-1552	A
TCGA_TCGA-24-1553	A
TCGA_TCGA-24-1557	C
TCGA_TCGA-24-1558	C
TCGA_TCGA-24-1560	A
TCGA_TCGA-24-1562	A
TCGA_TCGA-24-1563	A
TCGA_TCGA-24-1565	B
TCGA_TCGA-24-1567	C
TCGA_TCGA-24-1603	C
TCGA_TCGA-24-1604	C
TCGA_TCGA-24-1616	C
TCGA_TCGA-24-1842	B
TCGA_TCGA-24-1843	C
TCGA_TCGA-24-1844	C
TCGA_TCGA-24-1845	C
TCGA_TCGA-24-1846	A
TCGA_TCGA-24-1847	A
TCGA_TCGA-24-1850	A
TCGA_TCGA-24-1923	A
TCGA_TCGA-24-1924	C
TCGA_TCGA-24-1928	B
TCGA_TCGA-24-1930	A
TCGA_TCGA-24-2020	A
TCGA_TCGA-24-2023	C
TCGA_TCGA-24-2024	B
TCGA_TCGA-24-2026	C
TCGA_TCGA-24-2027	A
TCGA_TCGA-24-2033	C
TCGA_TCGA-24-2035	A
TCGA_TCGA-24-2036	B
TCGA_TCGA-24-2038	B
TCGA_TCGA-24-2254	B
TCGA_TCGA-24-2261	A
TCGA_TCGA-24-2262	A
TCGA_TCGA-24-2267	A
TCGA_TCGA-24-2271	B
TCGA_TCGA-24-2280	B
TCGA_TCGA-24-2281	B
TCGA_TCGA-24-2288	A
TCGA_TCGA-24-2289	B
TCGA_TCGA-24-2290	C
TCGA_TCGA-24-2293	A
TCGA_TCGA-24-2297	B
TCGA_TCGA-24-2298	B
TCGA_TCGA-25-1312	C
TCGA_TCGA-25-1313	A
TCGA_TCGA-25-1315	C
TCGA_TCGA-25-1316	A
TCGA_TCGA-25-1317	A
TCGA_TCGA-25-1318	A
TCGA_TCGA-25-1319	A
TCGA_TCGA-25-1320	A
TCGA_TCGA-25-1321	A
TCGA_TCGA-25-1322	A
TCGA_TCGA-25-1323	C
TCGA_TCGA-25-1326	C
TCGA_TCGA-25-1328	B
TCGA_TCGA-25-1329	A
TCGA_TCGA-25-1623	A
TCGA_TCGA-25-1626	A
TCGA_TCGA-25-1627	C
TCGA_TCGA-25-1628	A
TCGA_TCGA-25-1630	A
TCGA_TCGA-25-1631	C
TCGA_TCGA-25-1632	B
TCGA_TCGA-25-1633	C
TCGA_TCGA-25-1634	A
TCGA_TCGA-25-1635	B
TCGA_TCGA-25-1870	A
TCGA_TCGA-25-1877	C
TCGA_TCGA-25-2042	B
TCGA_TCGA-25-2391	C
TCGA_TCGA-25-2392	B
TCGA_TCGA-25-2393	C
TCGA_TCGA-25-2396	C
TCGA_TCGA-25-2398	A
TCGA_TCGA-25-2399	A
TCGA_TCGA-25-2400	C
TCGA_TCGA-25-2401	C
TCGA_TCGA-25-2404	A
TCGA_TCGA-25-2409	B
TCGA_TCGA-29-1688	C
TCGA_TCGA-29-1690	B
TCGA_TCGA-29-1691	C
TCGA_TCGA-29-1693	B
TCGA_TCGA-29-1694	A
TCGA_TCGA-29-1695	A
TCGA_TCGA-29-1696	C
TCGA_TCGA-29-1697	C
TCGA_TCGA-29-1701	C
TCGA_TCGA-29-1703	A
TCGA_TCGA-29-1705	C
TCGA_TCGA-29-1707	C
TCGA_TCGA-29-1710	A
TCGA_TCGA-29-1711	C
TCGA_TCGA-29-1761	C
TCGA_TCGA-29-1762	C
TCGA_TCGA-29-1763	A
TCGA_TCGA-29-1766	C
TCGA_TCGA-29-1768	C
TCGA_TCGA-29-1769	A
TCGA_TCGA-29-1770	C
TCGA_TCGA-29-1774	C
TCGA_TCGA-29-1776	C
TCGA_TCGA-29-1777	A
TCGA_TCGA-29-1778	A
TCGA_TCGA-29-1781	C
TCGA_TCGA-29-1783	C
TCGA_TCGA-29-1784	C
TCGA_TCGA-29-1785	A
TCGA_TCGA-29-2414	A
TCGA_TCGA-29-2425	C
TCGA_TCGA-29-2427	B
TCGA_TCGA-29-2428	C
TCGA_TCGA-29-A5NZ	A
TCGA_TCGA-30-1714	A
TCGA_TCGA-30-1718	C
TCGA_TCGA-30-1853	C
TCGA_TCGA-30-1857	A
TCGA_TCGA-30-1860	C
TCGA_TCGA-30-1861	C
TCGA_TCGA-30-1862	A
TCGA_TCGA-30-1866	A
TCGA_TCGA-30-1891	C
TCGA_TCGA-30-1892	A
TCGA_TCGA-31-1944	C
TCGA_TCGA-31-1946	C
TCGA_TCGA-31-1950	C
TCGA_TCGA-31-1951	A
TCGA_TCGA-31-1953	A
TCGA_TCGA-31-1956	B
TCGA_TCGA-31-1959	B
TCGA_TCGA-36-1568	A
TCGA_TCGA-36-1569	A
TCGA_TCGA-36-1570	A
TCGA_TCGA-36-1571	A
TCGA_TCGA-36-1574	A
TCGA_TCGA-36-1576	C
TCGA_TCGA-36-1577	C
TCGA_TCGA-36-1580	A
TCGA_TCGA-36-1581	B
TCGA_TCGA-57-1582	C
TCGA_TCGA-57-1583	C
TCGA_TCGA-57-1584	C
TCGA_TCGA-57-1585	A
TCGA_TCGA-57-1586	A
TCGA_TCGA-57-1993	B
TCGA_TCGA-57-1994	A
TCGA_TCGA-59-2348	C
TCGA_TCGA-59-2350	C
TCGA_TCGA-59-2351	C
TCGA_TCGA-59-2352	A
TCGA_TCGA-59-2354	A
TCGA_TCGA-59-2355	B
TCGA_TCGA-59-2363	C
TCGA_TCGA-59-A5PD	A
TCGA_TCGA-5X-AA5U	A
TCGA_TCGA-61-1721	B
TCGA_TCGA-61-1724	C
TCGA_TCGA-61-1725	C
TCGA_TCGA-61-1728	C
TCGA_TCGA-61-1733	C
TCGA_TCGA-61-1736	A
TCGA_TCGA-61-1737	B
TCGA_TCGA-61-1738	A
TCGA_TCGA-61-1741	A
TCGA_TCGA-61-1900	C
TCGA_TCGA-61-1907	C
TCGA_TCGA-61-1910	B
TCGA_TCGA-61-1911	C
TCGA_TCGA-61-1914	C
TCGA_TCGA-61-1918	C
TCGA_TCGA-61-1919	A
TCGA_TCGA-61-1995	A
TCGA_TCGA-61-1998	C
TCGA_TCGA-61-2000	A
TCGA_TCGA-61-2002	A
TCGA_TCGA-61-2003	A
TCGA_TCGA-61-2008	C
TCGA_TCGA-61-2009	C
TCGA_TCGA-61-2012	B
TCGA_TCGA-61-2088	B
TCGA_TCGA-61-2092	C
TCGA_TCGA-61-2097	C
TCGA_TCGA-61-2098	C
TCGA_TCGA-61-2101	A
TCGA_TCGA-61-2102	A
TCGA_TCGA-61-2104	A
TCGA_TCGA-61-2109	C
TCGA_TCGA-61-2110	C
TCGA_TCGA-61-2111	A
TCGA_TCGA-61-2113	A
TCGA_TCGA-OY-A56Q	A
TCGA_TCGA-VG-A8LO	A
TCGA_TCGA-WR-A838	C
GSE9891_GSM249714	B
GSE9891_GSM249715	B
GSE9891_GSM249716	B
GSE9891_GSM249717	B
GSE9891_GSM249718	B
GSE9891_GSM249719	B
GSE9891_GSM249720	B
GSE9891_GSM249721	B
GSE9891_GSM249722	B
GSE9891_GSM249723	B
GSE9891_GSM249724	B
GSE9891_GSM249725	B
GSE9891_GSM249726	B
GSE9891_GSM249727	B
GSE9891_GSM249728	B
GSE9891_GSM249729	B
GSE9891_GSM249730	B
GSE9891_GSM249731	B
GSE9891_GSM249732	C
GSE9891_GSM249733	B
GSE9891_GSM249734	B
GSE9891_GSM249735	B
GSE9891_GSM249736	B
GSE9891_GSM249737	B
GSE9891_GSM249738	A
GSE9891_GSM249739	A
GSE9891_GSM249740	A
GSE9891_GSM249741	A
GSE9891_GSM249742	C
GSE9891_GSM249743	B
GSE9891_GSM249744	C
GSE9891_GSM249745	A
GSE9891_GSM249746	C
GSE9891_GSM249747	A
GSE9891_GSM249748	A
GSE9891_GSM249749	A
GSE9891_GSM249750	A
GSE9891_GSM249751	A
GSE9891_GSM249752	B
GSE9891_GSM249753	C
GSE9891_GSM249754	C
GSE9891_GSM249755	C
GSE9891_GSM249756	A
GSE9891_GSM249757	A
GSE9891_GSM249758	C
GSE9891_GSM249759	A
GSE9891_GSM249760	C
GSE9891_GSM249761	C
GSE9891_GSM249762	B
GSE9891_GSM249763	C
GSE9891_GSM249764	A
GSE9891_GSM249765	B
GSE9891_GSM249766	C
GSE9891_GSM249767	C
GSE9891_GSM249768	C
GSE9891_GSM249769	C
GSE9891_GSM249770	A
GSE9891_GSM249771	C
GSE9891_GSM249773	B
GSE9891_GSM249774	C
GSE9891_GSM249775	A
GSE9891_GSM249776	A
GSE9891_GSM249777	C
GSE9891_GSM249778	B
GSE9891_GSM249779	A
GSE9891_GSM249780	A
GSE9891_GSM249781	A
GSE9891_GSM249782	C
GSE9891_GSM249783	C
GSE9891_GSM249784	A
GSE9891_GSM249785	A
GSE9891_GSM249786	C
GSE9891_GSM249788	B
GSE9891_GSM249789	C
GSE9891_GSM249790	C
GSE9891_GSM249791	C
GSE9891_GSM249792	B
GSE9891_GSM249793	A
GSE9891_GSM249794	A
GSE9891_GSM249795	B
GSE9891_GSM249796	C
GSE9891_GSM249797	A
GSE9891_GSM249798	C
GSE9891_GSM249799	C
GSE9891_GSM249800	C
GSE9891_GSM249801	C
GSE9891_GSM249802	C
GSE9891_GSM249803	A
GSE9891_GSM249804	C
GSE9891_GSM249805	A
GSE9891_GSM249806	A
GSE9891_GSM249807	B
GSE9891_GSM249808	A
GSE9891_GSM249809	C
GSE9891_GSM249810	C
GSE9891_GSM249811	C
GSE9891_GSM249812	C
GSE9891_GSM249813	A
GSE9891_GSM249814	C
GSE9891_GSM249815	A
GSE9891_GSM249816	C
GSE9891_GSM249817	B
GSE9891_GSM249818	B
GSE9891_GSM249819	C
GSE9891_GSM249820	C
GSE9891_GSM249821	A
GSE9891_GSM249822	A
GSE9891_GSM249823	B
GSE9891_GSM249824	C
GSE9891_GSM249825	C
GSE9891_GSM249826	A
GSE9891_GSM249827	C
GSE9891_GSM249828	C
GSE9891_GSM249829	A
GSE9891_GSM249830	A
GSE9891_GSM249831	B
GSE9891_GSM249832	C
GSE9891_GSM249833	C
GSE9891_GSM249834	A
GSE9891_GSM249835	A
GSE9891_GSM249836	B
GSE9891_GSM249837	C
GSE9891_GSM249838	A
GSE9891_GSM249839	C
GSE9891_GSM249840	C
GSE9891_GSM249841	C
GSE9891_GSM249842	A
GSE9891_GSM249843	A
GSE9891_GSM249844	C
GSE9891_GSM249845	B
GSE9891_GSM249846	B
GSE9891_GSM249847	A
GSE9891_GSM249848	B
GSE9891_GSM249849	A
GSE9891_GSM249850	A
GSE9891_GSM249851	A
GSE9891_GSM249852	C
GSE9891_GSM249853	A
GSE9891_GSM249854	A
GSE9891_GSM249855	C
GSE9891_GSM249856	C
GSE9891_GSM249857	C
GSE9891_GSM249858	B
GSE9891_GSM249859	C
GSE9891_GSM249860	B
GSE9891_GSM249861	A
GSE9891_GSM249862	A
GSE9891_GSM249863	C
GSE9891_GSM249864	C
GSE9891_GSM249865	A
GSE9891_GSM249866	A
GSE9891_GSM249867	B
GSE9891_GSM249868	A
GSE9891_GSM249869	B
GSE9891_GSM249870	A
GSE9891_GSM249871	A
GSE9891_GSM249872	B
GSE9891_GSM249873	C
GSE9891_GSM249874	A
GSE9891_GSM249875	C
GSE9891_GSM249876	C
GSE9891_GSM249877	C
GSE9891_GSM249878	A
GSE9891_GSM249879	B
GSE9891_GSM249880	A
GSE9891_GSM249881	A
GSE9891_GSM249882	B
GSE9891_GSM249883	B
GSE9891_GSM249884	C
GSE9891_GSM249885	C
GSE9891_GSM249886	C
GSE9891_GSM249887	C
GSE9891_GSM249888	C
GSE9891_GSM249889	A
GSE9891_GSM249890	C
GSE9891_GSM249891	A
GSE9891_GSM249892	B
GSE9891_GSM249893	C
GSE9891_GSM249894	C
GSE9891_GSM249895	A
GSE9891_GSM249896	A
GSE9891_GSM249897	A
GSE9891_GSM249898	B
GSE9891_GSM249899	C
GSE9891_GSM249900	A
GSE9891_GSM249901	B
GSE9891_GSM249902	C
GSE9891_GSM249903	C
GSE9891_GSM249904	C
GSE9891_GSM249905	B
GSE9891_GSM249906	A
GSE9891_GSM249907	B
GSE9891_GSM249908	C
GSE9891_GSM249909	A
GSE9891_GSM249910	B
GSE9891_GSM249911	B
GSE9891_GSM249912	A
GSE9891_GSM249913	C
GSE9891_GSM249914	C
GSE9891_GSM249915	A
GSE9891_GSM249916	A
GSE9891_GSM249917	A
GSE9891_GSM249918	A
GSE9891_GSM249919	C
GSE9891_GSM249920	A
GSE9891_GSM249921	C
GSE9891_GSM249922	A
GSE9891_GSM249923	A
GSE9891_GSM249924	A
GSE9891_GSM249925	A
GSE9891_GSM249926	A
GSE9891_GSM249927	A
GSE9891_GSM249928	A
GSE9891_GSM249929	C
GSE9891_GSM249930	C
GSE9891_GSM249931	C
GSE9891_GSM249932	A
GSE9891_GSM249933	A
GSE9891_GSM249934	A
GSE9891_GSM249935	A
GSE9891_GSM249936	A
GSE9891_GSM249937	A
GSE9891_GSM249938	A
GSE9891_GSM249939	A
GSE9891_GSM249940	A
GSE9891_GSM249941	C
GSE9891_GSM249942	C
GSE9891_GSM249943	B
GSE9891_GSM249944	C
GSE9891_GSM249945	C
GSE9891_GSM249946	B
GSE9891_GSM249947	C
GSE9891_GSM249948	C
GSE9891_GSM249949	B
GSE9891_GSM249950	A
GSE9891_GSM249951	A
GSE9891_GSM249953	C
GSE9891_GSM249954	A
GSE9891_GSM249955	A
GSE9891_GSM249956	A
GSE9891_GSM249957	C
GSE9891_GSM249958	C
GSE9891_GSM249959	C
GSE9891_GSM249960	A
GSE9891_GSM249961	A
GSE9891_GSM249962	A
GSE9891_GSM249963	B
GSE9891_GSM249964	A
GSE9891_GSM249965	A
GSE9891_GSM249966	A
GSE9891_GSM249967	C
GSE9891_GSM249968	A
GSE9891_GSM249969	A
GSE9891_GSM249970	A
GSE9891_GSM249971	B
GSE9891_GSM249972	C
GSE9891_GSM249973	C
GSE9891_GSM249974	A
GSE9891_GSM249975	C
GSE9891_GSM249976	C
GSE9891_GSM249977	C
GSE9891_GSM249978	A
GSE9891_GSM249979	A
GSE9891_GSM249980	A
GSE9891_GSM249981	A
GSE9891_GSM249982	A
GSE9891_GSM249983	B
GSE9891_GSM249984	B
GSE9891_GSM249985	A
GSE9891_GSM249986	A
GSE9891_GSM249987	A
GSE9891_GSM249988	A
GSE9891_GSM249989	B
GSE9891_GSM249990	C
GSE9891_GSM249991	C
GSE9891_GSM249992	A
GSE9891_GSM249993	A
GSE9891_GSM249994	B
GSE9891_GSM249995	A
GSE9891_GSM249996	B
GSE9891_GSM249997	A
GSE9891_GSM249998	C
GSE9891_GSM249999	A
GSE9891_GSM250000	C
GSE9891_GSM250001	A
