# Supplementary material for: Comprehensive of N1-Methyladenosine Modifications Patterns and Immunological Characteristics in Ovarian Cancer
Source: Front Immunol. 2021 Oct 29;12:746647. doi: 10.3389/fimmu.2021.746647 (PMC8588846; doi:10.3389/fimmu.2021.746647)
Supplement: Supplementary file 6 [file DataSheet_1.zip › raw data3/m1aGeneExp.txt]

ID	TCGA_TCGA-04-1331	TCGA_TCGA-04-1332	TCGA_TCGA-04-1338	TCGA_TCGA-04-1341	TCGA_TCGA-04-1343	TCGA_TCGA-04-1347	TCGA_TCGA-04-1350	TCGA_TCGA-04-1356	TCGA_TCGA-04-1357	TCGA_TCGA-04-1361	TCGA_TCGA-04-1362	TCGA_TCGA-04-1364	TCGA_TCGA-04-1365	TCGA_TCGA-04-1514	TCGA_TCGA-04-1519	TCGA_TCGA-04-1530	TCGA_TCGA-04-1536	TCGA_TCGA-04-1542	TCGA_TCGA-04-1648	TCGA_TCGA-04-1651	TCGA_TCGA-04-1655	TCGA_TCGA-09-0364	TCGA_TCGA-09-0366	TCGA_TCGA-09-0367	TCGA_TCGA-09-0369	TCGA_TCGA-09-1659	TCGA_TCGA-09-1661	TCGA_TCGA-09-1662	TCGA_TCGA-09-1665	TCGA_TCGA-09-1666	TCGA_TCGA-09-1667	TCGA_TCGA-09-1668	TCGA_TCGA-09-1669	TCGA_TCGA-09-1670	TCGA_TCGA-09-1673	TCGA_TCGA-09-2044	TCGA_TCGA-09-2045	TCGA_TCGA-09-2048	TCGA_TCGA-09-2051	TCGA_TCGA-09-2053	TCGA_TCGA-09-2054	TCGA_TCGA-09-2056	TCGA_TCGA-10-0927	TCGA_TCGA-10-0928	TCGA_TCGA-10-0931	TCGA_TCGA-10-0933	TCGA_TCGA-10-0936	TCGA_TCGA-10-0937	TCGA_TCGA-10-0938
TRMT10C	7.1334386	6.8295148	7.8553299	7.4010012	7.7283337	7.6816769	7.8926896574	7.1516001	7.5594403	7.4230715	7.364027	7.7150528	7.6053275	6.9529039	7.48063991	6.9030845	7.4960749	7.3559779	7.3330905	7.5484484	7.6062625	7.36895187	7.2435108	7.3848696	7.1125147	7.5613465	7.410442653	7.4185623	7.8895326	7.7776533	7.5581123	7.3672932	7.6913426	7.7508060532	6.874985	7.728569	7.1299227	7.8583363	7.7211409	7.7196735	6.8675998	7.7502462	7.2264859038	7.0396262	7.4997364	8.051008	7.1367701	7.5460781	7.3897691
TRMT61B	6.7062383	6.1321952	6.3262503	6.5368718	6.227894	6.8996084	6.8186845797	6.5436423	6.7849862	6.1343232	6.359991	7.1663109	6.6276975	6.3340509	7.13883045	6.2729609	5.8586439	6.5338842	6.7567227	6.6260785	7.2262833	6.92815618	6.8347723	7.3723732	7.177839	6.6822437	6.458662782	6.4245582	6.9558027	7.0583776	6.9766244	6.742956	7.0525513	7.2009053237	6.4822669	6.9255089	7.0595099	7.0464186	7.2452773	6.740779	7.165077	7.4137701	6.7212732606	6.3641916	6.9908304	6.5986504	6.0289015	6.2903698	6.5171193
TRMT6	6.4925599	5.4875879	6.2105109	6.891717	6.3876303	7.1615348	6.7193673123	6.668705	6.2675989	6.1676775	6.7134903	7.5346242	6.8761632	6.7634237	7.18645969	6.0122048	6.4716794	7.1654498	6.4320631	7.2081789	6.9790809	6.06052689	6.3746818	6.4443148	6.710171	6.6922565	7.515009378	6.5088167	6.8243393	6.6748173	6.2909572	6.5027704	6.5454264	6.9668165342	6.2471099	7.3620168	6.1540155	5.6898605	6.6504759	6.501716	5.9454128	6.5731014	6.886368147	5.7405517	6.9245154	7.3302063	6.5212765	6.4087389	7.2851141
TRMT61A	6.2296468	6.2863276	6.0836882	6.2399008	6.4950694	6.5796036	6.3104945328	6.014093	6.6204081	6.2788001	6.0066026	6.2820404	6.2925768	6.1847417	6.30873324	5.7745713	6.5848439	6.6635401	6.0730806	6.3490453	5.7364191	6.35392943	6.2143145	6.1862023	6.3742282	6.3020755	6.180898888	6.5886382	6.3350879	5.7046938	6.2521597	6.0173605	6.4813236	6.3632780165	5.965697	6.3814908	6.4964994	5.3687203	6.1526486	6.5759904	6.0960431	6.037676	6.3822657196	6.1873436	6.9222039	6.4695963	6.7165444	6.6778251	6.3136373
ALKBH1	5.9652295	5.2703063	5.8652832	5.6441068	5.2957866	5.8240742	6.3248798641	5.5700957	5.47874	5.6513006	5.6378968	5.6765418	5.5911603	6.1979184	6.0678976	5.4184402	5.9431138	5.3892327	5.4276433	5.8596173	5.4232732	5.78428767	5.9584542	5.6998562	5.9060169	5.8511809	5.59192768	5.888753	5.6833687	5.4576703	5.8437838	5.6917851	6.270686	5.4857211346	5.2841663	6.2327812	5.9993711	5.5022291	5.9210057	5.4463329	6.1529108	5.756294	5.8045805883	5.8698264	5.180619	5.6545565	5.5070783	6.1295043	5.1383358
ALKBH3	6.0543284	6.0217169	6.2101806	6.5883792	6.8369957	6.3194013	7.0578786996	6.3928408	6.1831924	6.3160497	6.8635085	6.4605891	6.7041544	5.6956553	6.76633409	6.2000052	6.4277679	6.6826934	6.2086275	6.5006253	6.2071196	5.67988518	6.2081979	6.8241776	6.8516082	6.2908856	4.852224046	6.6998048	6.3154243	6.8287564	6.5011993	6.1658298	6.9196853	6.3900380094	6.840574	7.2038634	6.4860438	6.6934159	6.684837	6.0809344	6.3432177	6.7688097	6.7621788407	6.0653893	6.6137606	6.5719396	6.0333929	6.9150687	6.8710118
YTHDF1	7.8043786	7.6038115	7.8916176	7.9299098	8.5658077	8.1632753	7.9308352184	8.1506314	7.7556589	7.5430208	8.0825869	8.3407761	7.5911302	7.9973975	7.88034221	7.4376272	8.3839842	7.3732784	7.8283864	8.0090658	8.0223591	8.29631923	7.7867201	7.9365001	7.9789694	7.7077877	8.186796082	8.2396257	7.6193409	7.9118172	7.5871131	7.8946815	7.7404935	7.8496097015	7.5015232	7.7405793	7.7840231	7.8853309	8.2988423	7.8458127	7.9244879	7.5483399	7.4203403425	7.9603227	7.8155059	8.1368238	7.7329001	6.886211	8.1118705
YTHDF2	7.2922126	7.2663176	8.1106238	7.1541812	7.4843571	7.6920563	8.1757082517	7.6429597	7.5709855	8.2108738	7.7144718	7.8905797	8.1299322	7.7612805	7.58194215	7.6246812	7.8889776	7.8099486	7.9287123	7.4822639	8.3214884	7.77249181	7.7562964	7.9235505	7.1406235	7.3997714	8.005017346	7.6542737	7.9090817	7.7786622	8.2191669	7.468488	7.6425979	8.0013516203	8.2528684	8.163413	8.0351354	8.4535002	8.2403849	7.8946121	7.8382912	7.6824804	7.7503789756	7.7859179	7.3382051	8.0390922	7.000701	7.2246626	7.7488266
YTHDF3	6.7112725	6.8522371	7.0508244	6.5009628	6.5388213	6.9327262	7.3051681136	7.024902	6.9173635	6.5072999	7.7512111	7.2421696	7.3777292	6.6729977	7.25205283	6.6094482	6.9642814	7.2573736	6.9810956	7.1622537	7.1009858	7.0698175	6.3455127	6.8363157	6.6181267	6.6819897	6.994685829	7.1744344	7.2641022	7.502222	6.7388334	7.1368649	7.015148	7.4172926854	7.5563486	7.1237233	7.2150492	6.9320326	6.5706697	6.6616432	7.0858108	6.8930164	6.9072683776	7.0940151	6.5764174	7.2475922	6.7486481	7.2853769	7.3693926
YTHDC1	5.7534914	5.6302839	6.3358284	5.4284706	5.3691711	5.7370505	5.9044136569	6.1328109	5.8295141	5.590516	6.1220897	6.0121961	6.0122117	5.9795114	6.25112884	5.7507068	5.7684208	5.9686606	5.8526721	5.9186334	5.8984743	5.93503591	5.6224398	5.645097	5.470966	5.5696093	5.737743246	5.8404981	5.9461004	6.0104292	5.8133109	5.6822036	6.0379737	5.7283144509	6.0297351	5.7815209	6.0257446	5.628574	5.6093069	5.6138876	5.8284229	5.5770647	5.7387540803	5.7466332	5.6622679	6.0834856	5.6801269	5.7054378	5.8648803
[truncated: 612 more columns]
