# Supplementary material for: Comprehensive of N1-Methyladenosine Modifications Patterns and Immunological Characteristics in Ovarian Cancer
Source: Front Immunol. 2021 Oct 29;12:746647. doi: 10.3389/fimmu.2021.746647 (PMC8588846; doi:10.3389/fimmu.2021.746647)
Supplement: Supplementary file 6 [file DataSheet_1.zip › raw data3/scores.txt]

ID	StromalScore	ImmuneScore	ESTIMATEScore
TCGA-04-1331	-235.4703919	-535.2212817	-770.6916737
TCGA-04-1332	888.8080975	409.3104853	1298.118583
TCGA-04-1338	799.2037641	1470.642117	2269.845881
TCGA-04-1341	-481.740346	-32.007595	-513.747941
TCGA-04-1343	286.9425735	880.9846466	1167.92722
TCGA-04-1347	-551.5860364	-1027.367531	-1578.953568
TCGA-04-1350	-1384.194715	-1208.89275	-2593.087465
TCGA-04-1356	-516.0963142	331.7691666	-184.3271476
TCGA-04-1357	426.2714162	2310.237875	2736.509291
TCGA-04-1361	-71.87798251	894.3307282	822.4527457
TCGA-04-1362	-843.0460926	289.8980075	-553.1480851
TCGA-04-1364	-1720.13182	-1402.92665	-3123.058469
TCGA-04-1365	-499.5998102	1327.048968	827.4491573
TCGA-04-1514	-904.7515289	-1830.638577	-2735.390105
TCGA-04-1519	-1120.006843	-834.0744887	-1954.081332
TCGA-04-1530	657.010227	1225.243762	1882.253989
TCGA-04-1536	-565.5861485	395.7222847	-169.8638638
TCGA-04-1542	-1056.097868	-994.5074815	-2050.60535
TCGA-04-1648	-874.7349776	574.9527466	-299.782231
TCGA-04-1651	-1395.205328	183.2586812	-1211.946647
TCGA-04-1655	-1439.888829	-1074.650267	-2514.539096
TCGA-09-0364	-1199.581387	-1917.958416	-3117.539802
TCGA-09-0366	-417.9582484	1849.319195	1431.360947
TCGA-09-0367	-919.5761738	886.6719914	-32.90418236
TCGA-09-0369	330.6416736	-318.7666697	11.87500396
TCGA-09-1659	-150.1892405	915.1493676	764.9601271
TCGA-09-1661	57.43615739	55.97387793	113.4100353
TCGA-09-1662	135.3749722	1180.362848	1315.737821
TCGA-09-1665	-415.3231337	649.6688723	234.3457386
TCGA-09-1666	-394.5128309	1036.070419	641.5575885
TCGA-09-1667	231.5421726	1380.464212	1612.006384
TCGA-09-1668	257.2712719	1323.151684	1580.422956
TCGA-09-1669	-98.45130388	769.4131014	670.9617975
TCGA-09-1670	-400.6345689	888.9950156	488.3604468
TCGA-09-1673	-285.8341537	133.8097057	-152.0244481
TCGA-09-2044	25.52923906	1170.16168	1195.690919
TCGA-09-2045	-647.2496387	353.1936232	-294.0560155
TCGA-09-2048	-785.5134869	-779.7421207	-1565.255608
TCGA-09-2051	-410.4780508	930.2179618	519.7399111
TCGA-09-2053	42.93205045	1057.349588	1100.281638
TCGA-09-2054	319.9231662	-385.8103482	-65.887182
TCGA-09-2056	-369.7840622	1146.827625	777.0435633
TCGA-10-0927	-193.3765982	-785.7445776	-979.1211758
TCGA-10-0928	-1078.12982	-562.2125815	-1640.342401
TCGA-10-0931	-1059.42576	485.933208	-573.4925523
TCGA-10-0933	-602.2870245	-453.333284	-1055.620309
TCGA-10-0936	-1548.759754	698.8326518	-849.9271027
TCGA-10-0937	-457.1104348	1134.698386	677.5879515
TCGA-10-0938	-2030.885146	-1158.001547	-3188.886693
TCGA-13-0714	487.386109	922.0339711	1409.42008
TCGA-13-0720	-1688.243152	-28.17222688	-1716.415379
TCGA-13-0724	-315.7811711	354.3712464	38.59007529
TCGA-13-0725	333.6489002	1060.688612	1394.337512
TCGA-13-0726	-293.5414276	455.7123043	162.1708766
TCGA-13-0727	-303.9529481	413.341014	109.3880659
TCGA-13-0730	386.3424095	44.83505584	431.1774654
TCGA-13-0762	-819.5558044	-447.2774504	-1266.833255
TCGA-13-0765	-1196.157539	1003.091168	-193.066371
TCGA-13-0766	-449.864144	478.4215834	28.55743942
TCGA-13-0768	1389.830471	2512.90167	3902.732141
TCGA-13-0795	194.2266699	1738.541674	1932.768344
TCGA-13-0797	-886.0733904	761.8013365	-124.2720538
TCGA-13-0800	-1461.272688	-1464.835499	-2926.108187
TCGA-13-0804	-329.8177942	1427.657048	1097.839254
TCGA-13-0883	952.6685606	933.7319723	1886.400533
TCGA-13-0884	139.8009965	1090.943741	1230.744737
TCGA-13-0885	130.6350641	1858.616674	1989.251738
TCGA-13-0886	991.322648	1682.74721	2674.069858
TCGA-13-0887	-393.9512901	349.3801038	-44.57118633
TCGA-13-0888	-718.6266194	-1619.318193	-2337.944812
TCGA-13-0891	-642.7685984	52.73874368	-590.0298547
TCGA-13-0893	-18.77256521	787.9304392	769.157874
TCGA-13-0897	132.8592487	965.0658464	1097.925095
TCGA-13-0900	716.5172176	762.871173	1479.388391
TCGA-13-0901	316.8239801	404.2586343	721.0826144
TCGA-13-0905	-1011.055108	209.4876507	-801.5674568
TCGA-13-0906	-729.3931658	11.10028878	-718.292877
TCGA-13-0908	954.1405477	1113.310962	2067.45151
TCGA-13-0911	571.2494445	1637.925529	2209.174974
TCGA-13-0913	-49.08119866	1202.720656	1153.639457
TCGA-13-0916	-589.5514818	657.5114375	67.95995572
TCGA-13-0920	-686.9222771	-332.4542258	-1019.376503
TCGA-13-0923	-884.7430135	640.6492188	-244.0937947
TCGA-13-0924	225.6321497	1608.78265	1834.4148
TCGA-13-1403	-414.1603659	2.319136459	-411.8412294
TCGA-13-1404	220.9171615	508.6620861	729.5792476
TCGA-13-1405	481.5422881	929.7656283	1411.307916
TCGA-13-1407	-1457.891449	-1297.18842	-2755.079869
TCGA-13-1408	785.8377433	588.5625343	1374.400278
TCGA-13-1409	-866.9390347	-1377.764212	-2244.703247
TCGA-13-1410	214.5020669	649.2905245	863.7925914
TCGA-13-1411	1366.621956	2208.365593	3574.987549
TCGA-13-1477	-389.6321239	-567.5853927	-957.2175166
TCGA-13-1483	275.7620192	653.0171373	928.7791565
TCGA-13-1485	684.2929364	235.4449592	919.7378956
TCGA-13-1487	143.94221	-155.143606	-11.201396
TCGA-13-1488	-307.1744257	861.3697473	554.1953216
TCGA-13-1489	-1324.387232	4.22501095	-1320.162221
TCGA-13-1492	-1243.788891	-511.3641357	-1755.153026
TCGA-13-1495	-413.5242114	92.58487564	-320.9393357
TCGA-13-1496	-568.7235618	1476.429069	907.705507
TCGA-13-1497	-87.89010033	357.425713	269.5356126
TCGA-13-1498	-74.55928426	1249.851872	1175.292588
TCGA-13-1499	850.8576623	1908.555016	2759.412679
TCGA-13-1501	279.3075605	161.0437201	440.3512806
TCGA-13-1505	488.3334487	307.0676774	795.4011261
TCGA-13-1506	-1118.944161	215.1658165	-903.7783446
TCGA-13-1507	747.7425511	1619.167736	2366.910287
TCGA-13-1509	353.7809507	785.199509	1138.98046
TCGA-13-1510	-538.251048	298.8822497	-239.3687983
TCGA-13-1511	-58.85492394	141.1668311	82.31190716
TCGA-13-1512	256.8528655	813.2353155	1070.088181
TCGA-13-2060	125.7688636	1261.388933	1387.157797
TCGA-13-A5FT	-1283.176856	-503.5813522	-1786.758208
TCGA-20-0987	-32.7502009	2266.743463	2233.993262
TCGA-20-0991	86.36882212	2570.939774	2657.308596
TCGA-20-1682	523.274371	1219.338694	1742.613065
TCGA-20-1683	-382.9513997	-85.35478512	-468.3061848
TCGA-20-1686	-263.2810219	33.38031428	-229.9007076
TCGA-20-1687	155.1403107	980.3645534	1135.504864
TCGA-23-1021	-490.3145933	304.2297365	-186.0848568
TCGA-23-1022	-885.7738863	-805.8812145	-1691.655101
TCGA-23-1023	554.5803133	1221.658482	1776.238795
TCGA-23-1024	-1508.924101	-238.7871196	-1747.71122
TCGA-23-1026	295.3623812	1375.214896	1670.577277
TCGA-23-1027	277.5111974	992.616926	1270.128123
TCGA-23-1028	-761.1210038	621.596554	-139.5244498
TCGA-23-1029	-485.1619793	-31.16838006	-516.3303594
TCGA-23-1030	-122.6961776	431.6876779	308.9915003
TCGA-23-1107	-961.2051966	427.9026122	-533.3025844
TCGA-23-1109	279.6720942	723.6685835	1003.340678
TCGA-23-1110	-1159.110617	-1616.122441	-2775.233058
TCGA-23-1111	-769.2900628	-602.4255957	-1371.715658
TCGA-23-1113	-214.7703461	-461.8920234	-676.6623694
TCGA-23-1114	-255.8977465	-1048.460424	-1304.35817
TCGA-23-1116	1155.449243	1760.302042	2915.751284
TCGA-23-1118	-17.55155093	789.4301707	771.8786198
TCGA-23-1119	235.6037824	1172.402534	1408.006316
TCGA-23-1120	50.53988574	1363.591362	1414.131248
TCGA-23-1122	-310.7893347	226.7375307	-84.05180396
TCGA-23-1123	-259.4865625	1554.161641	1294.675078
TCGA-23-1809	-643.5310385	-467.7044059	-1111.235444
TCGA-23-2077	180.5443895	974.6339553	1155.178345
TCGA-23-2078	684.4211176	1153.962408	1838.383526
TCGA-23-2084	186.3656998	832.190488	1018.556188
TCGA-24-0966	-942.4556285	531.7144217	-410.7412068
TCGA-24-0968	501.8519759	1526.149017	2028.000993
TCGA-24-0970	253.7164807	67.58163862	321.2981193
TCGA-24-0979	-928.880978	-51.10592239	-979.9869004
TCGA-24-0982	-186.7137072	-38.40135126	-225.1150585
TCGA-24-1103	-1256.90607	-526.3118009	-1783.217871
TCGA-24-1104	-72.07465603	1292.72519	1220.650533
TCGA-24-1105	90.03404547	393.375554	483.4095995
TCGA-24-1413	-794.6976984	324.4140969	-470.2836015
TCGA-24-1416	-872.018103	463.1762521	-408.8418509
TCGA-24-1417	642.9816784	1532.741982	2175.72366
TCGA-24-1418	273.3607889	266.4976488	539.8584376
TCGA-24-1419	-1321.373068	-786.4463136	-2107.819382
TCGA-24-1422	1010.800446	1358.070997	2368.871442
TCGA-24-1423	-269.2657053	170.4880711	-98.7776342
TCGA-24-1424	213.4260835	145.4363844	358.8624679
TCGA-24-1425	1264.425941	1191.704565	2456.130506
TCGA-24-1426	-558.739666	-42.44302096	-601.1826869
TCGA-24-1427	881.1920192	1163.626295	2044.818314
TCGA-24-1428	-96.7796324	1388.684257	1291.904624
TCGA-24-1430	-416.771869	-1232.758415	-1649.530284
TCGA-24-1431	-223.5125118	537.6729943	314.1604825
TCGA-24-1434	1272.381383	1492.187789	2764.569172
TCGA-24-1435	719.5255498	1102.394596	1821.920146
TCGA-24-1464	-541.697128	899.6162666	357.9191386
TCGA-24-1467	-750.6802953	-42.93944011	-793.6197354
TCGA-24-1469	-1033.082237	275.1433118	-757.9389253
TCGA-24-1470	43.90643429	1808.908807	1852.815241
TCGA-24-1471	-750.9165262	620.6202279	-130.2962984
TCGA-24-1474	-481.5142062	773.3893646	291.8751584
TCGA-24-1544	-1195.259501	-908.9460248	-2104.205526
TCGA-24-1546	1096.733062	1087.20926	2183.942322
TCGA-24-1549	-705.2653737	776.7744179	71.50904419
TCGA-24-1550	1047.492227	1141.883385	2189.375612
TCGA-24-1551	-218.2615172	1619.722443	1401.460926
TCGA-24-1552	-501.6577274	-283.2067574	-784.8644848
TCGA-24-1553	85.03721759	2155.823029	2240.860246
TCGA-24-1557	-603.0692131	337.2619011	-265.807312
TCGA-24-1558	-798.1173197	-327.3004632	-1125.417783
TCGA-24-1560	-1010.172519	-304.6762092	-1314.848728
TCGA-24-1562	285.9531464	870.2694283	1156.222575
TCGA-24-1563	946.7315159	1021.360981	1968.092497
TCGA-24-1565	-935.1833344	1295.280426	360.0970913
TCGA-24-1567	-1161.233673	-1054.895854	-2216.129527
TCGA-24-1603	-584.0709076	9.586206463	-574.4847011
TCGA-24-1604	-394.8032786	372.1502166	-22.65306202
TCGA-24-1616	-745.3388244	-326.4700644	-1071.808889
TCGA-24-1842	197.8093738	1561.213081	1759.022455
TCGA-24-1843	112.48311	1414.322986	1526.806096
TCGA-24-1844	-719.2711327	-701.9621578	-1421.233291
TCGA-24-1845	-1066.743343	725.2190729	-341.5242701
TCGA-24-1846	161.130311	1177.340797	1338.471108
TCGA-24-1847	210.0870219	2000.047058	2210.134079
TCGA-24-1850	452.2279519	775.60866	1227.836612
TCGA-24-1923	224.0253103	427.9361981	651.9615084
TCGA-24-1924	232.7391335	1704.429817	1937.16895
TCGA-24-1928	610.2927402	653.1979755	1263.490716
TCGA-24-1930	901.9411971	1825.99101	2727.932207
TCGA-24-2020	-839.8249394	-961.2099588	-1801.034898
TCGA-24-2023	-612.4536774	591.0389149	-21.41476241
TCGA-24-2024	176.2683258	236.8219261	413.0902519
TCGA-24-2026	-172.502054	1009.65671	837.1546556
TCGA-24-2027	-841.5514234	-905.3172857	-1746.868709
TCGA-24-2033	204.0084604	176.8285082	380.8369686
TCGA-24-2035	1475.007202	1777.541333	3252.548535
TCGA-24-2036	-657.4654584	-638.1516214	-1295.61708
TCGA-24-2038	-768.0464351	-70.54299526	-838.5894303
TCGA-24-2254	279.3474863	738.388677	1017.736163
TCGA-24-2261	452.4371655	1623.877446	2076.314612
TCGA-24-2262	132.3074099	1001.082015	1133.389425
TCGA-24-2267	184.6687487	1935.98745	2120.656199
TCGA-24-2271	529.7271072	1369.788201	1899.515309
TCGA-24-2280	1126.076453	453.3720898	1579.448543
TCGA-24-2281	-46.09352498	1594.377992	1548.284467
TCGA-24-2288	458.0044492	1333.869021	1791.87347
TCGA-24-2289	1033.629817	1167.278026	2200.907843
TCGA-24-2290	-54.72355393	1094.701678	1039.978124
TCGA-24-2293	1267.89745	1772.984964	3040.882415
TCGA-24-2297	-802.6457944	-572.5844724	-1375.230267
TCGA-24-2298	413.2273771	213.3506495	626.5780266
TCGA-25-1312	-313.9291764	377.7340986	63.80492216
TCGA-25-1313	488.3448306	1354.303051	1842.647881
TCGA-25-1315	-1187.239574	-1282.478391	-2469.717966
TCGA-25-1316	-571.1386264	60.91441939	-510.224207
TCGA-25-1317	23.96126736	-343.089443	-319.1281756
TCGA-25-1318	255.8247428	462.6640823	718.4888251
TCGA-25-1319	-87.79649566	636.7379316	548.941436
TCGA-25-1320	942.5105122	630.454474	1572.964986
TCGA-25-1321	-582.1885883	54.27877327	-527.909815
TCGA-25-1322	283.5221149	746.6685437	1030.190659
TCGA-25-1323	1.604380318	-366.1605932	-364.5562129
TCGA-25-1326	779.0237107	1170.950426	1949.974137
TCGA-25-1328	718.9892362	866.3959075	1585.385144
TCGA-25-1329	369.374644	508.1940716	877.5687156
TCGA-25-1623	1344.695144	1927.842709	3272.537853
TCGA-25-1626	1740.179128	1905.956963	3646.136091
TCGA-25-1627	-373.5283592	44.33937097	-329.1889882
TCGA-25-1628	1141.736897	1430.239293	2571.97619
TCGA-25-1630	232.8608919	1744.442076	1977.302968
TCGA-25-1631	-489.6893315	26.26108785	-463.4282436
TCGA-25-1632	-871.9655312	-1212.607475	-2084.573006
TCGA-25-1633	986.5236614	1340.668021	2327.191682
TCGA-25-1634	-1228.695458	-1568.2335	-2796.928958
TCGA-25-1635	851.4379144	1241.441571	2092.879486
TCGA-25-1870	-204.2896493	381.4729306	177.1832813
TCGA-25-1877	-273.9712793	523.1799755	249.2086962
TCGA-25-2042	1605.417878	1175.96637	2781.384249
TCGA-25-2391	-960.1704959	712.4527991	-247.7176968
TCGA-25-2392	-6.562925062	1726.572291	1720.009366
TCGA-25-2393	-292.7425526	255.9100462	-36.83250632
TCGA-25-2396	220.4300344	1016.095365	1236.5254
TCGA-25-2398	974.0528461	686.2584906	1660.311337
TCGA-25-2399	461.9574049	1055.500573	1517.457977
TCGA-25-2400	-661.7676949	87.9506876	-573.8170073
TCGA-25-2401	1222.979719	1759.386706	2982.366425
TCGA-25-2404	516.7033924	744.2960046	1260.999397
TCGA-25-2409	464.5101128	1273.474835	1737.984948
TCGA-29-1688	467.2952526	1569.490699	2036.785951
TCGA-29-1690	578.666586	1665.059933	2243.726519
TCGA-29-1691	-255.4835189	379.5277501	124.0442313
TCGA-29-1693	521.3858838	595.814222	1117.200106
TCGA-29-1694	257.8766331	783.2547726	1041.131406
TCGA-29-1695	989.6450377	1389.973117	2379.618155
TCGA-29-1696	-1028.532498	294.1677651	-734.3647334
TCGA-29-1697	-1377.55085	-791.711418	-2169.262268
TCGA-29-1701	532.7195301	1193.312363	1726.031893
TCGA-29-1703	-363.1169535	155.6510585	-207.465895
TCGA-29-1705	614.0497328	697.0187877	1311.068521
TCGA-29-1707	-675.3186566	1127.630663	452.3120065
TCGA-29-1710	860.3673628	2073.441286	2933.808649
TCGA-29-1711	156.9846847	1250.731161	1407.715846
TCGA-29-1761	-332.7805298	1178.378603	845.5980737
TCGA-29-1762	-440.8607084	-239.8557771	-680.7164855
TCGA-29-1763	95.33359402	571.8564513	667.1900453
TCGA-29-1766	697.1298331	834.1697358	1531.299569
TCGA-29-1768	1437.969149	1743.398612	3181.367762
TCGA-29-1769	255.284664	888.9957273	1144.280391
TCGA-29-1770	589.6855255	365.3195472	955.0050727
TCGA-29-1774	-747.8520132	-1205.853042	-1953.705055
TCGA-29-1776	183.0504783	321.8106019	504.8610802
TCGA-29-1777	779.0795409	1219.754235	1998.833776
TCGA-29-1778	-89.23804022	968.3759459	879.1379057
TCGA-29-1781	96.08575943	1956.536774	2052.622533
TCGA-29-1783	508.4351987	1170.558803	1678.994001
TCGA-29-1784	-204.9768568	1665.001843	1460.024986
TCGA-29-1785	139.2019822	1662.378468	1801.580451
TCGA-29-2414	84.69313503	435.8881537	520.5812887
TCGA-29-2425	-319.2378181	-40.39350802	-359.6313261
TCGA-29-2427	763.4403096	2309.92009	3073.3604
TCGA-29-2428	-125.9649487	1456.594378	1330.629429
TCGA-29-A5NZ	407.5377849	-342.6992826	64.83850226
TCGA-30-1714	-762.2893408	-166.4700096	-928.7593504
TCGA-30-1718	677.0612999	906.8221197	1583.88342
TCGA-30-1853	-1154.144359	-1591.987395	-2746.131754
TCGA-30-1857	869.7200317	1444.785815	2314.505847
TCGA-30-1860	140.5981991	1884.4995	2025.097699
TCGA-30-1861	572.61342	-421.8953295	150.7180904
TCGA-30-1862	521.2068146	518.7032279	1039.910043
TCGA-30-1866	-606.526178	652.9379775	46.41179945
TCGA-30-1891	828.9973406	1142.940238	1971.937579
TCGA-30-1892	1073.492125	757.2727629	1830.764888
TCGA-31-1944	90.30539051	698.657098	788.9624885
TCGA-31-1946	834.0746587	1237.747553	2071.822212
TCGA-31-1950	-758.3978701	886.7717996	128.3739295
TCGA-31-1951	667.0414757	1298.782681	1965.824156
TCGA-31-1953	749.3962541	2088.993172	2838.389426
TCGA-31-1956	1288.973946	2570.074373	3859.048319
TCGA-31-1959	1120.269799	1574.925365	2695.195164
TCGA-36-1568	185.045036	1037.661507	1222.706543
TCGA-36-1569	977.8289619	1528.317368	2506.14633
TCGA-36-1570	-924.7049011	107.4478533	-817.2570478
TCGA-36-1571	-888.1890455	-872.3451411	-1760.534187
TCGA-36-1574	497.3334226	798.1914862	1295.524909
TCGA-36-1576	1264.705756	1645.368598	2910.074354
TCGA-36-1577	-635.7453793	-539.6896417	-1175.435021
TCGA-36-1580	1058.798636	1255.244862	2314.043498
TCGA-36-1581	-7.924102322	1720.811309	1712.887206
TCGA-57-1582	-89.51927692	65.90202313	-23.6172538
TCGA-57-1583	-248.2440289	-515.2492052	-763.4932341
TCGA-57-1584	-526.8617171	619.9323135	93.07059645
TCGA-57-1585	1069.54022	1134.974735	2204.514955
TCGA-57-1586	-1002.542544	246.108	-756.4345438
TCGA-57-1993	-473.2081623	343.521013	-129.6871493
TCGA-57-1994	-324.4851085	1451.62271	1127.137601
TCGA-59-2348	-17.176137	421.582354	404.406217
TCGA-59-2350	-386.6924361	234.5635738	-152.1288623
TCGA-59-2351	415.6742768	1345.790583	1761.46486
TCGA-59-2352	80.49425038	730.4209853	810.9152357
TCGA-59-2354	948.6994138	1379.491024	2328.190438
TCGA-59-2355	7.318134144	685.9166914	693.2348256
TCGA-59-2363	-746.3711838	-319.6196514	-1065.990835
TCGA-59-A5PD	-747.9390357	-123.3038669	-871.2429026
TCGA-5X-AA5U	-943.9727926	-1344.577778	-2288.55057
TCGA-61-1721	1357.450156	1297.50841	2654.958566
TCGA-61-1724	91.06090307	404.2903322	495.3512353
TCGA-61-1725	487.0591881	1004.743668	1491.802856
TCGA-61-1728	-661.5434334	214.6926027	-446.8508307
TCGA-61-1733	349.4678194	50.61365897	400.0814784
TCGA-61-1736	-263.244585	937.1685004	673.9239154
TCGA-61-1737	839.4558595	910.9681094	1750.423969
TCGA-61-1738	-874.211074	456.2124455	-417.9986285
TCGA-61-1741	-141.6887335	439.5033509	297.8146175
TCGA-61-1900	-813.4601973	-736.8994332	-1550.35963
TCGA-61-1907	-720.7685645	1818.719525	1097.950961
TCGA-61-1910	-600.3188796	-26.08664364	-626.4055232
TCGA-61-1911	-120.9527628	1810.301714	1689.348951
TCGA-61-1914	48.21715768	933.7657359	981.9828936
TCGA-61-1918	32.91640119	817.2575354	850.1739366
TCGA-61-1919	1113.852021	1530.343768	2644.195789
TCGA-61-1995	-326.2393886	1312.765003	986.5256142
TCGA-61-1998	720.9308305	973.5437209	1694.474551
TCGA-61-2000	-28.61249128	871.1803735	842.5678823
TCGA-61-2002	795.0144249	1801.147925	2596.16235
TCGA-61-2003	993.4303518	1585.668494	2579.098845
TCGA-61-2008	-222.1719599	1025.923249	803.7512894
TCGA-61-2009	835.9917249	1144.12025	1980.111975
TCGA-61-2012	51.02127959	1519.102516	1570.123795
TCGA-61-2088	-1128.126354	-1096.628396	-2224.75475
TCGA-61-2092	-2103.625238	-583.8351592	-2687.460397
TCGA-61-2097	334.112466	940.9596625	1275.072129
TCGA-61-2098	-921.4871916	-1311.712309	-2233.199501
TCGA-61-2101	357.3257485	-226.9615774	130.3641711
TCGA-61-2102	656.6386794	178.9188914	835.5575707
TCGA-61-2104	-189.6996576	1225.760123	1036.060465
TCGA-61-2109	-869.5270896	523.5182319	-346.0088576
TCGA-61-2110	-561.0075576	35.91259318	-525.0949644
TCGA-61-2111	-347.5413347	664.4269439	316.8856092
TCGA-61-2113	759.7831271	1162.923354	1922.706481
TCGA-OY-A56Q	-1352.632558	-1632.230127	-2984.862685
TCGA-VG-A8LO	-1211.173292	-662.1690656	-1873.342357
TCGA-WR-A838	-1645.997592	-1184.168596	-2830.166188
GSM249714	-533.2494222	-261.0881967	-794.3376189
GSM249715	-1281.078677	-409.299567	-1690.378244
GSM249716	-702.0618569	300.0436377	-402.0182191
GSM249717	-156.6955671	-51.05504029	-207.7506074
GSM249718	-110.0856697	790.222552	680.1368822
GSM249719	-506.1332093	168.7315679	-337.4016414
GSM249720	166.2732821	887.1646221	1053.437904
GSM249721	-351.8694435	977.9066163	626.0371728
GSM249722	-1215.019512	-788.3320733	-2003.351585
GSM249723	-729.7525912	-496.7366126	-1226.489204
GSM249724	-650.3163479	125.2546376	-525.0617103
GSM249725	-738.676717	-353.3861712	-1092.062888
GSM249726	213.230499	-38.58929996	174.641199
GSM249727	-513.2107151	330.7184626	-182.4922525
GSM249728	-297.4187812	329.3291164	31.91033519
GSM249729	-339.9506605	298.5046784	-41.4459822
GSM249730	-532.7654867	-253.5360418	-786.3015285
GSM249731	-778.7334577	-251.403758	-1030.137216
GSM249732	-955.5005394	-470.183232	-1425.683771
GSM249733	-148.9012079	-612.6171318	-761.5183398
GSM249734	-458.4557731	-120.9214943	-579.3772674
GSM249735	317.0241163	1096.583095	1413.607211
GSM249736	-592.8799649	-437.8599616	-1030.739927
GSM249737	371.7737246	142.9370233	514.7107479
GSM249738	-1369.178034	-814.0244013	-2183.202435
GSM249739	111.5007926	-81.83699634	29.66379623
GSM249740	632.6012389	63.65384898	696.2550879
GSM249741	-75.6376174	-27.08652322	-102.7241406
GSM249742	825.6637015	-153.6040682	672.0596334
GSM249743	911.3056977	-250.3118264	660.9938712
GSM249744	-1331.879103	-789.8831532	-2121.762257
GSM249745	628.1769062	1035.647948	1663.824854
GSM249746	-1057.236948	300.1184201	-757.1185277
GSM249747	659.0473906	1698.004903	2357.052294
GSM249748	1151.154613	1212.526846	2363.681459
GSM249749	117.6635915	1554.931243	1672.594835
GSM249750	1245.159421	2334.712154	3579.871575
GSM249751	656.3989561	1407.127501	2063.526457
GSM249752	248.4332827	-542.2782584	-293.8449757
GSM249753	-61.47588741	1333.676091	1272.200204
GSM249754	-1015.157019	-457.7375704	-1472.894589
GSM249755	413.8526406	-488.4626257	-74.60998513
GSM249756	-77.79509716	1056.436393	978.6412961
GSM249757	445.1467762	727.4228399	1172.569616
GSM249758	-454.0374854	1344.910208	890.8727224
GSM249759	1246.508747	1891.758187	3138.266934
GSM249760	-321.3725893	922.3723022	600.9997129
GSM249761	1285.96471	881.835279	2167.799989
GSM249762	832.6258299	3002.742302	3835.368132
GSM249763	-287.8409744	1329.049342	1041.208368
GSM249764	1588.901078	1825.583546	3414.484624
GSM249765	-310.4996425	756.6600078	446.1603653
GSM249766	-879.4732995	159.9956974	-719.4776021
GSM249767	201.3504355	470.9219689	672.2724044
GSM249768	288.1228577	365.8186199	653.9414776
GSM249769	-1477.822853	-1132.544798	-2610.367651
GSM249770	-1196.838375	83.56287792	-1113.275497
GSM249771	897.1384916	1513.737152	2410.875644
GSM249773	116.4903765	404.2745309	520.7649074
GSM249774	-871.853957	-75.28632223	-947.1402792
GSM249775	-915.0989085	373.6149325	-541.483976
GSM249776	-745.8107153	-462.6545273	-1208.465243
GSM249777	-1101.327193	-740.8618757	-1842.189069
GSM249778	-856.7122645	276.562232	-580.1500325
GSM249779	-1659.59349	-395.4868195	-2055.08031
GSM249780	281.0343656	1197.218043	1478.252409
GSM249781	-365.5914361	-7.954308633	-373.5457447
GSM249782	1270.195977	1927.329821	3197.525798
GSM249783	-888.0808335	-258.6051217	-1146.685955
GSM249784	128.7977191	733.5695924	862.3673115
GSM249785	-1048.721942	-733.167679	-1781.889621
GSM249786	-1110.876253	-841.2290423	-1952.105296
GSM249788	-614.072775	901.7470799	287.6743048
GSM249789	-824.4311598	-621.2045702	-1445.63573
GSM249790	-297.9573578	-194.3032476	-492.2606053
GSM249791	-911.5896187	252.6612698	-658.928349
GSM249792	-190.9594161	1075.016464	884.0570476
GSM249793	-599.7341682	719.3054032	119.571235
GSM249794	-1138.806382	-402.7024843	-1541.508866
GSM249795	919.2461513	1787.610156	2706.856307
GSM249796	-788.986527	-310.6931421	-1099.679669
GSM249797	666.5942586	404.9658653	1071.560124
GSM249798	-48.70998692	-411.3863302	-460.0963172
GSM249799	-1226.443028	-672.1411569	-1898.584185
GSM249800	-262.1409908	1270.255732	1008.114741
GSM249801	-255.2798348	571.4606649	316.1808301
GSM249802	-1106.410098	242.6912294	-863.7188689
GSM249803	204.0809499	474.7174999	678.7984499
GSM249804	-678.1637411	-309.4108271	-987.5745682
GSM249805	391.9517091	1154.735799	1546.687508
GSM249806	1282.206059	1222.309473	2504.515532
GSM249807	70.22839143	1621.540801	1691.769193
GSM249808	-123.8205621	1430.343108	1306.522546
GSM249809	795.5406534	899.4884305	1695.029084
GSM249810	545.3317467	852.4362107	1397.767957
GSM249811	-14.11288235	1041.840162	1027.727279
GSM249812	-1335.926561	-1653.39144	-2989.318001
GSM249813	500.2941437	2379.555633	2879.849777
GSM249814	1287.362505	2748.462134	4035.824639
GSM249815	489.410034	1481.964288	1971.374322
GSM249816	334.232296	274.1079663	608.3402623
GSM249817	754.5223208	670.2226773	1424.744998
GSM249818	780.0350952	893.442	1673.477095
GSM249819	-1088.058913	-120.4560402	-1208.514954
GSM249820	142.505881	1619.687122	1762.193003
GSM249821	1431.136364	1581.377089	3012.513452
GSM249822	-426.730072	817.4469774	390.7169053
GSM249823	1785.092346	3619.47946	5404.571805
GSM249824	-617.2224842	-701.8767974	-1319.099282
GSM249825	520.6994189	1444.743676	1965.443095
GSM249826	-574.8434803	-35.8675164	-610.7109967
GSM249827	57.85579548	-540.3610843	-482.5052888
GSM249828	31.63091899	455.8370467	487.4679657
GSM249829	977.4469552	1630.805112	2608.252068
GSM249830	82.4504381	360.3142569	442.764695
GSM249831	522.7207935	1072.837366	1595.558159
GSM249832	-692.5250872	212.5065427	-480.0185445
GSM249833	-251.0947106	645.0384854	393.9437748
GSM249834	646.015998	655.2485066	1301.264505
GSM249835	419.7238962	1433.381002	1853.104898
GSM249836	1794.858447	1561.877764	3356.736212
GSM249837	-816.8977519	-46.14362015	-863.0413721
GSM249838	871.8160912	817.2871719	1689.103263
GSM249839	-596.4851924	-839.2863019	-1435.771494
GSM249840	1097.344489	3065.497962	4162.84245
GSM249841	-1509.434708	-758.5420281	-2267.976736
GSM249842	310.4011671	2715.223391	3025.624558
GSM249843	1526.363625	2745.884401	4272.248026
GSM249844	-535.5143448	523.9456993	-11.56864556
GSM249845	1216.791846	733.5589542	1950.3508
GSM249846	1522.884213	2584.770262	4107.654475
GSM249847	-1394.768882	-249.3269357	-1644.095818
GSM249848	1318.11309	2003.753295	3321.866385
GSM249849	-197.053022	570.3880038	373.3349819
GSM249850	-1927.92405	-1061.599315	-2989.523365
GSM249851	-777.441737	-558.3527268	-1335.794464
GSM249852	192.769873	2509.803523	2702.573396
GSM249853	923.4150117	3337.319169	4260.734181
GSM249854	1755.229897	2121.815158	3877.045056
GSM249855	-1202.922522	-1268.520261	-2471.442783
GSM249856	-495.4801477	572.662635	77.18248726
GSM249857	-546.1121498	-682.7787399	-1228.89089
GSM249858	1562.917932	1518.869641	3081.787573
GSM249859	676.7958911	781.5397538	1458.335645
GSM249860	1391.100328	2231.29474	3622.395069
GSM249861	-1651.428855	-543.6769502	-2195.105805
GSM249862	265.2544817	1478.869695	1744.124177
GSM249863	866.5284627	1248.678412	2115.206875
GSM249864	-1234.022678	-1248.883384	-2482.906062
GSM249865	781.4010679	1958.271099	2739.672167
GSM249866	-962.8496802	-10.26809918	-973.1177794
GSM249867	1211.175407	2058.048814	3269.224221
GSM249868	-554.7951804	-347.5181713	-902.3133517
GSM249869	-268.8481484	-286.3091586	-555.157307
GSM249870	-1063.001592	-241.1603178	-1304.16191
GSM249871	899.9758179	1407.275439	2307.251257
GSM249872	921.2810159	741.2383716	1662.519388
GSM249873	693.2376005	1555.920675	2249.158275
GSM249874	320.584788	2186.943583	2507.528371
GSM249875	-367.8162409	-439.9764137	-807.7926546
GSM249876	1364.913673	2193.288687	3558.20236
GSM249877	366.2639495	2075.901996	2442.165945
GSM249878	-649.726633	679.2037526	29.47711956
GSM249879	1020.693272	1001.794947	2022.488219
GSM249880	-808.7365848	859.5502061	50.81362127
GSM249881	-950.907179	-1180.849736	-2131.756915
GSM249882	-613.1334991	-295.9239157	-909.0574149
GSM249883	-794.7523833	291.5174693	-503.2349141
GSM249884	-658.1811232	1163.542601	505.3614778
GSM249885	555.729272	1948.773635	2504.502907
GSM249886	-1483.005758	-606.9022444	-2089.908002
GSM249887	205.6871187	1802.297017	2007.984136
GSM249888	984.8032478	2295.259204	3280.062452
GSM249889	-64.71933181	1887.234895	1822.515563
GSM249890	1278.596603	1918.782626	3197.379229
GSM249891	-682.4792636	502.0218217	-180.4574419
GSM249892	-858.8668625	-529.1747252	-1388.041588
GSM249893	-247.3919877	1899.740182	1652.348194
GSM249894	-1307.314708	-848.2816045	-2155.596313
GSM249895	1447.943707	1115.510592	2563.454299
GSM249896	929.3447083	745.2059	1674.550608
GSM249897	-130.4503871	1398.102508	1267.652121
GSM249898	-1174.515865	-1248.243602	-2422.759467
GSM249899	-306.1192387	382.9831757	76.86393696
GSM249900	-732.754199	876.1814445	143.4272455
GSM249901	-919.5028726	1312.516907	393.0140347
GSM249902	-977.5930027	-1033.256563	-2010.849565
GSM249903	-154.7722393	498.3265427	343.5543033
GSM249904	-926.6580357	474.4379064	-452.2201292
GSM249905	-1623.95871	87.69377258	-1536.264937
GSM249906	351.622814	1526.175342	1877.798156
GSM249907	291.9410417	451.9827192	743.9237609
GSM249908	-192.0103971	720.8226762	528.8122791
GSM249909	1037.563583	371.2167152	1408.780298
GSM249910	-121.8459939	692.4056376	570.5596437
GSM249911	1673.89202	1197.666947	2871.558967
GSM249912	-579.5742927	385.6163548	-193.9579379
GSM249913	-930.8755912	254.5261196	-676.3494716
GSM249914	677.8401737	1004.641899	1682.482073
GSM249915	646.221244	854.7139539	1500.935198
GSM249916	-1317.166358	-1579.131362	-2896.29772
GSM249917	631.3687056	1678.325256	2309.693962
GSM249918	-898.8391645	-847.1644668	-1746.003631
GSM249919	-7.930809505	285.0110952	277.0802857
GSM249920	-136.4940241	-589.7096613	-726.2036854
GSM249921	-460.3726219	810.6754785	350.3028567
GSM249922	-1171.688787	-473.3405351	-1645.029323
GSM249923	625.0733566	566.5421891	1191.615546
GSM249924	-236.0797836	380.0278881	143.9481044
GSM249925	333.773819	1061.400992	1395.174811
GSM249926	-258.068786	1827.05583	1568.987044
GSM249927	466.6163804	1506.261637	1972.878018
GSM249928	-1386.851674	-872.4274747	-2259.279149
GSM249929	-1392.09845	-539.4935576	-1931.592008
GSM249930	-1083.36968	-256.8263807	-1340.19606
GSM249931	1423.158207	760.1615549	2183.319762
GSM249932	-100.946634	52.02374968	-48.92288434
GSM249933	59.39993131	1949.896249	2009.29618
GSM249934	-827.7672453	-104.5026357	-932.2698811
GSM249935	428.3006525	172.5046626	600.8053151
GSM249936	-565.3598262	595.9396891	30.5798629
GSM249937	-1007.974369	-1187.628672	-2195.603041
GSM249938	-224.2017271	2058.520969	1834.319242
GSM249939	-549.780966	414.7747136	-135.0062524
GSM249940	152.1897316	-566.1716073	-413.9818757
GSM249941	-751.0078856	-880.9531334	-1631.961019
GSM249942	-1049.962541	-1087.252289	-2137.21483
GSM249943	-485.5900038	286.5399599	-199.0500439
GSM249944	-321.244489	598.030412	276.785923
GSM249945	1125.159522	1990.45562	3115.615142
GSM249946	331.7229703	1263.986885	1595.709856
GSM249947	1264.138497	1420.805357	2684.943853
GSM249948	91.80357301	3183.894779	3275.698352
GSM249949	-382.0949135	2072.056697	1689.961783
GSM249950	531.7571019	1010.138191	1541.895293
GSM249951	639.1540098	875.8795376	1515.033547
GSM249953	-962.9419478	-1138.638282	-2101.580229
GSM249954	-492.4544411	593.6215568	101.1671157
GSM249955	-271.320794	211.8335184	-59.48727562
GSM249956	648.6123722	1260.250158	1908.86253
GSM249957	258.0988571	352.8298989	610.928756
GSM249958	-437.1743244	929.9746886	492.8003642
GSM249959	-1515.420207	-333.5903448	-1849.010552
GSM249960	-490.1993511	1313.25207	823.0527191
GSM249961	-655.8165661	467.3686721	-188.447894
GSM249962	330.0008025	1496.569406	1826.570209
GSM249963	525.8742439	2925.808652	3451.682896
GSM249964	1054.669464	3177.30518	4231.974644
GSM249965	84.57563744	1560.998123	1645.57376
GSM249966	-676.5105152	1165.446311	488.9357953
GSM249967	-554.3553143	281.3977355	-272.9575788
GSM249968	-1143.623624	735.2682713	-408.355353
GSM249969	-50.3874705	-346.9402457	-397.3277162
GSM249970	335.3911625	259.088104	594.4792665
GSM249971	-856.1040485	-281.8007504	-1137.904799
GSM249972	-1093.767773	-701.7104701	-1795.478243
GSM249973	-1109.589315	439.3656342	-670.2236812
GSM249974	-720.9750186	-199.4645799	-920.4395985
GSM249975	50.12974166	448.7342397	498.8639813
GSM249976	-1245.712244	-709.0386014	-1954.750845
GSM249977	486.9420901	909.9916846	1396.933775
GSM249978	1828.919043	2557.656165	4386.575209
GSM249979	303.8449586	471.4367692	775.2817278
GSM249980	-1313.233425	-1661.010642	-2974.244066
GSM249981	-1059.029519	199.7930515	-859.2364674
GSM249982	1259.894484	1003.382947	2263.27743
GSM249983	-514.0514739	-124.1525696	-638.2040435
GSM249984	217.0461452	919.6314806	1136.677626
GSM249985	-605.2954492	157.4743286	-447.8211206
GSM249986	-236.4316701	563.3734025	326.9417324
GSM249987	-1032.817162	-824.6126938	-1857.429855
GSM249988	931.6257453	775.463371	1707.089116
GSM249989	638.53467	732.507064	1371.041734
GSM249990	161.2129864	-31.10531526	130.1076711
GSM249991	-965.834939	-769.397883	-1735.232822
GSM249992	1439.676763	1078.147729	2517.824492
GSM249993	-534.4634701	1086.995156	552.531686
GSM249994	379.3347715	2160.638978	2539.97375
GSM249995	-1786.561032	-1293.332417	-3079.893449
GSM249996	-1550.609976	-229.004607	-1779.614583
GSM249997	1356.295564	1037.445088	2393.740652
GSM249998	-1508.500886	-424.6423518	-1933.143238
GSM249999	-1014.869867	-1386.506043	-2401.375911
GSM250000	229.0012364	1188.585513	1417.58675
GSM250001	598.3757707	930.4548593	1528.83063
