# Supplementary material for: Comprehensive of N1-Methyladenosine Modifications Patterns and Immunological Characteristics in Ovarian Cancer
Source: Front Immunol. 2021 Oct 29;12:746647. doi: 10.3389/fimmu.2021.746647 (PMC8588846; doi:10.3389/fimmu.2021.746647)
Supplement: Supplementary file 6 [file DataSheet_1.zip › raw data3/ssGSEA.result.txt]

id	TCGA_TCGA-04-1331	TCGA_TCGA-04-1332	TCGA_TCGA-04-1338	TCGA_TCGA-04-1341	TCGA_TCGA-04-1343	TCGA_TCGA-04-1347	TCGA_TCGA-04-1350	TCGA_TCGA-04-1356	TCGA_TCGA-04-1357	TCGA_TCGA-04-1361	TCGA_TCGA-04-1362	TCGA_TCGA-04-1364	TCGA_TCGA-04-1365	TCGA_TCGA-04-1514	TCGA_TCGA-04-1519	TCGA_TCGA-04-1530	TCGA_TCGA-04-1536	TCGA_TCGA-04-1542	TCGA_TCGA-04-1648	TCGA_TCGA-04-1651	TCGA_TCGA-04-1655	TCGA_TCGA-09-0364	TCGA_TCGA-09-0366	TCGA_TCGA-09-0367	TCGA_TCGA-09-0369	TCGA_TCGA-09-1659	TCGA_TCGA-09-1661	TCGA_TCGA-09-1662	TCGA_TCGA-09-1665	TCGA_TCGA-09-1666	TCGA_TCGA-09-1667	TCGA_TCGA-09-1668	TCGA_TCGA-09-1669	TCGA_TCGA-09-1670	TCGA_TCGA-09-1673	TCGA_TCGA-09-2044	TCGA_TCGA-09-2045	TCGA_TCGA-09-2048	TCGA_TCGA-09-2051	TCGA_TCGA-09-2053	TCGA_TCGA-09-2054	TCGA_TCGA-09-2056	TCGA_TCGA-10-0927	TCGA_TCGA-10-0928	TCGA_TCGA-10-0931	TCGA_TCGA-10-0933	TCGA_TCGA-10-0936	TCGA_TCGA-10-0937	TCGA_TCGA-10-0938
Activated.B.cellna	0.190097636399752	0.333097436000983	0.315372823257017	0.339779284750408	0.414843042630773	0.315910054708719	0.22154968452984	0.271458311779008	0.527769544219274	0.281132476759568	0.152008757592361	0.18860891275782	0.34211770357488	0.121529857611637	0.15708284494835	0.327810660179608	0.231388830362439	0.152438110710958	0.297602836711682	0.236368557560372	0.228634791332354	0.0906947037286658	0.227007519225602	0.26773342217738	0.173550558424518	0.322913927025898	0.237081777865522	0.293219800648409	0.278489896184428	0.238631607716314	0.354539206718562	0.314897345062603	0.3787100669097	0.202263097339619	0.24304102886656	0.330815269302942	0.253715790561068	0.170926034189806	0.322112413349373	0.40892166663862	0.343205357215555	0.231586486621698	0.311534918739454	0.141986327950024	0.215764170508514	0.0810286717771388	0.373137137555142	0.272855672984521	0.130740846290039
Activated.CD4.T.cellna	0.580048262663253	0.489000418503739	0.70871843004717	0.533250679413467	0.545248821386844	0.446819515932579	0.504468575339736	0.633973967682774	0.586659122533219	0.570344912162915	0.552688679985169	0.52199855065067	0.692002827312272	0.483287378095405	0.412734356172553	0.665163807802946	0.655948375183368	0.415417168215391	0.443422705575252	0.632341061271553	0.509741355730219	0.473850517069939	0.509335095382379	0.51506008714318	0.492477065266805	0.608567019492861	0.405493200968533	0.63931735483052	0.617015893450579	0.601972202003501	0.665954844794838	0.737249514706215	0.605221400446896	0.560895183386946	0.535049868549667	0.684524027212517	0.388272432709915	0.528373344325291	0.645734588534935	0.644064248111728	0.582315931928198	0.655003289061711	0.457971278967328	0.598678089483652	0.632469867470137	0.579717284236637	0.501136431349319	0.623135231766886	0.572775929936879
Activated.CD8.T.cellna	0.45963879779017	0.462966771819819	0.694969559701882	0.537915964161772	0.608816316980256	0.473388440379763	0.506968809450329	0.609817221955608	0.790412358573585	0.609395234439301	0.459785533386613	0.455436156244022	0.678040517527564	0.409217232583703	0.46879697279762	0.615442590572675	0.487924791148214	0.441192498136828	0.561970682334433	0.573711676889322	0.4157067170404	0.41964566665105	0.546348084145312	0.621338420694009	0.492325617306942	0.634962649875166	0.50899924298407	0.598729575425536	0.620262268143901	0.633664334632656	0.697688390855757	0.653908919969211	0.635801905092608	0.537667823845684	0.509688966140372	0.600484345521624	0.532363992090045	0.500923676282576	0.588098354530957	0.65466473665971	0.486181354127901	0.650369271564204	0.5070264624915	0.450957450041346	0.601635406698122	0.450746504474463	0.622865201827968	0.649206026726669	0.506508366234342
Activated.dendritic.cellna	0.616077503344441	0.606349189070849	0.654924809950338	0.618209979676946	0.66475089544366	0.601623120274673	0.627367046054066	0.616064265068395	0.702638445087914	0.627106290294918	0.620867028579533	0.545148484893776	0.659019704464063	0.522267319383378	0.596114193525586	0.664027124947653	0.620468349855644	0.588864246000826	0.654111569841312	0.632444050785212	0.571626173826138	0.468057096849481	0.695027621465594	0.663674739531526	0.605496866991805	0.676342009396835	0.628077598585784	0.650299318245425	0.644171461012096	0.647987735359186	0.670143843615958	0.675854292273488	0.625440411744844	0.676892752239933	0.608897205748332	0.691623952890281	0.631831527532033	0.609605914829505	0.639302588502731	0.679844152483347	0.579578464096505	0.703919286390238	0.549626300575317	0.595402775912368	0.643522382948953	0.551228977984557	0.650467422896742	0.647781738274277	0.532744115285041
CD56bright.natural.killer.cellna	0.638398022023781	0.713555587195951	0.703513724814107	0.66638036667791	0.647797479224802	0.641684723959438	0.655941379789701	0.613152664351188	0.700822342454615	0.731422607861444	0.587441726574289	0.657546076043398	0.65219244449237	0.639653557608425	0.688075649506915	0.663527277618883	0.667829156069625	0.638073202674757	0.676789202073705	0.676630661703904	0.65815165566834	0.645397305191193	0.684266116451098	0.666468350442694	0.680688303353452	0.699596454361661	0.655466524547496	0.672953062381036	0.655223586754498	0.67394116024919	0.695501841813788	0.656502106702953	0.68409341189137	0.708634764752049	0.667581486376211	0.684802150065758	0.654031285631741	0.684174476753142	0.69767239823875	0.690496855755667	0.650795011858366	0.685475885266495	0.704706288416137	0.645411697641079	0.641308287049864	0.720712946850411	0.635344996557647	0.648221008613781	0.655939637611116
CD56dim.natural.killer.cellna	0.725279205697988	0.692906533254267	0.734800842453303	0.774049941608573	0.696578223920458	0.685282642661994	0.644439528760385	0.723705369574669	0.697484286031149	0.687169697652901	0.751189049263398	0.703802386147664	0.739288476906326	0.708463720114532	0.686258706417893	0.761509511540322	0.716510421382596	0.667351023793164	0.729441462866071	0.73236637458402	0.661524877075458	0.707921501529591	0.730761676584142	0.717170120685856	0.641684514010922	0.706079624871214	0.695001517864775	0.697348733618251	0.729370806206804	0.642922779345697	0.668613243775136	0.743117645986628	0.724695616349683	0.657667801428453	0.671865997184776	0.694957942872443	0.756936795470423	0.675156265528752	0.638052034378235	0.735884545637881	0.678382620618675	0.75985195494748	0.662857636349089	0.683018450958757	0.760924954204233	0.658335805403634	0.812959705706768	0.720736470620802	0.694394978666389
Eosinophilna	0.29054629648649	0.354021424084907	0.468824548054603	0.230586089554114	0.32797686481175	0.234563318188254	0.271535106860046	0.207817552866595	0.335994779611694	0.321426728111821	0.29139648729147	0.20048496057151	0.300016415659408	0.253694469354888	0.261879858164392	0.333931935798898	0.352813556911057	0.217014838246499	0.270975062500821	0.248795305972109	0.339822728429255	0.231902297318862	0.383457899946544	0.271913064543084	0.234932667085097	0.294020694066317	0.355918489450015	0.308495134304251	0.223264602722553	0.257591850673316	0.38058617729731	0.38096538318604	0.297766123712081	0.30918958508202	0.337690789615486	0.32586411644421	0.272800116428493	0.214505582747663	0.255883556135367	0.241259192201488	0.31161781345751	0.21945267638882	0.338263784052727	0.313775908073674	0.419729829210595	0.235134635796321	0.299698631720758	0.248003054787383	0.354065177047334
Gamma.delta.T.cellna	0.65571529878205	0.650249552245732	0.68959994517567	0.655150142951883	0.685716925595422	0.660195076723041	0.637261905116578	0.645040265625491	0.660900465463703	0.648820325452426	0.610992435975784	0.607734327075467	0.69557450390647	0.644619726583433	0.694046184789419	0.692617218373953	0.706912692523223	0.634495196281558	0.664527123508358	0.655328310290491	0.664332414576829	0.600308450415593	0.668100031668037	0.701357414900022	0.678286095785217	0.674544392455608	0.66807724230256	0.68666864365819	0.63816613361959	0.732197602480091	0.725278858409717	0.705834092438486	0.697496845796683	0.682509550826835	0.702090046367905	0.668983858619294	0.610145754070706	0.666167442067058	0.712405634531531	0.710390754414123	0.692045726243774	0.66430425723016	0.653986517094319	0.636206435906628	0.640396264291329	0.618600635942095	0.596988667400576	0.65748826630279	0.616084664701226
Immature..B.cellna	0.230278968863269	0.24639124846273	0.356883424214706	0.22945864205438	0.30670516166767	0.176810395774875	0.173707965901208	0.23631363779308	0.503503464813611	0.349322196181615	0.318168078600522	0.166658532553968	0.379199919017294	0.148530962132284	0.234174669745152	0.330413621290733	0.29188096621508	0.243414283322259	0.355168406380835	0.213785311278959	0.186796926939236	0.0922754313726311	0.426149849018658	0.343133085809842	0.196608233461474	0.334112082940257	0.312271920960891	0.351455506755783	0.310541436448256	0.377034054732365	0.394583572228231	0.404838489144015	0.337912028017141	0.387132445140633	0.284534530175381	0.345411868896151	0.321913930961761	0.170531527875629	0.358773696126785	0.355975483038001	0.214540178695312	0.352261959272785	0.227984480983633	0.252599203301577	0.31231068838095	0.239456515345258	0.301797929039007	0.359380698791502	0.159982361197877
Immature.dendritic.cellna	0.677191198717271	0.718444281645194	0.717935514152602	0.675923532499421	0.727510761426777	0.702449615413352	0.722123216042999	0.683719236012142	0.692221264066911	0.735204305886618	0.706784043769434	0.584023559333667	0.700426472961521	0.666003823033489	0.648605121022416	0.72690484825232	0.725532752824997	0.641454079188536	0.777770869341309	0.710293734275533	0.720834057330334	0.66431646837506	0.750040703208444	0.704991275117185	0.654636661436637	0.71019833415054	0.711504927871877	0.68347932264067	0.667400504385582	0.73087169259555	0.704194242838366	0.745708523852663	0.724177709332187	0.727354230314426	0.776633995917362	0.731867759000173	0.669603014560814	0.622222191968915	0.715129322348316	0.699765522241606	0.662877128601022	0.70897247593285	0.679194999236335	0.643695164351396	0.723910592992957	0.681099856990176	0.646575215521015	0.704153049661758	0.596777772751514
MDSCna	0.502332608640182	0.658797678224987	0.762522253318036	0.613123814611919	0.71846446163462	0.426452745215845	0.453291961586876	0.689881591164109	0.877547946873858	0.70344768998513	0.702981738725386	0.433404952799642	0.772283364883735	0.367855802474393	0.472060100278656	0.764936497554138	0.690701399611391	0.462509405050426	0.670956149158591	0.661347697399942	0.489318807962778	0.389686324274737	0.85516406031134	0.758769981585186	0.55136944878413	0.759276702361069	0.596476456142071	0.787653051663312	0.68439850190888	0.73911169711154	0.753286012584785	0.739351293265099	0.695393727521179	0.672712886035199	0.560690949377074	0.766703005014679	0.683890218841444	0.491239002186012	0.745377726510634	0.720626204046555	0.544132595084247	0.766313530535516	0.453347045112944	0.50048255185958	0.700523721089233	0.509319426705877	0.697053667966677	0.76716369089635	0.390642695070489
Macrophagena	0.318703588820979	0.407214679742458	0.448820096887065	0.338163635317638	0.379812528123558	0.328760639548623	0.313001380534623	0.357985074089512	0.462550835030361	0.40428340586522	0.369769979508311	0.298237639990441	0.400742176066621	0.297658192073493	0.327210689018113	0.415729629020505	0.435842512887635	0.317608028823484	0.330375084235137	0.361397741361395	0.282743640247565	0.33082956182201	0.50131647526232	0.421657994450679	0.411253512853012	0.426429294811337	0.400298994759077	0.452940145226223	0.380899188785324	0.392446842111095	0.415349902598981	0.387925195034701	0.396771145260621	0.407127572819671	0.305614128599189	0.423551715051224	0.385945986481134	0.318082429366498	0.413485552656151	0.395761873467666	0.352281948877846	0.412932988828471	0.365342343139271	0.348476485597513	0.380221426052107	0.397936300299653	0.36527257239195	0.43656149366354	0.306754597807641
Mast.cellna	0.365952012254766	0.485174246614013	0.508140507113533	0.385454790607621	0.415862688146173	0.302038971725346	0.270751236883329	0.3412690889176	0.425511334882036	0.353736313173167	0.379104910602811	0.305627448107804	0.409336335849496	0.349325044952066	0.274732111554784	0.474577693052601	0.36860140680043	0.333220713758656	0.347990549723028	0.390034567576697	0.411206094087526	0.321009407910662	0.470853807674977	0.375961568715786	0.346617316128843	0.403195963547433	0.422424751468061	0.388430157993626	0.326038343548109	0.331753690488551	0.435533607163255	0.433953710458724	0.357326369546798	0.374303552238374	0.335077087696766	0.358069253392121	0.351114160422606	0.241120135977786	0.33501830761219	0.331058754717735	0.343187218393013	0.42100018779026	0.39051135486734	0.344686647011077	0.444255209180855	0.400889976057487	0.334577320641188	0.358835253447837	0.364627510710237
Monocytena	0.701068314687358	0.705959920115207	0.705681286063912	0.701135974233908	0.692386169482985	0.675783166095774	0.708835998764429	0.71546417729142	0.742342359252222	0.714917241278235	0.713710163148761	0.694753087353422	0.718950784865406	0.671781827630238	0.710783207274058	0.715728255463343	0.725453968387518	0.691517391432388	0.732452868167053	0.71133411749337	0.677012318963912	0.721866858407439	0.757350725675108	0.711246853971124	0.719892299792373	0.716181012601941	0.730974824320475	0.732374571740286	0.707520157477866	0.689551014092894	0.724721991582919	0.688197671292535	0.685329294799784	0.728805517831646	0.707968307882381	0.727894701116861	0.724831180074732	0.690530585743004	0.709455030420733	0.705067022628618	0.6824582225259	0.719737514535777	0.689758050696128	0.706743467747163	0.705879308079069	0.64463853876345	0.718375695978437	0.711066483879138	0.704448555684425
Natural.killer.T.cellna	0.429091254132539	0.491326214452424	0.503885958877618	0.449044636015353	0.488696038192887	0.434876466733046	0.403316271431883	0.473226157332877	0.516514471205329	0.471086136352263	0.419713356348279	0.393611762369741	0.469784026010256	0.389958117933106	0.397330030409752	0.514013750305026	0.447428345463678	0.454260358617318	0.434005732970316	0.458440330068181	0.407832398897513	0.412081379243193	0.462781890802583	0.457477687823113	0.484956221246481	0.484175953334188	0.524906847246723	0.506471812964187	0.438067061702321	0.474574613285972	0.522867552183453	0.503252142912161	0.473298321396734	0.444393682553306	0.463108901948564	0.507609123206272	0.409499042237643	0.380585946144816	0.464284178855077	0.489452933760831	0.498472897366007	0.493244022786476	0.417163071851823	0.456105631027452	0.44279097870121	0.465230368813248	0.41254725420697	0.466987103113	0.394910056309188
Natural.killer.cellna	0.642642512714686	0.644898275694175	0.65583926453562	0.562240744079103	0.598890810809677	0.566172711324127	0.561669748885845	0.592934700787496	0.671720141607577	0.591476216323025	0.58500088144763	0.550815408108953	0.637795048935895	0.566356089543541	0.581571827695564	0.643892552691686	0.620433646774187	0.521131000393209	0.594835787609734	0.544877994407023	0.592371778918704	0.491778856926045	0.631258422642058	0.594486574028446	0.579072190068119	0.626444697127177	0.655653313447158	0.657946850346559	0.592847401669258	0.628113655169959	0.629080215036782	0.655578350709587	0.610445530733131	0.584879112558214	0.563792160920228	0.587328962183154	0.62037833363617	0.542252480053163	0.590795894662427	0.641661481104961	0.564556137329515	0.607680571610407	0.578251287088226	0.593862442499036	0.570804668916219	0.571667679208501	0.525603056731537	0.638817220612426	0.464333352925761
Neutrophilna	0.0468966124545536	0.0753697298193165	0.131147053509172	0.109286250905986	0.135815868810599	0	0.0627520781964204	0.137004361957691	0.114016589441516	0.0655144962543962	0.106625351080825	0.0317245178784091	0.132172902481763	0.0849117211096463	0.117898002126885	0.0721398988192911	0.180725592338481	0.137893375862302	0.172427837310585	0.169178015690299	0.125856575006366	0.0130750770319443	0.290506248999337	0.19990558028545	0.0333960675589111	0.157760753265236	0.124836766773201	0.191535862264292	0.0862244687005598	0.0851561709664856	0.136704256941075	0.112116868986896	0.080914054973686	0.128353521576198	0.0768216223376192	0.10898557659768	0.152739727507472	0.0461976536639895	0.177665166577546	0.0819253408776119	0.126518072475248	0.2311504775575	0.088100369540282	0.078549951467218	0.134670790361038	0.050349062327914	0.155726825457651	0.173999463495046	0.0812658363638394
Plasmacytoid.dendritic.cellna	0.734342978009122	0.72417670137173	0.725463457138162	0.735412484772403	0.731940205423324	0.642657120976464	0.690946316344571	0.700265519975062	0.76650519922069	0.733258721564077	0.754364351276197	0.670277878231466	0.701949186812799	0.6732781337368	0.700075630027721	0.744389408824374	0.675035436769447	0.692690138893752	0.689272445371463	0.716068499235453	0.669159338808611	0.6295751543094	0.756468837917841	0.673587352840501	0.688929179575021	0.669485757273581	0.719493111442981	0.726951344214494	0.714814312473803	0.681455215928631	0.717968765023649	0.728650439499432	0.721570603527047	0.720145529410333	0.7123245503828	0.717592227245994	0.721140929356035	0.659703907658837	0.730331120727693	0.71375516238868	0.68836688149309	0.717758118203806	0.663467651989631	0.696232110848461	0.720663542207123	0.672224150138685	0.696685618952772	0.689984785790629	0.714790219742997
Regulatory.T.cellna	0.393962555890976	0.524478917688165	0.608728258338433	0.412772330721622	0.534642790781885	0.351139226151237	0.324081660765233	0.452208413451074	0.602319147686152	0.491092102256654	0.509585813920461	0.268981872824783	0.581523894865754	0.340860916352787	0.36271268208506	0.630388020724068	0.485378514275336	0.343813768697512	0.483127833001229	0.39848578474478	0.348868296011965	0.301372344006402	0.632319758754251	0.518665398998249	0.483434784315652	0.517166852620767	0.463876364333591	0.570554977364539	0.471507859997938	0.549174460442773	0.654255130280836	0.595696735653199	0.498430432269795	0.545013947126368	0.460218982540021	0.60940873434037	0.461249936400933	0.409118647204298	0.524892057648454	0.556518973285551	0.481005740925351	0.570310585739098	0.366073345326842	0.360585154419098	0.42948597579293	0.343997273579096	0.458882395257708	0.516393166478078	0.243396016049796
T.follicular.helper.cellna	0.485023269829771	0.571739796558078	0.594812018204546	0.52817647529332	0.558070401157647	0.475141658697866	0.472901105500859	0.448936282102989	0.64111784620016	0.539118111394774	0.522977917593878	0.460501341937444	0.525834426204695	0.459672486822575	0.468104017905439	0.545788540831347	0.533072332949695	0.500399524346472	0.538489810866076	0.486992236895576	0.521304136328432	0.437320957579916	0.614993353973033	0.587225973971898	0.521785396804162	0.543341150289819	0.573912606080872	0.608848735349209	0.462159723214024	0.542799485981809	0.600018347336178	0.544096892245243	0.575730845839912	0.569757906150354	0.540098822755127	0.578593890318376	0.523424676118374	0.507544378669653	0.533975113377108	0.550785568309647	0.532996668816611	0.544121734320118	0.504052922642346	0.514130741589794	0.494866920440922	0.501747212948824	0.480979721145774	0.532636944950277	0.408920836898023
Type.1.T.helper.cellna	0.44991131942466	0.48029890210726	0.51419319239454	0.451246827999571	0.49244530824976	0.414803811774234	0.369386851819534	0.45541113202716	0.571753238434923	0.476204812208146	0.469150032633539	0.384634666428194	0.495507894258924	0.399240616814886	0.381024171616548	0.511227527047009	0.468280483133793	0.42048890707085	0.461581902943844	0.436136692541606	0.402670978346903	0.352338001424545	0.504813724126864	0.500529439975161	0.4407618797547	0.492803261116823	0.45245115588726	0.506334297247167	0.492372403076808	0.486368109361656	0.521331277595182	0.513454744000883	0.477549719567999	0.466921809528266	0.409334224331601	0.475314468168621	0.473336244713374	0.476121250374609	0.503383622732009	0.491247621851871	0.403726004604979	0.50838976565934	0.41959402371388	0.435994398514919	0.500158997499252	0.434905600888415	0.450450352789534	0.511695137340169	0.40024371531516
Type.17.T.helper.cellna	0.288016785189617	0.302027150735095	0.383524747962318	0.355149362433016	0.364453322721129	0.311657709866978	0.291071340227568	0.433021248529174	0.38880985760919	0.336580740027701	0.357717442115798	0.310988392653061	0.383275402203309	0.231367212607529	0.31673003532685	0.404679134799855	0.382537921654857	0.333488351839459	0.396073328078183	0.343697170846284	0.307154819335168	0.250383756117274	0.406724901408586	0.430821299665735	0.301263696694264	0.383163045493678	0.346951644252812	0.332219355249145	0.321494764562651	0.376677000668727	0.422134526007448	0.372313874720293	0.28723546209148	0.333660204761251	0.311188496710318	0.374997504872065	0.336100421103593	0.262698825328793	0.328337808399724	0.342717021358918	0.257522163622001	0.406406452226598	0.288080618285507	0.353844670431491	0.336409590791835	0.286728798931967	0.355700730223778	0.411447508212665	0.320537601154509
Type.2.T.helper.cellna	0.551525539009203	0.490090507629867	0.521602584257935	0.406668073300756	0.421953550996314	0.437436528664268	0.504964960526599	0.487657928123821	0.41511444486878	0.462113445456229	0.456832046025357	0.470257595291073	0.536135919544699	0.529006328785477	0.409047753624614	0.512036883211491	0.516652452447828	0.4508126319541	0.483950187069114	0.537430364266444	0.516787054689948	0.494314517931509	0.444428594317138	0.435521156512713	0.513054425539984	0.443937018080322	0.456946058424296	0.508934434589839	0.448712311869923	0.559871226624934	0.514825072303755	0.557808571103795	0.494267966503115	0.502785903192027	0.513354979414299	0.473735266329701	0.441949143350979	0.507691260592544	0.51195601295245	0.514745719515629	0.495753374717197	0.493742580535881	0.540490049401872	0.569635528510887	0.43835713823314	0.549197590689846	0.395649194128507	0.501658628843701	0.50331115996136
[truncated: 612 more columns]
